# Supplementary material for: The Lineage Differentiation and Dynamic Heterogeneity of Thymic Epithelial Cells During Thymus Organogenesis
Source: Front Immunol. 2022 Feb 22;13:805451. doi: 10.3389/fimmu.2022.805451 (PMC8901506; doi:10.3389/fimmu.2022.805451)
Supplement: Supplementary file 2 [file Table_1.xls]

## Sheet: Supplements single-cell RNA-seq
Table S1 Basic information of each single cell RNA-seq data analyzed by Cell Ranger
	E11	E12	E13	E14	E15	E16	Newborn	Thy5W
Estimated Number of Cells	8115	2302	8089	8786	8527	7073	13224	6344
Mean reads per cell	102309	81411	108709	78147	89627	94235	71948	51828
median genes per cell	3200	2465	3257	4007	3460	3363	2893	1698
Number of reads	830236977	187408461	879346377	686600825	764246791	666527338	951445853	328797258
Valid barcodes %	98.3	98.3	98.5	97.4	98.1	98.4	98.2	98
Valid UMIs %	99.9	99.9	99.9	99.9	99.9	99.9	99.9	99.9
Sequencing saturation %	76.9	73.4	76.9	62.2	70	67.3	76.5	74
Fraction reads in cells %	92.8	92.6	96.8	92	96.1	96.6	95.7	94.5
Total genes detected	20460	18638	20148	20199	20381	20721	22220	22585
Meduan UMI counts per cell	12864	10486	14218	17527	15569	15144	10212	4725
Reads mapped to genome %	90.8	91.3	93.7	90.3	92.5	94.2	91.7	92
Reads mapped confidently to genome %	87	86.1	89.4	86.8	88.7	90.3	88.3	88.3
Reads mapped confidently to transcriptome %	73.5	72.5	73.7	71.2	74.7	74.4	73.4	70.3
