# Supplementary material for: The Lineage Differentiation and Dynamic Heterogeneity of Thymic Epithelial Cells During Thymus Organogenesis
Source: Front Immunol. 2022 Feb 22;13:805451. doi: 10.3389/fimmu.2022.805451 (PMC8901506; doi:10.3389/fimmu.2022.805451)
Supplement: Supplementary file 3 [file Table_2.xls]

## Sheet: Fraction of each cell type
Table S2 The summary of cell numbers in samples and cell types.
	Cell Number
	Samples	Undefined	Pre-Foxn1	Endo	Mes	mTEC	cTEC	Total
	E11.5	1266	450	394	4215	47	997	7369
	E12.5	656	16	115	919	22	244	1972
	E13.5	529	0	614	4166	339	1654	7302
	E14.5	440	0	423	2801	898	2990	7552
	E15.5	154	0	473	1207	1179	5229	8242
	E16.5	177	0	820	1565	631	3612	6805
	Newborn	892	0	1142	1618	1798	7535	12985
	5-week	1096	0	364	1259	2052	1266	6037
	Total	5210	466	4345	17750	6966	23527	58264
	Proportion
	Samples	Undefined	Pre-Foxn1	Endo	Mes	mTEC	cTEC	Total
	E11.5	17.1801	6.10666	5.34672	57.1991	0.637807	13.5297	100
	E12.5	33.2657	0.811359	5.83164	46.6024	1.11562	12.3732	100
	E13.5	7.24459	0	8.40866	57.0529	4.64256	22.6513	100
	E14.5	5.82627	0	5.60117	37.0895	11.8909	39.5922	100
	E15.5	1.86848	0	5.7389	14.6445	14.3048	63.4433	100
	E16.5	2.60103	0	12.05	22.9978	9.27259	53.0786	100
	Newborn	6.86946	0	8.79476	12.4605	13.8467	58.0285	100
	5-week	18.1547	0	6.02948	20.8547	33.9904	20.9707	100
