# Supplementary material for: The Lineage Differentiation and Dynamic Heterogeneity of Thymic Epithelial Cells During Thymus Organogenesis
Source: Front Immunol. 2022 Feb 22;13:805451. doi: 10.3389/fimmu.2022.805451 (PMC8901506; doi:10.3389/fimmu.2022.805451)
Supplement: Supplementary file 4 [file Table_3.xls]

## Sheet: differential_expression
Table S3 Gene expression for major cell types by scRNA-seq related to Figure 1
Feature ID	Feature Name	cTEC Mean Counts	cTEC Log2 fold change	cTEC Adjusted p value	Mes Mean Counts	Mes Log2 fold change	Mes Adjusted p value	Endo Mean Counts	Endo Log2 fold change	Endo Adjusted p value	mTEC Mean Counts	mTEC Log2 fold change	mTEC Adjusted p value
ENSMUSG00000051951	Xkr4	0.00327411	0.43939	0.633718	0.00599234	1.36704	0.0957257	0	-2.79126	0.123772	0.0237833	3.43369	7.84988e-06
ENSMUSG00000089699	Gm1992	0	-0.17806	1	0	0.749585	1	0	0.992119	1	0.00495485	5.65092	2.52461e-05
ENSMUSG00000025900	Rp1	0	-0.284976	1	0	0.64267	1	0	0.885203	1	0.00198194	4.06596	0.0987152
ENSMUSG00000025902	Sox17	0.015643	-2.692	1.42093e-06	0.00399489	-4.52329	9.60945e-07	1.1705	4.44471	8.57675e-41	0.00990969	-3.1488	0.147491
ENSMUSG00000104328	Gm37323	0	1.93742	1	0	2.86506	1	0	3.1076	1	0	4.481	1
ENSMUSG00000033845	Mrpl15	1.0248	-0.145173	0.970973	0.919491	-0.302443	1	0.963548	-0.230924	1	0.585663	-0.95053	0.917552
ENSMUSG00000025903	Lypla1	0.442187	0.293814	0.623048	0.261333	-0.508664	0.904727	0.424462	0.218109	1	0.25567	-0.525084	1
ENSMUSG00000104217	Gm37988	0.00181895	1.20045	0.315495	0.000665816	0.0577074	1	0.00195605	1.37063	0.486708	0	0.0435908	1
ENSMUSG00000033813	Tcea1	0.996058	0.327098	0.560089	0.664817	-0.296817	1	0.689702	-0.240269	1	0.847279	0.0658533	0.827297
ENSMUSG00000002459	Rgs20	0.00509307	-0.821763	0.334372	0.0153138	0.847267	0.259066	0.00117363	-2.56954	0.0601457	0.118916	4.02772	5.31765e-12
ENSMUSG00000033793	Atp6v1h	0.440914	0.909723	0.0187851	0.176774	-0.524411	0.890785	0.195605	-0.371165	1	0.426117	0.779098	0.298812
ENSMUSG00000025905	Oprk1	0.000181895	-2.19187	0.0543632	0.000998723	-0.236476	1	0.000391209	-1.02169	0.83522	0.00792775	2.62117	0.0118984
ENSMUSG00000033774	Npbwr1	0.00036379	-0.593098	1	0	-1.30486	1	0	-1.06233	1	0.00297291	2.39353	0.249675
ENSMUSG00000025907	Rb1cc1	0.281574	0.239152	0.720938	0.276313	0.201275	0.897476	0.224554	-0.110669	1	0.205131	-0.236856	0.994624
ENSMUSG00000090031	4732440D04Rik	0.0356515	0.143023	0.835227	0.0449425	0.493777	0.545195	0.0332528	0.0413397	1	0.0287381	-0.141544	0.957973
ENSMUSG00000087247	Fam150a	0.000727581	1.08942	0.57934	0	-0.504171	1	0	-0.261638	1	0.000990969	2.15907	0.632882
ENSMUSG00000033740	St18	0.000545686	-2.17111	0.150421	0	-3.26422	0.270443	0.000391209	-2.0148	0.79103	0.0297291	3.5283	0.000646179
ENSMUSG00000051285	Pcmtd1	0.752319	1.24062	0.000454532	0.299617	-0.245912	1	0.347002	-0.025149	1	0.356749	0.0175133	0.859492
ENSMUSG00000097797	Gm26901	0.00563875	-0.347985	0.813467	0.0133163	0.965227	0.164396	0.00586814	-0.226305	1	0.0148645	1.1471	0.215093
ENSMUSG00000103067	Gm30414	0	-2.09233	0.944318	0	-1.16468	1	0	-0.922152	1	0.00990969	4.23999	0.0144241
ENSMUSG00000025909	Sntg1	0.000545686	-3.11062	0.000230092	0.0219719	2.13241	4.59694e-05	0.00117363	-1.94044	0.206874	0.0475665	3.22124	2.9269e-06
ENSMUSG00000061024	Rrs1	0.521494	0.00908949	1	0.590911	0.197999	1	0.347394	-0.595172	0.931629	0.177383	-1.55512	0.61992
ENSMUSG00000025911	Adhfe1	0.129691	2.18518	3.36587e-12	0.014315	-1.36317	0.158962	0.00469451	-2.8976	0.00314892	0.0198194	-0.827704	0.971338
ENSMUSG00000067879	3110035E14Rik	0.000181895	-0.17806	0.969618	0.000665816	1.39113	0.723692	0	-0.0623292	1	0.00693678	4.74403	1.83149e-05
ENSMUSG00000099827	Gm29520	0	2.52238	1	0	3.45002	1	0	3.69256	1	0.000990969	7.06596	0.0493166
ENSMUSG00000025912	Mybl1	0.0149154	-0.369368	0.734819	0.010986	-0.785567	0.649077	0.0101714	-0.883471	0.671082	0.0198194	0.120654	0.838324
ENSMUSG00000045210	Vcpip1	0.18426	0.653548	0.135125	0.115186	-0.0902511	1	0.0899781	-0.45534	1	0.136754	0.169136	0.766107
ENSMUSG00000097893	1700034P13Rik	0.0038198	-1.51604	0.0468628	0.000332908	-4.08719	0.0019983	0.00156484	-2.5169	0.0853694	0.43999	6.6348	1.43987e-49
ENSMUSG00000025915	Sgk3	0.147881	0.357979	0.450852	0.0669145	-0.841226	0.544783	0.104453	-0.178726	1	0.622329	2.49347	3.86731e-05
ENSMUSG00000046101	Mcmdc2	0.00272843	-1.21571	0.139893	0.00898851	0.560412	0.622565	0.00665055	0.131164	1	0.0495485	3.12367	1.27921e-05
ENSMUSG00000098234	Snhg6	0.676104	-1.00716	0.0446845	1.6196	0.328113	0.839764	1.75144	0.444173	0.743515	1.62618	0.322883	0.840099
ENSMUSG00000099032	Tcf24	0.00109137	-5.15509	2.86046e-13	0.165455	2.19632	1.32382e-07	0.00195605	-4.20781	0.000101639	0.0267562	-0.600899	1
ENSMUSG00000025916	Ppp1r42	0.00036379	-2.10211	0.0710345	0.00266326	0.470203	0.893476	0	-2.53626	0.300487	0.0198194	3.43591	0.000124253
ENSMUSG00000025917	Cops5	1.34239	0.201957	0.784324	1.20013	0.0241509	1	1.04727	-0.17973	1	0.743227	-0.675616	1
ENSMUSG00000056763	Cspp1	0.336506	-0.123938	1	0.418465	0.210087	0.992461	0.235899	-0.645049	0.881387	0.39837	0.132759	0.78457
ENSMUSG00000067851	Arfgef1	0.346874	0.450658	0.363326	0.199079	-0.406294	1	0.194431	-0.438545	1	0.343866	0.40545	0.581318
ENSMUSG00000042501	Cpa6	0.000181895	-1.62737	0.845012	0.00133163	0.68449	0.761435	0	-1.47737	1	0.00594581	2.82892	0.110487
ENSMUSG00000048960	Prex2	0.0385618	-1.30825	0.0161681	0.064917	-0.504646	0.923819	0.823495	3.70771	1.09972e-25	0.0267562	-1.7354	0.557785
ENSMUSG00000057715	A830018L16Rik	0.0509307	1.45591	4.69971e-05	0.0199745	-0.0673541	1	0.00156484	-3.49033	0.00135355	0.0465755	1.18944	0.136001
ENSMUSG00000101314	Gm29663	0	-1.17806	1	0.000332908	0.806169	0.862521	0	-0.0078814	1	0.0198194	7.87331	6.69252e-06
ENSMUSG00000016918	Sulf1	0.520948	0.341252	0.537878	1.10925	1.5134	0.00100163	0.0641583	-2.74918	0.00236184	0.0495485	-3.0754	0.117236
ENSMUSG00000025938	Slco5a1	0.234827	1.05102	0.00530911	0.00765688	-4.00684	2.5972e-06	0.0117363	-3.39388	0.000360674	0.811604	2.84665	7.82217e-07
ENSMUSG00000042414	Prdm14	0.00036379	-1.19644	0.496163	0	-1.88983	0.517296	0	-1.64729	0.768908	0.0604491	7.69823	8.60739e-30
ENSMUSG00000005886	Ncoa2	0.242103	0.503014	0.292664	0.159796	-0.148248	1	0.118928	-0.584573	0.944753	0.177383	0.0128473	0.864413
ENSMUSG00000101476	Gm29570	0.000545686	2.06295	0.251346	0	0.64267	1	0	0.885203	1	0	2.2586	1
ENSMUSG00000025935	Tram1	0.500576	-0.250389	0.802173	0.742051	0.353382	0.804016	0.798849	0.462507	0.717954	0.479629	-0.296193	1
ENSMUSG00000025937	Lactb2	0.0994967	0.822345	0.0342015	0.0342895	-0.817122	0.57389	0.041077	-0.546387	0.986673	0.096124	0.710922	0.362007
ENSMUSG00000067813	Xkr9	0.00145516	-1.57916	0.0694636	0.000332908	-2.85376	0.0551774	0	-3.61578	0.0337188	0.145672	5.86602	2.92679e-29
ENSMUSG00000025932	Eya1	0.183714	0.206457	0.783183	0.0133163	-3.62261	1.07315e-05	0.0199517	-3.03575	0.00100534	0.0614401	-1.38407	0.710586
ENSMUSG00000054493	Gm9947	0.058934	1.91831	8.48112e-09	0	-5.90753	9.16747e-07	0.00273846	-2.65728	0.0103875	0.123871	2.83013	2.86448e-06
ENSMUSG00000025930	Msc	1.06663	1.47931	1.18536e-05	0.00599234	-6.17554	2.96803e-11	0.0496836	-3.17569	0.000523495	0.916646	1.0916	0.215429
ENSMUSG00000032769	Trpa1	0	-2.4549	0.210721	0	-1.52726	0.876657	0.000391209	-0.261638	1	0.0227923	5.32899	9.01828e-08
ENSMUSG00000092083	Kcnb2	0.00163706	-3.71507	2.00693e-08	0.135161	2.99997	6.01285e-15	0.00156484	-3.54966	0.00129572	0.0148645	-0.487671	1
ENSMUSG00000025925	Terf1	0.134602	-1.01918	0.0639075	0.122177	-1.13216	0.267457	0.198343	-0.413	1	0.0792775	-1.72323	0.536602
ENSMUSG00000032719	Sbspon	0.00109137	-2.66179	0.000266079	0.0123176	0.797086	0.315506	0.00195605	-1.71683	0.226095	0.0227923	1.70841	0.0418689
ENSMUSG00000067795	4930444P10Rik	0.00036379	-2.75064	0.0169963	0.00532652	0.769303	0.551787	0.000782418	-1.58046	0.709787	0.0297291	3.34773	0.000149829
ENSMUSG00000043716	Rpl7	23.8561	-0.61279	0.281697	36.5077	0.0432935	1	38.4922	0.122406	1	28.4378	-0.324204	1
ENSMUSG00000025921	Rdh10	0.115867	-0.850752	0.144156	0.321922	0.714812	0.299563	0.0575077	-1.84103	0.0544958	0.308191	0.625675	0.411556
ENSMUSG00000100868	Gm28095	0	2.52238	1	0	3.45002	1	0	3.69256	1	0	5.06596	1
ENSMUSG00000025920	Stau2	0.24665	0.00136196	1	0.188759	-0.39873	1	0.0919341	-1.45227	0.166955	0.309182	0.335171	0.637969
ENSMUSG00000089982	Gm7568	0	1.52238	1	0	2.45002	1	0	2.69256	1	0	4.06596	1
ENSMUSG00000025939	Ube2w	0.519129	0.288429	0.632731	0.561948	0.397449	0.739968	0.428374	-0.0141457	1	0.34783	-0.316371	1
ENSMUSG00000079658	Tceb1	1.99448	-0.254836	0.79306	2.08267	-0.181177	1	2.34725	-0.00129211	1	2.84408	0.279674	0.868912
ENSMUSG00000097744	D030040B21Rik	0.0174619	0.85785	0.0738044	0.00399489	-1.29868	0.361396	0.0043033	-1.17369	0.572701	0.123871	3.84848	8.02394e-11
ENSMUSG00000025940	Tmem70	0.432365	-0.259002	0.787479	0.42479	-0.276125	1	0.383776	-0.425093	0.961116	0.681787	0.424743	0.56343
ENSMUSG00000025779	Ly96	0.253016	0.782153	0.0559216	0.205404	0.422996	0.594365	0.243723	0.680328	0.310386	0.192248	0.315462	0.657469
ENSMUSG00000042686	Jph1	0.433456	1.25446	0.000397456	0.0233035	-3.15209	8.35391e-05	0.0359912	-2.51784	0.00567165	0.522241	1.4071	0.0461595
ENSMUSG00000100110	Gm28783	0	2.52238	1	0	3.45002	1	0	3.69256	1	0	5.06596	1
ENSMUSG00000025777	Gdap1	0.00163706	-1.47762	0.0478617	0.000998723	-1.8987	0.124608	0.00117363	-1.65617	0.299971	0.0455846	3.47589	4.92728e-08
ENSMUSG00000099899	Gm28784	0	0.200451	1	0	1.1281	1	0	1.37063	1	0.00495485	6.32899	1.13223e-05
ENSMUSG00000067780	Pi15	0.0100042	-2.54102	5.33213e-06	0.151806	1.57872	0.000563076	0.0086066	-2.66729	0.00657414	0.00495485	-3.23896	0.125801
ENSMUSG00000100053	Gm28154	0	-1.28498	0.616541	0.000665816	1.33455	0.731359	0.000391209	0.937671	1	0.00396388	3.80292	0.0251821
ENSMUSG00000085125	Gm16070	0.000181895	-1.96947	0.197281	0.00366199	1.71306	0.0960378	0.00195605	0.851256	0.817641	0.000990969	0.574106	0.892712
ENSMUSG00000025776	Crispld1	0.00254653	-3.94902	3.10592e-10	0.145814	2.10011	5.24496e-07	0.0461627	0.266576	0.900196	0.0723407	0.929452	0.238488
ENSMUSG00000099895	Gm28153	0	0.200451	1	0.000332908	2.2801	0.739968	0	1.37063	1	0.00198194	4.65092	0.0332959
ENSMUSG00000067773	Defb41	0	-1.12148	1	0	-0.193831	1	0	0.0487021	1	0.0208104	8.52539	6.17894e-08
ENSMUSG00000089787	Gm15825	0	-1.17806	1	0	-0.250415	1	0	-0.0078814	1	0.0148645	6.60653	1.12702e-05
ENSMUSG00000042596	Tfap2d	0	-2.00118	0.369912	0	-1.07354	0.947079	0	-0.831004	1	0.0416207	9.49222	2.08383e-26
ENSMUSG00000025927	Tfap2b	0.00236464	-4.67764	2.79391e-11	0.00332908	-4.09897	3.76051e-05	0.00156484	-4.99604	3.86254e-05	1.66582	5.52394	4.00862e-36
ENSMUSG00000100538	Gm28340	0	2.52238	1	0	3.45002	1	0	3.69256	1	0.000990969	7.06596	0.0493166
ENSMUSG00000043760	Pkhd1	0.000181895	-1.09233	0.631224	0	-1.19383	0.944838	0.000782418	0.692558	1	0.00990969	4.20346	0.000130177
ENSMUSG00000099906	Gm28653	0.00036379	-1.83517	0.0731174	0	-2.51576	0.129792	0.000391209	-1.26164	0.628847	0.000990969	0.111762	1
ENSMUSG00000025929	Il17a	0.00163706	1.20045	0.367696	0	-1.43262	1	0	-1.19008	1	0.0237833	5.58053	0.000319348
ENSMUSG00000041872	Il17f	0.00200085	0.492632	0.681066	0	-2.31816	0.945756	0.00117363	-0.0353621	1	0.00693678	2.39353	0.135757
ENSMUSG00000041859	Mcm3	0.130965	-2.03349	6.55271e-05	0.469067	-0.108608	1	0.560994	0.160367	1	0.0723407	-2.80157	0.162691
ENSMUSG00000097934	6720483E21Rik	0.00036379	-0.892658	0.556332	0	-1.59437	0.48717	0.00312967	2.0045	0.0509085	0	0.0215645	1
ENSMUSG00000025931	Paqr8	0.0265567	0.394499	0.444514	0.0189757	-0.11616	1	0.0379473	0.925725	0.150718	0.0118916	-0.704261	1
ENSMUSG00000041809	Efhc1	0.0110956	-0.510688	0.544013	0.0229706	0.60346	0.426194	0.00625935	-1.26983	0.346946	0.0445936	1.57969	0.0364488
ENSMUSG00000041779	Tram2	0.0311041	-1.03221	0.0711201	0.123509	1.08154	0.0343877	0.215556	1.96267	2.61408e-05	0.0168465	-1.79892	0.522457
ENSMUSG00000025933	Tmem14a	0.172982	0.573669	0.207984	0.147811	0.307924	0.760918	0.0395121	-1.63642	0.103331	0.311164	1.40173	0.0483723
ENSMUSG00000025934	Gsta3	0.00563875	-2.0654	0.00095827	0.00499362	-2.15267	0.034329	0.000782418	-4.33719	0.00054111	0.141709	2.75711	2.70074e-05
ENSMUSG00000099343	Gm28836	0	-1.00118	0.704328	0.000332908	0.990593	1	0	0.168996	1	0.00396388	4.13996	0.00384632
ENSMUSG00000067750	Khdc1a	0.00491117	-2.03002	0.0208374	0.000665816	-4.35195	0.00467161	0.000391209	-4.69546	0.00950177	0.458819	5.14586	7.43346e-18
ENSMUSG00000041722	Khdc1c	0.000181895	-2.38451	0.0905545	0	-2.46884	0.35914	0.000391209	-1.21433	0.947946	0.063422	6.25544	4.17823e-19
ENSMUSG00000085079	Khdc1b	0.000727581	-1.45031	0.799908	0	-2.88089	0.984558	0	-2.63836	1	0.113961	7.40038	1.38628e-15
ENSMUSG00000028033	Kcnq5	0.000727581	-2.95011	0.000279653	0.0163125	1.45364	0.0160197	0.00156484	-1.77993	0.251023	0.0118916	0.998214	0.324369
ENSMUSG00000097109	Gm26580	0.000181895	0.715024	1	0.000332908	1.64267	0.884697	0	0.785668	1	0	2.15907	1
ENSMUSG00000041670	Rims1	0	-3.92056	0.00276234	0.0113189	2.45002	0.000191592	0.000782418	-1.14874	0.865459	0.0178374	3.02848	0.00118644
ENSMUSG00000073730	4933415F23Rik	0	1.52238	1	0	2.45002	1	0	2.69256	1	0.000990969	5.481	0.123989
ENSMUSG00000097970	Gm27028	0	1.93742	1	0	2.86506	1	0	3.1076	1	0.000990969	6.06596	0.0884964
ENSMUSG00000100775	Gm29107	0.00600254	-0.200729	1	0.00332908	-0.973187	0.600004	0.0136923	1.05835	0.15299	0.0158555	1.28924	0.164852
ENSMUSG00000026158	Ogfrl1	0.674467	0.236648	0.722174	0.254009	-1.22802	0.20056	0.231596	-1.35732	0.212182	3.21173	2.56757	2.78339e-05
ENSMUSG00000099503	Gm28822	0	-1.6069	0.876092	0	-0.679258	1	0	-0.436725	1	0.0267562	7.87331	6.80557e-11
ENSMUSG00000026156	B3gat2	0.0076396	0.374997	0.570875	0.00599234	0.0361743	1	0.00273846	-1.00788	0.69804	0.0287381	2.3508	0.00195168
ENSMUSG00000026155	Smap1	4.07482	0.818896	0.0387919	1.83832	-0.431542	0.863596	1.611	-0.624555	0.728757	2.54481	0.0542047	1
ENSMUSG00000026154	Sdhaf4	1.10374	0.497574	0.292335	0.806968	-0.000944851	1	0.644713	-0.33576	1	0.655031	-0.305269	1
ENSMUSG00000026153	Fam135a	0.0665736	-0.260623	0.883184	0.086556	0.145335	0.974814	0.0891957	0.190243	0.97252	0.0901782	0.210413	0.739346
ENSMUSG00000026147	Col9a1	0.0323773	-2.02809	0.00011483	0.419797	1.91666	8.82487e-06	0.0176044	-2.84086	0.00243671	0.113961	-0.121137	0.93789
ENSMUSG00000026141	Col19a1	0.0174619	0.185654	0.79306	0.00199745	-2.80602	0.00350725	0.00195605	-2.78722	0.0109893	0.0733317	2.32611	0.000568227
ENSMUSG00000073725	Lmbrd1	0.270842	0.581046	0.197981	0.139821	-0.443554	0.977438	0.149833	-0.337994	1	0.272516	0.546607	0.4719
ENSMUSG00000099392	Gm29414	0	2.52238	1	0	3.45002	1	0	3.69256	1	0.000990969	7.06596	0.0493166
ENSMUSG00000033569	Adgrb3	0.00036379	-3.94523	1.69058e-06	0.0419464	2.76982	1.44916e-10	0.00156484	-2.03264	0.117821	0.0218013	1.59234	0.0581776
ENSMUSG00000073722	4931408C20Rik	0.000181895	-1.62737	0.412593	0	-1.7199	0.776583	0	-1.47737	1	0.0515304	7.47195	1.15936e-20
ENSMUSG00000101514	Gm5524	0	0.937417	1	0.000332908	3.1281	0.547787	0	2.1076	1	0.00198194	5.65092	0.0110683
ENSMUSG00000048411	Gm597	0	1.93742	1	0	2.86506	1	0	3.1076	1	0.00198194	7.65092	0.00140818
ENSMUSG00000053185	Gm9898	0.00418359	3.10734	0.000161016	0	-1.33133	1	0	-1.0888	1	0	0.284599	1
ENSMUSG00000048874	Phf3	0.608985	0.174621	0.834662	0.538978	-0.0168358	1	0.373213	-0.563259	0.804272	0.227923	-1.26581	0.768677
ENSMUSG00000026064	Ptp4a1	0.989146	0.270729	0.661789	0.913166	0.138147	1	0.511701	-0.72463	0.612767	0.683769	-0.28879	1
ENSMUSG00000100371	Gm29669	0.000181895	1.93742	0.660955	0	1.64267	1	0	1.8852	1	0.000990969	4.481	0.215294
ENSMUSG00000100237	Gm28644	0	1.93742	1	0	2.86506	1	0	3.1076	1	0	4.481	1
ENSMUSG00000086727	4931428L18Rik	0.000181895	1.20045	0.826117	0	0.990593	1	0	1.23313	1	0.00198194	4.481	0.0400763
ENSMUSG00000100910	Gm29128	0.000181895	3.52238	0.348089	0	2.86506	1	0	3.1076	1	0.000990969	6.06596	0.0884964
ENSMUSG00000050217	Lgsn	0.000181895	0.522379	0.826117	0	0.362562	1	0	0.605095	1	0.0109007	7.06596	0.000152549
ENSMUSG00000026058	Khdrbs2	0.00509307	-2.73793	2.1678e-06	0.114187	1.97844	4.08047e-06	0.00234725	-3.63259	0.000550176	0.0396388	0.313027	0.700292
ENSMUSG00000091318	Gm5415	0	2.52238	1	0	3.45002	1	0	3.69256	1	0	5.06596	1
ENSMUSG00000102917	Gm37724	0.00036379	2.78541	0.284545	0	1.64267	1	0	1.8852	1	0	3.2586	1
ENSMUSG00000026134	Prim2	0.0583884	-1.5107	0.00359278	0.155468	-0.0234901	1	0.101714	-0.651857	0.874022	0.0683769	-1.20283	0.801788
ENSMUSG00000004768	Rab23	0.0696659	-0.409589	0.644132	0.131499	0.565407	0.401998	0.061811	-0.565837	0.963819	0.0564852	-0.671085	1
ENSMUSG00000042215	Bag2	0.0418359	-1.59867	0.00207451	0.21872	0.917909	0.0835523	0.130664	0.126561	1	0.0118916	-3.245	0.0982955
ENSMUSG00000042197	Zfp451	0.229734	0.0460305	1	0.255673	0.206845	0.8912	0.169785	-0.405304	1	0.160537	-0.474152	1
ENSMUSG00000042182	Bend6	0.00291032	-0.803786	0.318315	0.00632525	0.371074	0.877854	0.00273846	-0.758653	0.885027	0.0267562	2.50699	0.000736768
ENSMUSG00000026131	Dst	1.90335	1.8001	2.18575e-08	0.204738	-1.72078	0.0387289	0.458106	-0.532085	0.845352	0.40927	-0.684696	1
ENSMUSG00000102336	Gm37233	0.0141878	0.564065	0.318119	0.00932142	-0.0670336	1	0.00665055	-0.53626	1	0.11198	3.72143	3.45487e-09
ENSMUSG00000042111	Ccdc115	0.323773	-0.363295	0.62101	0.378516	-0.116651	1	0.366172	-0.16521	1	0.445936	0.12769	0.788037
ENSMUSG00000101711	Gm28306	0	2.52238	1	0	3.45002	1	0	3.69256	1	0	5.06596	1
ENSMUSG00000026127	Imp4	0.320499	-0.775953	0.144839	0.427454	-0.324316	0.983598	0.612633	0.21607	1	0.271526	-0.973499	0.907805
ENSMUSG00000026126	Ptpn18	0.211726	-1.27864	0.00968398	0.0565943	-3.16275	8.12895e-05	2.35664	2.49603	2.7345e-09	0.302246	-0.701447	1
ENSMUSG00000101223	4930568A12Rik	0	-1.68707	0.328669	0.000332908	0.2801	1	0.000391209	0.522633	1	0.000990969	1.89603	0.687935
ENSMUSG00000026125	Prss39	0	-0.384511	1	0	0.543134	1	0	0.785668	1	0.0109007	7.65092	1.09233e-09
ENSMUSG00000026124	Cfc1	0.00036379	-1.88134	0.130272	0	-2.5612	0.208562	0	-2.31867	0.371148	0.00891872	2.481	0.0304309
ENSMUSG00000037529	Prss40	0	-0.284976	1	0	0.64267	1	0	0.885203	1	0.0118916	8.7664	1.68754e-10
ENSMUSG00000045174	Amer3	0	0.352454	1	0	1.2801	1	0	1.52263	1	0.000990969	4.06596	0.267933
ENSMUSG00000037509	Arhgef4	0.00454738	-1.16089	0.08348	0.0166454	0.793775	0.277013	0.00469451	-1.01851	0.608793	0.0277471	1.54673	0.0582681
ENSMUSG00000104002	Gm38336	0.000727581	-0.530732	0.915779	0.000665816	-0.374404	1	0.00117363	0.300241	1	0.000990969	0.639694	0.860402
ENSMUSG00000037503	Fam168b	0.364518	0.0766183	1	0.398824	0.210226	0.992461	0.29458	-0.244501	1	0.220986	-0.654896	1
ENSMUSG00000026123	Plekhb2	0.151519	1.10929	0.0022464	0.0312933	-1.31913	0.178662	0.0414682	-0.901644	0.626965	0.282426	1.94101	0.00369197
ENSMUSG00000101714	Gm28415	0.000181895	3.52238	0.348089	0	2.86506	1	0	3.1076	1	0.000990969	6.06596	0.0884964
ENSMUSG00000102531	1110002O04Rik	0.00145516	1.56302	0.0975757	0.000998723	1.1281	0.681331	0	-0.733706	1	0.000990969	1.67364	0.730221
ENSMUSG00000102279	Gm37146	0	2.52238	1	0	3.45002	1	0	3.69256	1	0	5.06596	1
ENSMUSG00000103708	Gm33222	0	-0.477621	1	0	0.450025	1	0.000782418	2.47017	0.43498	0.00396388	4.80292	0.0231508
ENSMUSG00000104201	4930535G08Rik	0	1.93742	1	0	2.86506	1	0	3.1076	1	0	4.481	1
ENSMUSG00000045216	Hs6st1	0.174256	0.591519	0.191815	0.0749042	-0.703852	0.694862	0.0837187	-0.535276	0.996665	0.117925	-0.0200891	0.887562
ENSMUSG00000104523	Gm37335	0	0.715024	1	0	1.64267	1	0	1.8852	1	0.000990969	4.481	0.215294
ENSMUSG00000102202	Gm33280	0.000181895	1.06295	0.858035	0	0.865062	1	0	1.1076	1	0.000990969	3.60653	0.338611
ENSMUSG00000037470	Uggt1	0.32632	0.460531	0.348578	0.179437	-0.460779	0.957606	0.228075	-0.101323	1	0.301255	0.310283	0.655966
ENSMUSG00000047180	Neurl3	0.00618444	-2.53878	1.60175e-05	0.0043278	-2.94597	0.00131532	0.0962374	1.58768	0.0023106	0.0862143	1.36804	0.0748016
ENSMUSG00000037447	Arid5a	0.108773	-0.528496	0.471457	0.0336237	-2.22531	0.00606236	0.197561	0.384813	0.707213	0.27648	0.872328	0.245935
ENSMUSG00000102762	4930403P22Rik	0.00309222	0.0923915	0.984018	0.000998723	-1.25041	0.739968	0.00312967	0.197147	1	0.00495485	0.964421	0.503
ENSMUSG00000010453	Kansl3	0.155702	-0.238916	0.906703	0.216723	0.269078	0.811771	0.180739	-0.00512233	1	0.652058	1.90127	0.00375406
ENSMUSG00000037432	Fer1l5	0.000181895	-0.522015	0.918974	0	-0.637438	1	0	-0.394905	1	0.0267562	8.06596	7.12992e-06
ENSMUSG00000001143	Lman2l	0.0734857	-0.995285	0.0753468	0.202075	0.550429	0.419347	0.106018	-0.419958	1	0.0891872	-0.653712	1
ENSMUSG00000037408	Cnnm4	0.0205542	-0.840103	0.176531	0.0276313	-0.37137	1	0.0289495	-0.297792	1	0.065404	0.908046	0.255202
ENSMUSG00000001138	Cnnm3	0.0805796	0.145306	0.816343	0.0635854	-0.213237	1	0.0774594	0.0830362	1	0.0475665	-0.60935	1
ENSMUSG00000102845	Gm38033	0	0.0629477	1	0.000332908	2.1281	0.775865	0	1.23313	1	0	2.60653	1
ENSMUSG00000067653	Ankrd23	0.000727581	-0.785049	0.530222	0.00299617	1.21736	0.31347	0.00273846	1.1076	0.501241	0.00198194	0.99271	0.712835
ENSMUSG00000109510	Gm43543	0.000181895	-0.121477	1	0.000332908	0.806169	1	0.00117363	2.169	0.27845	0	1.36552	1
ENSMUSG00000079610	Ankrd39	0.114776	-0.498442	0.508882	0.231704	0.579607	0.378801	0.199908	0.351178	0.751204	0.0743227	-1.08686	0.859803
ENSMUSG00000026121	Sema4c	0.291214	0.940572	0.0147803	0.0958774	-0.787619	0.597933	0.201473	0.321567	0.794042	0.121889	-0.414082	1
ENSMUSG00000046337	Fam178b	0.249378	1.66483	5.87504e-07	0.00832269	-3.47479	2.92898e-05	0.0211253	-2.1447	0.0224317	0.206122	1.19047	0.103559
ENSMUSG00000061518	Cox5b	8.80336	0.0644633	1	6.48371	-0.397495	0.900003	7.307	-0.217367	1	7.89703	-0.0999861	1
ENSMUSG00000037351	Actr1b	0.284666	-0.570007	0.332009	0.479387	0.23089	0.967246	0.572339	0.497506	0.66742	0.177383	-1.22042	0.792496
ENSMUSG00000102416	4933424G06Rik	0.00236464	1.24227	0.0962874	0.00133163	0.505166	1	0	-1.64729	0.534717	0.00198194	1.34714	0.60349
ENSMUSG00000104237	Gm33533	0.000545686	2.71502	0.10719	0	1.1281	1	0	1.37063	1	0	2.74403	1
ENSMUSG00000026117	Zap70	0.0209179	0.371932	0.529691	0.000665816	-4.12362	0.000568571	0.0086066	-0.917022	0.817494	0.0336929	1.0776	0.229562
ENSMUSG00000026116	Tmem131	0.215546	0.0601858	1	0.146147	-0.522772	0.892927	0.172914	-0.270122	1	0.137745	-0.589904	1
ENSMUSG00000050122	Vwa3b	0.00509307	-0.0749669	1	0.00199745	-1.28565	0.404961	0.00117363	-1.86203	0.227501	0.0148645	1.55816	0.0981455
ENSMUSG00000103603	Gm37020	0	0.0629477	1	0	0.990593	1	0	1.23313	1	0	2.60653	1
ENSMUSG00000026114	Cnga3	0	-0.937052	0.697033	0	-0.00940675	1	0	0.233127	1	0.00792775	5.42853	3.78858e-07
ENSMUSG00000026113	Inpp4a	0.0758503	0.200796	0.722022	0.0998723	0.614866	0.354873	0.0708088	0.0921552	1	0.0515304	-0.355868	1
ENSMUSG00000026112	Coa5	0.412356	0.914592	0.0181593	0.180769	-0.387046	1	0.211253	-0.152769	1	0.345848	0.574747	0.448733
ENSMUSG00000026111	Unc50	0.722488	0.227058	0.738964	0.671475	0.106842	1	0.619675	-0.0142389	1	0.463774	-0.436044	1
ENSMUSG00000026110	Mgat4a	0.0489298	-0.176004	1	0.0149808	-1.89099	0.0304858	0.0535956	-0.0274504	1	0.160537	1.5961	0.0252988
ENSMUSG00000026090	2010300C02Rik	0.338507	1.32348	0.000160755	0.0173112	-3.16051	8.96759e-05	0.0215165	-2.83813	0.00198861	0.0376568	-1.98905	0.417225
ENSMUSG00000089767	4930556I23Rik	0	-0.17806	1	0	0.749585	1	0	0.992119	1	0.00198194	4.19149	0.117373
ENSMUSG00000060771	Tsga10	0.0558418	0.661172	0.122251	0.0302946	-0.287333	1	0.0266022	-0.473295	1	0.0386478	0.096716	0.831451
ENSMUSG00000097268	Gm26805	0.00036379	0.715024	0.941694	0	-0.0735371	1	0.000391209	1.23313	1	0.000990969	2.60653	0.534062
ENSMUSG00000037216	Lipt1	0.0385618	0.314574	0.544714	0.0349553	0.15905	0.975246	0.00978023	-1.68047	0.111065	0.0178374	-0.764265	0.990935
ENSMUSG00000026088	Mitd1	0.431819	0.328359	0.56062	0.207734	-0.781715	0.597021	0.481578	0.477672	0.6976	0.170447	-1.04637	0.875933
ENSMUSG00000026087	Mrpl30	2.24404	-0.14062	0.977804	2.62331	0.0998004	1	2.35273	-0.0641314	1	1.79564	-0.457724	0.954072
ENSMUSG00000061584	Lyg2	0	-2.03221	0.826117	0	-1.10456	1	0	-0.862031	1	0.0386478	8.38789	6.83315e-12
ENSMUSG00000087374	Gm15457	0	-0.0625831	1	0	0.865062	1	0	1.1076	1	0.00396388	5.38789	0.0227497
ENSMUSG00000026085	Lyg1	0.000181895	-3.37849	0.062658	0	-3.45687	0.421787	0.000391209	-2.20831	0.939079	0.0931511	5.44599	7.67858e-10
ENSMUSG00000058407	Txndc9	1.07427	-0.0203912	1	1.36825	0.347162	0.811069	1.08913	0.00105222	1	0.936466	-0.219717	1
ENSMUSG00000026083	Eif5b	4.12375	0.31131	0.587832	3.00283	-0.181477	1	2.81201	-0.278212	1	2.29508	-0.569192	0.89375
ENSMUSG00000026082	Rev1	0.164251	0.356183	0.521045	0.144815	0.150943	0.961025	0.0970199	-0.445801	1	0.0624311	-1.06252	0.86801
ENSMUSG00000102716	Gm5099	0	0.937417	1	0	1.86506	1	0	2.1076	1	0	3.481	1
ENSMUSG00000037138	Aff3	0.00945855	-2.32477	2.54058e-05	0.134162	1.70949	0.000119358	0.00469451	-3.20086	0.00133913	0.0386478	-0.193314	0.980244
ENSMUSG00000085391	Gm16150	0	-1.52201	0.472285	0	-0.594369	1	0	-0.351836	1	0.00693678	4.36552	0.00049486
ENSMUSG00000085280	Gm16151	0	2.52238	1	0.000332908	5.45002	0.182836	0	3.69256	1	0	5.06596	1
ENSMUSG00000087131	Gm16152	0.0036379	-2.93627	1.80003e-06	0.0815624	1.72898	0.000203353	0.00273846	-3.16853	0.00330592	0.00891872	-1.47165	0.738099
ENSMUSG00000048814	Lonrf2	0.00945855	-0.49957	0.559489	0.0369528	1.60992	0.000907439	0.00273846	-2.13081	0.0555212	0.0287381	1.18495	0.154221
ENSMUSG00000026080	Chst10	0.00527496	-1.21639	0.0827628	0.0346224	1.66044	0.00159714	0.000782418	-3.41597	0.00748113	0.00693678	-0.61879	1
ENSMUSG00000067604	Nms	0.00036379	-2.78748	0.143277	0	-3.45687	0.472658	0	-3.21433	0.714124	0.206122	8.77332	5.32185e-33
ENSMUSG00000026078	Pdcl3	0.657733	0.0173004	1	0.724074	0.162075	1	0.810976	0.331888	0.909799	0.543051	-0.262982	1
ENSMUSG00000026077	Npas2	0.0331049	1.12519	0.00625225	0.00133163	-3.38539	0.00118161	0.00704176	-1.19907	0.485773	0.191257	3.76954	2.26126e-11
ENSMUSG00000073702	Rpl31	31.4813	-0.359651	0.624909	41.6821	0.0740996	1	43.5298	0.138682	1	39.2384	-0.0175634	1
ENSMUSG00000003134	Tbc1d8	0.0856726	0.302719	0.550976	0.0322921	-1.15534	0.285541	0.0426418	-0.742525	0.799281	0.279453	2.0476	0.00190168
ENSMUSG00000003135	Cnot11	0.206087	-0.405226	0.555377	0.280308	0.0704769	1	0.234725	-0.194918	1	0.16351	-0.712554	1
ENSMUSG00000048234	Rnf149	0.488025	0.171239	0.841593	0.406147	-0.112511	1	0.278932	-0.669177	0.851742	0.282426	-0.636565	1
ENSMUSG00000050967	Creg2	0.0603892	2.20479	1.2877e-11	0.00133163	-3.40547	0.000441732	0.00312967	-2.30994	0.0287193	0.00495485	-1.52525	0.662877
ENSMUSG00000097083	D930019O06Rik	0.0378342	3.12121	1.55553e-19	0	-4.46884	0.000995966	0.00117363	-2.21733	0.1075	0.00297291	-0.843934	1
ENSMUSG00000057173	Rfx8	0.00127327	-0.85266	0.410841	0.00133163	-0.628926	0.894129	0.000782418	-1.14033	0.683059	0.000990969	-0.360306	1
ENSMUSG00000091937	Gm3646	0.000727581	-0.132972	1	0.000665816	0.0126196	1	0.00156484	1.03721	0.671656	0	-0.000130572	1
ENSMUSG00000101634	1700066B17Rik	0.00109137	-0.624462	0.621918	0.000332908	-1.5612	0.367652	0.000782418	-0.722479	0.91962	0.0485575	5.36996	1.24056e-20
ENSMUSG00000026074	Map4k4	0.493664	0.0567776	1	0.589247	0.323328	0.849492	1.03357	1.18472	0.0347567	0.293327	-0.703918	1
ENSMUSG00000026073	Il1r2	0.323773	0.943641	0.0143117	0.0352882	-2.39652	0.00272969	0.0277758	-2.72962	0.00286225	0.577735	1.72477	0.0103855
ENSMUSG00000097899	Gm16894	0.0540229	2.30901	1.43747e-12	0.00332908	-2.02423	0.0339735	0.00156484	-2.92803	0.00779728	0.0148645	0.139663	0.844352
ENSMUSG00000026072	Il1r1	0.151337	0.484771	0.269948	0.0539311	-1.07584	0.324798	0.100932	-0.14667	1	0.159546	0.531019	0.491038
ENSMUSG00000070942	Il1rl2	0.0301946	-0.407366	0.671773	0.0282972	-0.482362	0.95813	0.018778	-1.07157	0.479728	0.118916	1.64553	0.0214986
ENSMUSG00000026069	Il1rl1	0.00036379	-2.56508	0.117	0	-3.23648	0.374264	0.00195605	-0.373531	1	0.100088	6.02414	3.26584e-14
ENSMUSG00000026070	Il18r1	0.0189171	-0.785743	0.276853	0.000998723	-4.64075	1.49065e-05	0.00352088	-3.07231	0.00580997	0.637193	4.80722	1.06988e-23
ENSMUSG00000026068	Il18rap	0.000727581	-2.14438	0.152353	0	-3.5612	0.236659	0.00117363	-1.3018	1	0.0138736	2.04211	0.106482
ENSMUSG00000026065	Slc9a4	0.00218274	-0.771534	0.581238	0.000332908	-2.60526	0.141275	0	-3.36814	0.0968198	0.0237833	2.785	0.00228038
ENSMUSG00000026062	Slc9a2	0.103862	1.40962	6.0091e-05	0.00199745	-4.312	5.09465e-06	0.00391209	-3.41549	0.000804469	0.0990969	1.20012	0.114113
ENSMUSG00000103679	Gm37623	0	0.715024	1	0	1.64267	1	0	1.8852	1	0.00297291	6.06596	0.000662301
ENSMUSG00000103270	Gm37915	0	1.20045	1	0	2.1281	1	0	2.37063	1	0	3.74403	1
ENSMUSG00000041945	Mfsd9	0.00727581	-0.0742649	1	0.0126505	0.775425	0.334611	0.00508572	-0.530754	1	0.0208104	1.51696	0.0848448
ENSMUSG00000079588	Tmem182	0.000727581	-0.856132	0.842611	0	-2.30486	0.739968	0.000782418	-0.4504	1	0.00891872	2.75853	0.0508427
ENSMUSG00000104072	4930448I06Rik	0	-0.284976	1	0	0.64267	1	0	0.885203	1	0.00792775	6.65092	0.00257367
ENSMUSG00000100185	Gm28634	0	1.52238	1	0	2.45002	1	0.000391209	4.1076	0.369524	0	4.06596	1
ENSMUSG00000100832	Gm29260	0.00036379	3.52238	0.207359	0	2.1281	1	0	2.37063	1	0	3.74403	1
ENSMUSG00000060424	Pantr1	0.00236464	-2.76038	0.00104539	0.00499362	-1.63744	0.361396	0.000782418	-3.82708	0.0199237	0.47071	5.66616	6.11728e-26
ENSMUSG00000045515	Pou3f3	0.000727581	-1.6069	0.129936	0.000332908	-2.02571	0.253308	0.000391209	-1.78318	0.469436	0.0455846	4.56527	1.34982e-11
ENSMUSG00000099784	Dalir	0	2.52238	1	0	3.45002	1	0	3.69256	1	0.000990969	7.06596	0.0493166
ENSMUSG00000060679	Mrps9	0.764142	0.301668	0.606792	0.437441	-0.549289	0.721727	0.411161	-0.637677	0.716069	0.315128	-1.01056	0.890387
ENSMUSG00000041907	Gpr45	0.0705753	-0.0819237	1	0.0239694	-1.66136	0.054735	0.0148659	-2.33294	0.012871	0.0109007	-2.66762	0.203177
ENSMUSG00000070939	Tgfbrap1	0.12096	0.972869	0.00920784	0.043278	-0.630945	0.78803	0.0571165	-0.216947	1	0.0683769	0.0611362	0.841261
ENSMUSG00000100269	Gm28782	0	2.52238	1	0	3.45002	1	0	3.69256	1	0	5.06596	1
ENSMUSG00000041878	8430432A02Rik	0.00454738	1.20045	0.0386195	0.00266326	0.420278	0.949607	0.00156484	-0.223918	1	0.000990969	-0.200828	1
ENSMUSG00000010290	AI597479	0.079852	0.164827	0.783068	0.0709094	-0.0179615	1	0.0457715	-0.663203	0.869013	0.064413	-0.143495	0.958872
ENSMUSG00000008136	Fhl2	0.026011	-1.97592	0.000167744	0.126505	0.408962	0.621158	0.209688	1.18296	0.0265488	0.0990969	0.0464505	0.849421
ENSMUSG00000099576	Gm29040	0.000181895	-0.687074	1	0.000332908	0.240572	1	0	-0.555369	1	0.0277471	7.60201	1.9867e-11
ENSMUSG00000066877	Nck2	0.0682107	0.598199	0.179399	0.032625	-0.533026	0.924959	0.0399033	-0.231505	1	0.0485575	0.0750038	0.836591
ENSMUSG00000026051	1500015O10Rik	0.0116413	-2.21431	0.000464807	0.120513	1.32449	0.0152176	0.00469451	-3.38754	0.00387318	0.339902	2.85424	1.56665e-05
ENSMUSG00000100764	Gm29155	0.00036379	0.715024	0.941694	0.000665816	1.64267	0.633769	0.000391209	1.23313	1	0.000990969	2.60653	0.534062
ENSMUSG00000100635	Gm29157	0	-1.28498	0.56681	0.00166454	2.51143	0.0653989	0	-0.114797	1	0.00297291	3.4221	0.0499866
ENSMUSG00000100480	Gm29156	0.000181895	1.52238	0.752669	0	1.2801	1	0	1.52263	1	0	2.89603	1
ENSMUSG00000057363	Uxs1	0.0842175	-0.90157	0.115481	0.191089	0.351681	0.696736	0.20382	0.44696	0.614223	0.186302	0.306978	0.662275
ENSMUSG00000041763	Tpp2	0.206815	-0.425752	0.528317	0.30228	0.159058	1	0.384559	0.522063	0.632706	0.246751	-0.139825	0.947913
ENSMUSG00000047343	Mettl21c	0.00036379	-2.12148	0.0821816	0.00399489	1.02118	0.389089	0.000391209	-1.54585	0.705503	0.0366659	4.4684	7.40543e-09
ENSMUSG00000091844	Gm8251	0.00109137	-1.61863	0.100216	0.00299617	-0.158784	1	0.00273846	-0.249956	1	0.00396388	0.427885	0.734374
ENSMUSG00000026049	Tex30	0.10841	-1.48778	0.00393114	0.221051	-0.399403	1	0.233943	-0.312626	1	0.336929	0.22877	0.717974
ENSMUSG00000026047	Kdelc1	0.0823985	-0.810628	0.172	0.214393	0.654058	0.289557	0.136923	-0.0278199	1	0.0366659	-1.90981	0.454096
ENSMUSG00000041684	Bivm	0.0707572	0.578963	0.177298	0.0545969	0.161264	0.960506	0.0230813	-1.10186	0.432584	0.032702	-0.559106	1
ENSMUSG00000026048	Ercc5	0.0996786	-0.000839793	1	0.126172	0.35788	0.694862	0.078633	-0.35032	1	0.0495485	-0.995055	0.903249
ENSMUSG00000046828	Mettl21e	0.00291032	0.644058	0.437015	0	-2.68953	0.0915945	0	-2.44699	0.184138	0.000990969	-0.0633244	1
ENSMUSG00000056870	Gulp1	0.0569332	-0.0690775	1	0.110525	0.950586	0.0749124	0.116972	1.02997	0.0683892	0.00495485	-3.34802	0.0944539
ENSMUSG00000101701	4930521E06Rik	0	1.93742	1	0	2.86506	1	0	3.1076	1	0.00198194	7.65092	0.00140818
ENSMUSG00000026043	Col3a1	0.494937	-3.04256	2.5306e-09	16.2632	2.33534	3.99768e-09	0.374778	-3.38729	5.31936e-05	0.297291	-3.68931	0.0537738
ENSMUSG00000026042	Col5a2	0.0591159	-2.91593	3.68708e-08	1.79803	2.34778	3.15487e-09	0.290277	-0.53582	0.994334	0.170447	-1.29424	0.758917
ENSMUSG00000025995	Wdr75	0.163706	-0.371429	0.697033	0.173445	-0.27152	1	0.175262	-0.253947	1	0.127835	-0.701615	1
ENSMUSG00000025993	Slc40a1	0.0036379	-2.61863	1.19605e-05	0.102203	2.49402	1.00045e-09	0.0144747	-0.576199	0.97996	0.0436026	1.04804	0.190081
ENSMUSG00000041144	Dnah7b	0.00291032	-1.21353	0.0798499	0.0173112	1.47404	0.00739096	0.000391209	-3.17781	0.0153327	0.0376568	2.59982	0.000201652
ENSMUSG00000101337	Dnah7c	0	-2.56508	0.0563192	0.000665816	-0.00940675	1	0.00743297	3.39978	9.56081e-07	0.0168465	4.56346	5.11236e-09
ENSMUSG00000025986	Slc39a10	0.239738	-0.205479	0.879519	0.35954	0.415573	0.716547	0.428374	0.67921	0.406368	0.171438	-0.675741	1
ENSMUSG00000100213	Gm28151	0.00181895	-0.572778	0.647065	0.00798979	1.65094	0.0101253	0.00195605	-0.314936	1	0.00594581	1.28835	0.302218
ENSMUSG00000051616	C230029F24Rik	0	2.52238	1	0	3.45002	1	0	3.69256	1	0	5.06596	1
ENSMUSG00000099608	4933411E06Rik	0	2.52238	1	0	3.45002	1	0	3.69256	1	0	5.06596	1
ENSMUSG00000100816	Gm28321	0	2.52238	1	0	3.45002	1	0	3.69256	1	0	5.06596	1
ENSMUSG00000026109	Tmeff2	0.00673012	-2.736	1.61427e-06	0.0572601	0.446901	0.59488	0.024255	-0.824017	0.721914	0.0198194	-1.05644	0.883795
ENSMUSG00000100671	Gm28322	0	1.52238	1	0	2.45002	1	0	2.69256	1	0.000990969	5.481	0.101437
ENSMUSG00000101242	Gm28319	0	1.20045	1	0	2.1281	1	0	2.37063	1	0	3.74403	1
ENSMUSG00000099625	Gm29325	0.000181895	-0.17806	1	0.000665816	1.39113	0.694518	0.000391209	0.992119	0.96538	0	1.31107	1
ENSMUSG00000101799	9330175M20Rik	0.000181895	-0.0011826	1	0.00166454	2.78706	0.0382891	0.000782418	1.81809	0.599077	0	1.481	1
ENSMUSG00000045954	Sdpr	0.0331049	-3.56491	1.37806e-10	0.377517	0.0517878	1	3.56939	3.88753	3.6032e-30	0.0406297	-3.15286	0.115851
ENSMUSG00000101702	1700072G22Rik	0.00036379	0.715024	0.941694	0	-0.0735371	1	0	0.168996	1	0.000990969	2.60653	0.534062
ENSMUSG00000026107	Nabp1	0.167525	0.744381	0.0847116	0.0186428	-2.52866	0.00276591	0.0328616	-1.704	0.107116	0.56287	2.51326	5.13317e-05
ENSMUSG00000099413	Gm17767	0.00454738	0.298007	0.760079	0	-3.61606	0.0322017	0	-3.37353	0.0775072	0.0624311	4.38648	3.6465e-11
ENSMUSG00000101741	Gm28055	0.000909476	1.46349	0.261848	0.000665816	1.22763	0.773014	0.000782418	1.47017	0.724289	0	1.15907	1
ENSMUSG00000018417	Myo1b	0.643363	0.340587	0.538801	0.205404	-1.37461	0.129587	0.9835	0.973138	0.118304	0.0733317	-2.82351	0.159369
ENSMUSG00000062939	Stat4	0.139877	0.0171813	1	0.00466071	-4.85649	4.68268e-08	0.0215165	-2.70725	0.00318238	0.0763046	-0.852446	0.960905
ENSMUSG00000026104	Stat1	2.68641	1.88138	3.1547e-09	0.0729068	-3.656	5.49074e-06	0.426418	-1.08251	0.269983	0.728362	-0.285533	1
ENSMUSG00000026103	Gls	0.178985	-0.0223596	1	0.177773	-0.0306993	1	0.259372	0.539144	0.486494	0.302246	0.751831	0.318798
ENSMUSG00000002881	Nab1	0.28503	-0.00661287	1	0.396493	0.495829	0.595743	0.309055	0.11575	1	0.16351	-0.810336	0.982093
ENSMUSG00000100120	Gm553	0.000181895	1.71502	0.70853	0	1.45002	1	0	1.69256	1	0	3.06596	1
ENSMUSG00000099878	Gm28178	0	-0.477621	0.893365	0	0.450025	1	0	0.692558	1	0.000990969	3.15907	0.420229
ENSMUSG00000043015	Tmem194b	0.0192809	-0.745282	0.266442	0.0352882	0.182363	0.952583	0.0176044	-0.835089	0.722015	0.00891872	-1.68759	0.609024
ENSMUSG00000041439	Mfsd6	0.0562056	0.259345	0.632573	0.0126505	-1.92946	0.0291838	0.0465539	-0.0289966	1	0.118916	1.35683	0.0674768
ENSMUSG00000026102	Inpp1	1.2116	1.98998	2.33131e-10	0.1042	-1.90028	0.0194186	0.243723	-0.649402	0.876153	0.287381	-0.395387	1
ENSMUSG00000041426	Hibch	0.205723	0.333742	0.554846	0.150474	-0.151824	1	0.0872396	-0.955029	0.538979	0.133781	-0.312782	1
ENSMUSG00000043629	1700019D03Rik	0.264839	1.73339	1.54103e-07	0.0116518	-3.03647	0.000205012	0.00743297	-3.64551	0.000165446	0.0763046	-0.295648	1
ENSMUSG00000026100	Mstn	0.00673012	0.0389878	1	0.000332908	-3.3986	0.0352414	0	-4.15919	0.0273188	0.138736	4.87459	5.92246e-15
ENSMUSG00000060715	1700019A02Rik	0.00036379	0.58378	0.959899	0.000665816	1.51143	0.68064	0	0.0487021	1	0.00297291	3.60653	0.0320331
ENSMUSG00000026098	Pms1	0.0263748	-0.53691	0.472739	0.0219719	-0.779081	0.628267	0.0113451	-1.71683	0.0977982	0.0218013	-0.730716	1
ENSMUSG00000100763	Gm28777	0	0.0629477	1	0	0.990593	1	0	1.23313	1	0.00594581	6.55139	2.56619e-06
ENSMUSG00000026097	Ormdl1	0.123689	-0.640348	0.325563	0.210065	0.173783	0.931831	0.0891957	-1.09497	0.406731	0.106034	-0.819625	0.977372
ENSMUSG00000026096	Osgepl1	0.115503	-0.0170721	1	0.0868889	-0.440065	0.980509	0.0586814	-1.01302	0.486708	0.0614401	-0.916763	0.936047
ENSMUSG00000099913	Gm28551	0.000545686	-1.84394	0.0435365	0.0043278	0.981255	0.339921	0.000782418	-1.09752	0.672565	0	-1.32636	0.710586
ENSMUSG00000026095	Asnsd1	0.260838	-0.986774	0.0504618	0.707096	0.538074	0.530448	0.478449	-0.0553275	1	0.36765	-0.437055	1
ENSMUSG00000096141	Dnah7a	0.00327411	-1.2576	0.0733137	0.00499362	-0.586149	0.912428	0.00156484	-2.0516	0.11589	0.0396388	2.45773	0.000676403
ENSMUSG00000026094	Stk17b	0.0671193	-0.606235	0.391464	0.0262997	-1.95128	0.0232481	0.0743297	-0.429368	1	0.191257	0.967167	0.202139
ENSMUSG00000042807	Hecw2	0.0223731	-0.760634	0.243375	0.0163125	-1.18689	0.276399	0.250765	3.13024	5.54307e-16	0.0475665	0.399318	0.626207
ENSMUSG00000025983	Ccdc150	0.00145516	-0.102112	1	0	-2.44479	0.158786	0	-2.20226	0.250407	0.00495485	1.81803	0.16901
ENSMUSG00000041303	Gtf3c3	0.170981	0.110267	0.948655	0.15913	-0.00130671	1	0.133794	-0.259194	1	0.0842324	-0.916106	0.935284
ENSMUSG00000073678	Pgap1	0.00873097	-1.50316	0.00873297	0.0412806	0.845954	0.15993	0.0199517	-0.244533	1	0.00990969	-1.1488	0.855894
ENSMUSG00000052331	Ankrd44	0.440186	1.44367	2.54206e-05	0.0802308	-1.22986	0.208268	0.0696352	-1.42968	0.184138	0.0515304	-1.82668	0.496543
ENSMUSG00000101674	4930444A19Rik	0	1.93742	1	0	2.86506	1	0	3.1076	1	0	4.481	1
ENSMUSG00000025982	Sf3b1	1.59231	-0.245855	0.808741	1.71314	-0.127573	1	1.67711	-0.158515	1	1.09601	-0.775378	0.774785
ENSMUSG00000025981	Coq10b	0.202631	-0.0555575	1	0.276313	0.417517	0.60004	0.235899	0.175867	0.980701	0.289363	0.473527	0.529245
ENSMUSG00000025980	Hspd1	1.19778	-1.16875	0.0172767	2.14426	-0.274223	1	1.34615	-0.961148	0.367121	1.86005	-0.474761	0.946151
ENSMUSG00000073676	Hspe1	8.64057	-0.399779	0.56062	9.38201	-0.263554	1	6.67833	-0.76573	0.565869	14.3552	0.365837	0.806678
ENSMUSG00000025979	Mob4	0.906202	-0.0810661	1	0.944126	-0.0163016	1	0.92521	-0.046479	1	1.00385	0.073984	0.996857
ENSMUSG00000025978	Rftn2	0.00272843	-4.3356	4.92797e-12	0.134828	1.41752	0.00232985	0.338787	2.97014	1.69021e-14	0.0257652	-1.03285	0.88772
ENSMUSG00000097649	Gm10561	0.000545686	-3.62228	2.11566e-06	0.0229706	1.61352	0.00170613	0.033644	2.21962	9.85364e-06	0.00891872	0.258604	0.817477
ENSMUSG00000046994	Mars2	0.0271024	-0.291829	0.843994	0.0176441	-0.902305	0.523193	0.0512484	0.68167	0.348992	0.0247742	-0.359015	1
ENSMUSG00000025977	Boll	0.000181895	-1.54371	0.500409	0	-1.63744	0.902615	0.00195605	1.30024	0.511043	0.00396388	2.38789	0.176089
ENSMUSG00000038349	Plcl1	0.0036379	-2.55495	3.7593e-05	0.032625	0.691364	0.332925	0.0559429	1.52375	0.00515884	0.0366659	0.861645	0.312457
ENSMUSG00000099950	9130227L01Rik	0.00036379	-0.17806	1	0	-0.907527	0.881256	0	-0.664994	1	0.00495485	3.481	0.00608892
ENSMUSG00000100372	1700003I22Rik	0	0.715024	1	0	1.64267	1	0	1.8852	1	0.00297291	6.06596	0.000662301
ENSMUSG00000038331	Satb2	0.0036379	-1.29476	0.0568695	0.000998723	-2.80027	0.0105274	0.00586814	-0.529029	1	0.0366659	2.14647	0.00417425
ENSMUSG00000101429	BC055402	0	0.937417	1	0	1.86506	1	0	2.1076	1	0.000990969	4.74403	0.183778
ENSMUSG00000097519	4930558J18Rik	0.00145516	-3.25314	7.72056e-07	0.000665816	-3.91921	0.000146829	0.00547693	-1.33719	0.303271	0.00297291	-1.88678	0.502036
ENSMUSG00000038323	1700066M21Rik	0.0292851	-0.107157	1	0.014315	-1.14243	0.299747	0.0238638	-0.39285	1	0.0178374	-0.754892	1
ENSMUSG00000048495	Tyw5	0.13915	0.052881	0.965568	0.121178	-0.155541	1	0.126752	-0.0869439	1	0.108016	-0.310818	1
ENSMUSG00000025971	9430016H08Rik	0.343418	-0.139178	0.980647	0.411141	0.137641	1	0.334093	-0.173719	1	0.213058	-0.821713	0.975517
ENSMUSG00000038305	Spats2l	1.57103	0.710879	0.0874259	1.55168	0.657154	0.362685	0.400598	-1.36464	0.11832	0.264589	-1.94247	0.432575
ENSMUSG00000054770	Kctd18	0.106591	0.695842	0.0857917	0.0782333	0.192158	0.919255	0.0559429	-0.307129	1	0.0495485	-0.460061	1
ENSMUSG00000026039	Sgol2a	0.0360152	-2.64382	4.67486e-07	0.0189757	-3.50898	1.56798e-05	0.193649	-0.125766	1	0.0614401	-1.77325	0.51599
ENSMUSG00000063558	Aox1	0.0669374	2.61731	1.52105e-16	0.0086556	-0.807712	0.63731	0.00273846	-2.34636	0.0300661	0.03072	1.06033	0.215294
ENSMUSG00000064294	Aox3	0.00545686	0.0928714	0.998435	0.00466071	-0.0942956	1	0.000782418	-2.22233	0.150008	0.0743227	4.13896	4.65026e-12
ENSMUSG00000038242	Aox4	0.0904019	1.07405	0.00397651	0.000998723	-5.19923	2.52121e-07	0.00391209	-3.49412	0.00062233	0.113961	1.32589	0.0742511
ENSMUSG00000089822	Gm15759	0.00036379	2.10734	0.360066	0	1.1281	1	0	1.37063	1	0.000990969	3.89603	0.292842
ENSMUSG00000079554	Aox2	0.01728	2.10172	1.44166e-05	0.000998723	-1.99706	0.323183	0.00117363	-1.75452	0.552744	0.0148645	1.66935	0.122931
ENSMUSG00000051223	Bzw1	0.927302	-0.59713	0.299725	1.66188	0.298484	0.877935	1.56092	0.201661	1	0.737281	-0.89764	0.942891
ENSMUSG00000026034	Clk1	0.955677	0.00485792	1	0.995061	0.0656562	1	0.890001	-0.101858	1	0.996915	0.0664064	1
ENSMUSG00000026035	Ppil3	0.466016	-0.0247529	1	0.502025	0.08877	1	0.39473	-0.270962	1	0.284408	-0.740457	1
ENSMUSG00000026036	Nif3l1	0.16025	-0.151649	1	0.183432	0.0582054	1	0.146312	-0.278909	1	0.0842324	-1.065	0.86688
ENSMUSG00000026037	Orc2	0.113866	-0.686514	0.276853	0.173445	-0.03629	1	0.138879	-0.366254	1	0.0862143	-1.04138	0.877755
ENSMUSG00000085054	Gm15834	0.000909476	0.130062	1	0.000998723	0.427657	1	0.000391209	-0.373531	1	0.00198194	1.60653	0.519254
ENSMUSG00000038174	Fam126b	0.126235	0.394342	0.393776	0.0905509	-0.122998	1	0.0696352	-0.510126	1	0.200176	1.05006	0.156176
ENSMUSG00000026032	Ndufb3	2.43649	0.200451	0.786906	1.89724	-0.185261	1	1.93766	-0.152673	1	2.47643	0.209411	0.915272
ENSMUSG00000047528	Als2cr12	0.00291032	-0.17806	1	0	-3.43872	0.0901232	0	-3.19618	0.167857	0.106034	5.79848	8.74792e-20
ENSMUSG00000026031	Cflar	1.0328	1.13723	0.0016774	0.299284	-0.808243	0.568168	0.437372	-0.242295	1	2.20986	2.17424	0.000983609
ENSMUSG00000026029	Casp8	0.214091	-0.0893782	1	0.178106	-0.360691	1	0.631803	1.58145	0.00170708	0.330984	0.558022	0.461863
ENSMUSG00000026028	Trak2	0.097132	0.411785	0.373746	0.0572601	-0.398146	1	0.105626	0.520565	0.526404	0.110989	0.586071	0.452328
ENSMUSG00000026027	Stradb	0.258655	1.11217	0.00251733	0.105865	-0.314046	1	0.0704176	-0.911867	0.587037	0.0782866	-0.732837	1
ENSMUSG00000099752	Gm29018	0.00036379	-2.13106	1	0	-2.80736	1	0	-2.56483	1	0.0872053	6.51932	1.26955e-06
ENSMUSG00000072295	Als2cr11	0	-0.17806	1	0	0.749585	1	0	0.992119	1	0.00891872	7.38789	4.79961e-11
ENSMUSG00000038079	Tmem237	0.0929484	-1.15049	0.0319756	0.266326	0.455099	0.545379	0.142791	-0.480648	1	0.125853	-0.648716	1
ENSMUSG00000097573	G730003C15Rik	0.0609349	0.571511	0.18512	0.0279643	-0.616824	0.802252	0.0148659	-1.52139	0.160127	0.0178374	-1.19539	0.805792
ENSMUSG00000079550	Mpp4	0.00345601	0.320745	0.767754	0.00166454	-0.594369	1	0.00156484	-0.622138	1	0.0663949	5.06596	1.60131e-11
ENSMUSG00000101586	Gm29017	0.000727581	0.259345	0.844778	0.000332908	-0.2224	1	0.000391209	0.020133	1	0.00495485	3.09633	0.0856465
ENSMUSG00000026024	Als2	0.0249196	0.276654	0.696894	0.0189757	-0.131825	1	0.0164308	-0.336504	1	0.0574762	1.50981	0.136396
ENSMUSG00000026023	Cdk15	0.00345601	-0.799549	0.481984	0.0103201	0.850112	0.370633	0.00156484	-1.68248	0.456519	0.0822504	4.06596	1.29002e-09
ENSMUSG00000099922	Gm29016	0.000181895	1.35245	0.704328	0	1.1281	1	0	1.37063	1	0.000990969	3.89603	0.241499
ENSMUSG00000041075	Fzd7	0.177712	0.420927	0.413487	0.15913	0.235452	0.860153	0.0164308	-3.06868	0.000961327	0.0455846	-1.56634	0.620986
ENSMUSG00000097819	Gm26813	0.000181895	2.20045	0.602655	0	1.86506	1	0	2.1076	1	0	3.481	1
ENSMUSG00000047361	Gm973	0.00254653	-1.13678	0.229956	0.00765688	0.503606	0.711537	0.000391209	-2.92215	0.0804893	0.0792775	4.11579	3.66004e-10
ENSMUSG00000099811	Gm28411	0.000727581	1.03695	0.592074	0.000665816	1.1281	0.815503	0	-0.307442	1	0	1.06596	1
ENSMUSG00000026021	Sumo1	2.32207	-0.479399	0.446893	3.80114	0.277785	0.903472	3.16997	0.0025431	1	1.75996	-0.856235	0.724593
ENSMUSG00000026020	Nop58	0.64882	-0.855891	0.0989667	0.778005	-0.561805	0.706958	0.845403	-0.435542	0.949656	0.433053	-1.39803	0.700595
ENSMUSG00000067336	Bmpr2	0.342691	0.466734	0.339707	0.26333	0.0461306	1	0.350523	0.477335	0.568128	0.095133	-1.42598	0.68958
ENSMUSG00000041040	Fam117b	0.119869	0.226923	0.671898	0.108195	0.0644668	1	0.118145	0.196585	0.958509	0.0733317	-0.491697	1
ENSMUSG00000026018	Ica1l	0.00654823	-0.525555	0.639447	0.00599234	-0.601256	0.935518	0.0043033	-1.03763	0.714781	0.0396388	2.17558	0.00599675
ENSMUSG00000026019	Wdr12	0.236464	-0.468792	0.464594	0.241025	-0.424331	0.995577	0.234334	-0.463272	1	0.107025	-1.58325	0.608114
ENSMUSG00000026017	Carf	0.058934	0.307298	0.547743	0.0629196	0.397371	0.652092	0.0281671	-0.792692	0.745195	0.0237833	-0.986283	0.912307
ENSMUSG00000073664	Nbeal1	0.571151	1.01309	0.00685805	0.293625	-0.0615532	1	0.257024	-0.259373	1	0.216031	-0.503897	1
ENSMUSG00000049439	Cyp20a1	0.101498	-1.10997	0.0399018	0.425123	1.08747	0.0412175	0.313358	0.606472	0.392933	0.0713498	-1.55298	0.625685
ENSMUSG00000026782	Abi2	0.298308	0.350014	0.526749	0.217389	-0.142729	1	0.176044	-0.454799	1	0.0822504	-1.53882	0.628304
ENSMUSG00000026014	Raph1	0.291214	-0.551886	0.354008	0.396493	-0.0724843	1	0.883741	1.15036	0.0432226	0.120898	-1.78843	0.505146
ENSMUSG00000026012	Cd28	0.0965864	0.708454	0.106825	0.00299617	-4.2857	1.43395e-05	0.00352088	-4.04317	0.000318901	0.0574762	-0.0923729	0.906285
ENSMUSG00000086795	Gm11579	0.00400169	1.3455	0.127398	0	-2.52726	0.64494	0	-2.28472	0.896429	0	-0.911321	1
ENSMUSG00000085965	2310016D23Rik	0.000181895	1.20045	0.710144	0	0.990593	1	0	1.23313	1	0.000990969	3.74403	0.245513
ENSMUSG00000026011	Ctla4	0.00345601	-0.504421	0.886111	0	-3.98043	0.0461908	0	-3.73789	0.113469	0.0128826	1.49827	0.1978
ENSMUSG00000026009	Icos	0.00673012	-0.0370481	1	0.000332908	-3.46884	0.0366127	0.00195605	-1.62937	0.575406	0.0336929	2.37826	0.0102467
ENSMUSG00000100893	Gm28083	0	2.52238	1	0	3.45002	1	0	3.69256	1	0.000990969	7.06596	0.0493166
ENSMUSG00000085248	Gm11587	0	0.0629477	1	0	0.990593	1	0	1.23313	1	0.000990969	3.74403	0.315836
ENSMUSG00000085447	9530026F06Rik	0.00109137	1.20045	0.404744	0	-0.907527	0.910165	0	-0.664994	1	0.0118916	4.90842	1.86939e-06
ENSMUSG00000086408	Gm11588	0.00181895	-0.116221	1	0.000332908	-1.7398	0.538554	0	-2.50711	0.38428	0.0525214	5.26626	8.30952e-14
ENSMUSG00000100965	Gm28449	0.00181895	0.352454	0.841714	0	-2.31816	0.301146	0	-2.07563	0.452688	0.0346839	5.02643	6.85943e-13
ENSMUSG00000086009	4930587A21Rik	0	1.93742	1	0	2.86506	1	0	3.1076	1	0.000990969	6.06596	0.085717
ENSMUSG00000052062	Pard3b	0.116595	0.502018	0.251238	0.100538	0.255447	0.839234	0.0665055	-0.361264	1	0.254679	1.62778	0.0189332
ENSMUSG00000085842	Pard3bos1	0.000181895	0.274452	1	0.000332908	1.2021	0.975922	0.00312967	4.27752	5.24907e-05	0.000990969	2.81803	0.489609
ENSMUSG00000085019	Pard3bos2	0	1.93742	1	0	2.86506	1	0	3.1076	1	0	4.481	1
ENSMUSG00000085400	Pard3bos3	0.000545686	2.71502	0.10719	0	1.1281	1	0	1.37063	1	0.000990969	3.89603	0.292842
ENSMUSG00000100750	Gm29084	0	2.52238	1	0	3.45002	1	0.000391209	5.69256	0.164872	0	5.06596	1
ENSMUSG00000025969	Nrp2	0.0154611	-3.58602	1.9498e-10	0.177107	0.0287416	1	1.17167	3.11258	2.49549e-16	0.264589	0.619678	0.417986
ENSMUSG00000100811	Gm29083	0	1.20045	1	0.000332908	3.45002	0.481033	0	2.37063	1	0	3.74403	1
ENSMUSG00000100426	Gm4208	0	-4.11425	0.0185683	0.00266326	0.042521	1	0.000391209	-1.9368	0.921277	0.00297291	0.451249	0.705468
ENSMUSG00000040865	Ino80d	0.382344	0.65222	0.131703	0.174111	-0.565975	0.847933	0.206558	-0.309315	1	0.321074	0.343997	0.631921
ENSMUSG00000084799	Ino80dos	0.0129146	1.00231	0.0407133	0.00632525	-0.0891339	1	0.00273846	-1.20529	0.579986	0.0109007	0.765225	0.496691
ENSMUSG00000101599	Gm20342	0.0427454	-0.222967	0.944557	0.0675803	0.479947	0.537012	0.0359912	-0.460026	1	0.0941421	0.960487	0.214546
ENSMUSG00000025968	Ndufs1	0.222822	-0.459414	0.476789	0.258669	-0.220873	1	0.230813	-0.3885	1	0.213058	-0.49402	1
ENSMUSG00000025967	Eef1b2	8.33426	-0.787812	0.135971	16.2925	0.239862	0.953588	13.8965	-0.00110815	1	9.77492	-0.515786	0.923954
ENSMUSG00000046856	Gpr1	0.000181895	-3.37244	0.0020134	0.000665816	-1.85376	0.343445	0.0086066	1.45457	0.0785043	0.00594581	1.00913	0.446896
ENSMUSG00000087561	Gm11608	0	2.52238	1	0	3.45002	1	0	3.69256	1	0	5.06596	1
ENSMUSG00000027520	Zdbf2	0.0542048	-1.57357	0.00250267	0.243023	0.70607	0.236692	0.0586814	-1.40972	0.193783	0.167474	0.13731	0.783871
ENSMUSG00000025964	Adam23	0.0341963	-0.939133	0.111754	0.0302946	-1.08339	0.340158	0.00547693	-3.48337	0.000459914	0.26558	2.14165	0.000990089
ENSMUSG00000069085	Dytn	0	0.200451	1	0	1.1281	1	0	1.37063	1	0.00495485	6.32899	4.90786e-06
ENSMUSG00000025963	Mdh1b	0.000545686	-0.0011826	1	0.000665816	0.480399	1	0.000391209	0.107596	1	0.00792775	3.87833	0.000159858
ENSMUSG00000025962	Fastkd2	0.069484	-0.657348	0.310996	0.0848915	-0.337061	1	0.08411	-0.347782	1	0.0792775	-0.416563	1
ENSMUSG00000025961	4933402D24Rik	0	0.937417	1	0	1.86506	1	0.000391209	3.37063	0.516281	0.00198194	5.65092	0.0110683
ENSMUSG00000044689	Gm13749	0	-1.56508	0.313787	0.000665816	1.03499	0.848906	0	-0.394905	1	0.00396388	3.481	0.0145753
ENSMUSG00000025959	Klf7	0.466197	-0.152956	0.960057	0.595239	0.221712	0.978102	1.29881	1.42418	0.00614388	0.256661	-1.00925	0.893112
ENSMUSG00000097272	Gm26649	0.000545686	0.664398	0.817085	0.000332908	0.495829	1	0.000782418	1.37063	0.7602	0.00198194	2.74403	0.236174
ENSMUSG00000101895	Gm28981	0	1.93742	1	0.000665816	6.03499	0.0286489	0	3.1076	1	0	4.481	1
ENSMUSG00000025958	Creb1	0.349057	0.246177	0.706797	0.235699	-0.35442	1	0.262893	-0.189685	1	0.220986	-0.435665	1
ENSMUSG00000025956	Mettl21a	0.160068	0.392301	0.391464	0.168784	0.457499	0.547401	0.0829363	-0.605639	0.926521	0.100088	-0.313505	1
ENSMUSG00000101832	Gm28982	0.000181895	1.06295	0.827346	0	0.865062	1	0.000391209	2.23313	0.757726	0.000990969	3.60653	0.317309
ENSMUSG00000070871	Ccnyl1	0.0376523	-0.296817	0.826117	0.0402818	-0.180526	1	0.145921	1.80378	0.000168957	0.0465755	0.0547314	0.854028
ENSMUSG00000045005	Fzd5	0.0878554	1.40851	6.55843e-05	0.00499362	-2.87359	0.001078	0.0113451	-1.71627	0.113129	0.0515304	0.49124	0.556746
ENSMUSG00000051344	Plekhm3	0.085127	0.959632	0.0111553	0.0169783	-1.48797	0.109524	0.0269934	-0.808426	0.717979	0.0376568	-0.292946	1
ENSMUSG00000025955	Akr1cl	0.00418359	-1.25241	0.144955	0.00665816	-0.52398	1	0	-4.71683	0.00537453	0.185311	4.6751	1.96818e-15
ENSMUSG00000070870	Cryge	0.00036379	-1.85844	0.0759414	0.00932142	2.67865	4.08467e-06	0.000782418	-0.688263	1	0.0218013	3.87528	9.67199e-08
ENSMUSG00000067299	Crygd	0	0.715024	1	0	1.64267	1	0	1.8852	1	0	3.2586	1
ENSMUSG00000025952	Crygc	0.00036379	-2.99595	0.0507194	0.00233035	-0.626791	1	0	-3.42118	0.421424	0.126844	5.85802	4.27365e-14
ENSMUSG00000073658	Crygb	0	-3.06258	0.240975	0.00233035	0.974291	0.577906	0	-1.8924	1	0.0495485	6.21482	1.01938e-09
ENSMUSG00000044429	Cryga	0.0100042	0.164827	0.853944	0.000332908	-3.8446	0.000711524	0.00117363	-2.59746	0.0276983	0.0297291	1.79374	0.0209833
ENSMUSG00000044816	D630023F18Rik	0.161705	-0.0200874	1	0.00765688	-4.42085	2.53691e-07	0.0207341	-3.00454	0.0010781	0.0673859	-1.27557	0.764702
ENSMUSG00000025950	Idh1	0.560237	0.200873	0.787658	0.517339	0.0722717	1	0.267587	-0.906247	0.584844	0.28639	-0.789962	0.988059
ENSMUSG00000025949	Pikfyve	0.142788	0.849019	0.026396	0.0749042	-0.174293	1	0.0649407	-0.383425	1	0.0624311	-0.419871	1
ENSMUSG00000025946	Pth2r	0	0.352454	1	0	1.2801	1	0.000391209	2.69256	0.642506	0.00396388	6.06596	0.001281
ENSMUSG00000025945	Crygf	0	-0.647546	1	0.000665816	2.03499	0.524689	0	0.522633	1	0.00693678	5.60653	0.00168642
ENSMUSG00000015222	Map2	0.0321955	-0.763438	0.236549	0.0229706	-1.22644	0.24353	0.00704176	-2.88567	0.00331786	0.0416207	-0.32436	1
ENSMUSG00000073656	Gm10558	0	2.52238	1	0	3.45002	1	0	3.69256	1	0	5.06596	1
ENSMUSG00000055567	Unc80	0.0036379	0.983959	0.150553	0.000665816	-1.0943	0.632232	0.000391209	-1.44699	0.583826	0.0376568	4.65092	4.84984e-13
ENSMUSG00000026005	Rpe	0.214091	-0.193708	0.895316	0.17178	-0.514486	0.898911	0.171741	-0.511479	1	0.152609	-0.668445	1
ENSMUSG00000026004	Kansl1l	0.208088	0.175717	0.837786	0.11452	-0.723149	0.671224	0.0751121	-1.33612	0.233249	0.0336929	-2.44387	0.259207
ENSMUSG00000026003	Acadl	0.856908	0.698542	0.0957906	0.448094	-0.319034	0.988704	0.629847	0.192114	1	0.319092	-0.802916	0.984098
ENSMUSG00000061816	Myl1	0.100588	-1.51164	0.078936	0.0149808	-4.214	0.0020285	0.142791	-0.954369	0.976037	0.123871	-1.13815	1
ENSMUSG00000026000	Lancl1	1.81641	0.974954	0.00971961	0.332908	-1.62255	0.027275	0.221033	-2.21187	0.0148294	0.370622	-1.43644	0.680379
ENSMUSG00000025991	Cps1	0.0303765	-0.278829	0.854715	0.00299617	-3.51576	7.83635e-05	0.0043033	-3.00904	0.00237839	0.0872053	1.3003	0.0827279
ENSMUSG00000085075	Gm15669	0	0.937417	1	0	1.86506	1	0	2.1076	1	0.00297291	6.481	0.00035576
ENSMUSG00000087329	Gm15671	0	1.52238	1	0	2.45002	1	0	2.69256	1	0.00297291	8.06596	4.34827e-05
ENSMUSG00000062209	Erbb4	0	-4.6625	2.21215e-05	0.00399489	0.0263433	1	0	-3.49232	0.0319109	0.00693678	0.916211	0.448213
ENSMUSG00000099804	Gm28497	0	0.352454	1	0	1.2801	1	0	1.52263	1	0	2.89603	1
ENSMUSG00000100354	Gm29113	0.00036379	2.78541	0.213081	0	1.64267	1	0	1.8852	1	0	3.2586	1
ENSMUSG00000101156	Gm29114	0	1.93742	1	0	2.86506	1	0	3.1076	1	0	4.481	1
ENSMUSG00000025997	Ikzf2	0.122961	0.0138121	1	0.0918825	-0.420829	1	0.0129099	-3.24719	0.000720316	0.0604491	-1.00221	0.913346
ENSMUSG00000053153	Spag16	0.00291032	-0.46162	0.685627	0.00133163	-1.36247	0.361593	0.000782418	-1.86714	0.206359	0.0416207	3.56741	2.11676e-08
ENSMUSG00000045648	Vwc2l	0	1.20045	1	0	2.1281	1	0	2.37063	1	0.00198194	6.06596	0.0372431
ENSMUSG00000026196	Bard1	0.0210998	-1.67637	0.00149716	0.0153138	-2.08781	0.0118756	0.059855	-0.0972929	1	0.0257652	-1.27817	0.766127
ENSMUSG00000050296	Abca12	0.000181895	-2.28498	0.203616	0	-2.37015	0.649733	0	-2.12762	0.837218	0.00693678	2.33804	0.109758
ENSMUSG00000026192	Atic	0.437094	-0.0959023	1	0.342562	-0.456679	0.836313	0.266022	-0.827268	0.672565	0.164501	-1.50521	0.645406
ENSMUSG00000026193	Fn1	3.49002	0.512937	0.271352	1.5367	-0.744607	0.492738	0.955724	-1.43821	0.0942195	0.519268	-2.29974	0.29384
ENSMUSG00000073652	Apol7d	0.0472928	1.22723	0.000844772	0.0176441	-0.334246	1	0.0109539	-1.01266	0.53363	0.00792775	-1.34626	0.736101
ENSMUSG00000099707	Gm8883	0.000181895	1.71502	0.639447	0	1.45002	1	0	1.69256	1	0.00495485	7.06596	0.000997321
ENSMUSG00000101211	Gm28818	0	-0.937052	0.697033	0.000332908	1.05771	1	0	0.233127	1	0	1.60653	1
ENSMUSG00000101848	4933417E11Rik	0.000181895	-1.06258	0.453527	0.000998723	0.926463	0.916919	0.000391209	0.107596	1	0.0148645	4.9785	1.27212e-09
ENSMUSG00000101764	4930556G22Rik	0	1.20045	1	0	2.1281	1	0	2.37063	1	0.000990969	5.06596	0.156176
ENSMUSG00000102123	Gm4319	0.000909476	0.084974	0.986844	0.000665816	-0.0524755	1	0	-1.43672	1	0.00792775	3.28169	0.0259839
ENSMUSG00000039395	Mreg	0.533499	1.17733	0.00107703	0.00699106	-5.21167	4.62979e-09	0.0254286	-3.38061	0.000274667	0.431072	0.746929	0.320255
ENSMUSG00000097131	D230017M19Rik	0.121142	1.02664	0.00506644	0.0342895	-0.92802	0.456341	0.0117363	-2.45588	0.00912553	0.140718	1.16041	0.116979
ENSMUSG00000026189	Pecr	0.328503	0.278281	0.652687	0.187427	-0.575016	0.835292	0.0758946	-1.89341	0.0442292	0.0366659	-2.89145	0.146414
ENSMUSG00000026188	Tmem169	0.161523	0.919942	0.0134842	0.00599234	-3.91607	4.23821e-06	0.0113451	-3.01204	0.00128235	0	-6.5522	0.00190305
ENSMUSG00000026187	Xrcc5	0.681925	0.551624	0.224897	0.158797	-1.64479	0.0505099	0.103279	-2.26265	0.0126656	0.106034	-2.19108	0.331791
ENSMUSG00000039372	2021-03-04	0	-1.52201	0.497872	0	-0.594369	1	0	-0.351836	1	0.00396388	3.52991	0.0337885
ENSMUSG00000039354	Smarcal1	0.0767598	-0.168056	1	0.068579	-0.327401	1	0.0629847	-0.449895	1	0.0406297	-1.05397	0.869533
ENSMUSG00000039342	Ankar	0.000181895	0.130062	0.901943	0	-0.00940675	1	0	0.233127	1	0.0178374	8.31389	3.28177e-07
ENSMUSG00000046330	Rpl37a	47.0428	-0.20717	0.874871	46.8251	-0.207002	1	62.3529	0.22352	1	52.7552	-0.0278479	1
ENSMUSG00000039323	Igfbp2	1.5432	0.236519	0.721681	0.730733	-0.891544	0.345167	0.82506	-0.708038	0.632643	0.129817	-3.36494	0.0803352
ENSMUSG00000026185	Igfbp5	0.243921	-2.6142	1.61004e-07	6.59257	2.51069	8.94367e-11	0.144356	-3.31758	0.000318901	0.172429	-3.0273	0.127266
ENSMUSG00000101968	1700027A15Rik	0	2.52238	1	0	3.45002	1	0	3.69256	1	0	5.06596	1
ENSMUSG00000026182	Tnp1	0.000181895	-1.58615	0.899952	0	-1.67926	1	0	-1.43672	1	0.064413	9.78842	5.07891e-06
ENSMUSG00000101112	Gm29185	0	-0.0625831	1	0	0.865062	1	0	1.1076	1	0	2.481	1
ENSMUSG00000099877	Pinc	0	0.200451	1	0	1.1281	1	0	1.37063	1	0	2.74403	1
ENSMUSG00000101812	D530049I02Rik	0	-0.647546	0.901943	0.000332908	1.36256	0.944228	0	0.522633	1	0	1.89603	1
ENSMUSG00000100444	C530043A13Rik	0.00036379	0.299987	1	0.00133163	2.07151	0.189553	0	-0.214332	1	0	1.15907	1
ENSMUSG00000100429	Gm29186	0	0.937417	1	0	1.86506	1	0	2.1076	1	0	3.481	1
ENSMUSG00000100301	6030407O03Rik	0.0216455	2.63485	1.38951e-10	0.00199745	-1.13064	0.611952	0	-3.72107	0.0336157	0.0118916	1.40445	0.183299
ENSMUSG00000101344	Gm29183	0.00236464	2.62929	0.00978914	0	-0.835377	1	0	-0.592844	1	0.00297291	2.89603	0.156176
ENSMUSG00000055322	Tns1	0.459467	0.955321	0.0124045	0.377517	0.599999	0.445384	0.284409	0.166414	0.989352	0.141709	-0.847429	0.966948
ENSMUSG00000061815	Rufy4	0.000545686	-2.22581	0.0150249	0.00532652	0.879276	0.399496	0.000391209	-2.06899	0.272965	0.00495485	0.916211	0.514339
ENSMUSG00000026180	Cxcr2	0	-5.2978	1.01596e-07	0	-4.37015	0.000676291	0.000391209	-3.12443	0.0169125	0	-2.75422	0.297789
ENSMUSG00000048480	Cxcr1	0	1.20045	1	0.000332908	3.45002	0.481033	0	2.37063	1	0.00297291	7.06596	0.000154381
ENSMUSG00000006304	Arpc2	4.37931	0.308006	0.593634	3.59241	-0.00535415	1	4.80835	0.434106	0.758214	2.03941	-0.831624	0.739399
ENSMUSG00000064272	Gpbar1	0.000545686	-1.4434	0.231851	0.00199745	0.326642	1	0	-2.30744	0.358021	0.0386478	4.91215	5.2022e-12
ENSMUSG00000006299	Aamp	2.52471	0.274392	0.655532	1.51706	-0.50315	0.776328	1.31407	-0.712745	0.625895	1.0534	-1.02138	0.620662
ENSMUSG00000026179	Pnkd	1.27399	0.143254	0.89034	1.00671	-0.217257	1	1.69785	0.571283	0.552869	0.796739	-0.552276	1
ENSMUSG00000006301	Tmbim1	0.212454	0.162572	0.861659	0.257005	0.446646	0.559057	0.370084	1.00247	0.105266	0.120898	-0.662957	1
ENSMUSG00000073650	Catip	0.0120051	0.616925	0.260835	0.0259668	1.81717	0.000611381	0.00625935	-0.328503	1	0.0287381	1.89871	0.0216402
ENSMUSG00000026177	Slc11a1	0.0074577	-1.69078	0.00558992	0.0299617	0.398442	0.703353	0.00665055	-1.76505	0.149589	0.0683769	1.61593	0.0355418
ENSMUSG00000026176	Ctdsp1	0.462378	0.0988747	0.965182	0.578594	0.436349	0.681701	0.417811	-0.0571214	1	0.0881962	-2.30221	0.292842
ENSMUSG00000026175	Vil1	0.00127327	-2.92264	0.000126013	0.000332908	-4.00736	0.00163416	0.00195605	-2.17163	0.121908	0.148645	4.19062	4.3701e-13
ENSMUSG00000033364	Usp37	0.079852	-0.610085	0.36813	0.158131	0.437764	0.577718	0.0938902	-0.345108	1	0.157564	0.422644	0.576282
ENSMUSG00000026174	Rqcd1	0.135876	-0.623669	0.344664	0.175442	-0.222293	1	0.146703	-0.485762	1	0.130808	-0.63719	1
ENSMUSG00000026173	Plcd4	0.0525677	1.1856	0.00124087	0.000332908	-5.32559	8.46345e-07	0.0043033	-2.48984	0.0130414	0.0445936	0.850584	0.291538
ENSMUSG00000026135	Zfp142	0.135694	0.71751	0.0703264	0.068579	-0.348341	1	0.0442066	-0.989512	0.514128	0.0812595	-0.0815835	0.926841
ENSMUSG00000026172	Bcs1l	0.212272	0.326881	0.567145	0.128835	-0.436897	0.983532	0.10015	-0.805022	0.702053	0.0931511	-0.88738	0.946444
ENSMUSG00000026171	Rnf25	0.323046	0.765178	0.0618292	0.188426	-0.0936412	1	0.113451	-0.843238	0.659881	0.109007	-0.879406	0.952428
ENSMUSG00000033276	Stk36	0.0241921	0.523726	0.281666	0.0163125	-0.0797961	1	0.00743297	-1.19618	0.415147	0.0208104	0.317156	0.718377
ENSMUSG00000033257	Ttll4	0.0518401	0.0379437	0.998061	0.0339566	-0.587988	0.836753	0.0406857	-0.316857	1	0.031711	-0.6437	1
ENSMUSG00000026170	Cyp27a1	0.0158249	0.641961	0.2032	0.021639	1.1064	0.0692497	0.000782418	-3.24015	0.00912553	0.0782866	3.03033	2.35996e-06
ENSMUSG00000006542	Prkag3	0.00036379	-1.21459	0.672379	0.00133163	0.486551	0.953508	0.000391209	-0.647292	1	0.00792775	3.02643	0.0358545
ENSMUSG00000033227	Wnt6	0.0749408	0.573489	0.185935	0.025301	-1.0666	0.358667	0.00547693	-3.20911	0.00120094	0.239815	2.27696	0.000391432
ENSMUSG00000099472	Gm29539	0.00145516	1.44438	0.119318	0	-1.07354	0.716664	0.000391209	0.200705	1	0.00594581	3.55139	0.00225643
ENSMUSG00000026167	Wnt10a	0.0220093	-0.459773	0.622558	0.00166454	-3.96219	5.46041e-05	0.00234725	-3.49656	0.00132077	0.374586	3.92552	6.58659e-14
ENSMUSG00000090071	Cdk5r2	0.00109137	-1.57716	0.235464	0.00233035	-0.450842	1	0.000391209	-2.24408	0.584844	0.0257652	3.03949	0.00280133
ENSMUSG00000055197	Fev	0	-3.81747	0.0324849	0.000665816	-1.28694	1	0.018778	3.47438	2.97364e-05	0.0158555	2.9636	0.0159751
ENSMUSG00000006546	Cryba2	0.0147335	-2.49972	0.000734095	0.00366199	-4.36349	0.000468589	0.00391209	-4.24675	0.00313733	0.326029	2.12138	0.00966423
ENSMUSG00000047021	Ccdc108	0.00036379	-1.91503	0.896181	0	-2.59437	1	0	-2.35184	1	0.0396388	4.89995	0.00036693
ENSMUSG00000006538	Ihh	0.00036379	-1.89266	0.267266	0.000332908	-1.5612	0.89574	0	-2.32981	0.684882	0.0505394	5.46262	1.21538e-10
ENSMUSG00000026162	Nhej1	0.0383799	-0.608458	0.374198	0.0512678	-0.154582	1	0.0363824	-0.656735	0.876155	0.162519	1.55538	0.0270177
ENSMUSG00000026205	Slc23a3	0.0112775	-0.0946653	1	0.00366199	-1.65151	0.196878	0.000782418	-3.42465	0.0122578	0.259634	4.94249	1.27444e-21
ENSMUSG00000033159	Cnppd1	0.268659	0.328682	0.562459	0.251012	0.212088	0.884398	0.311011	0.535072	0.486894	0.3072	0.504183	0.505443
ENSMUSG00000049339	Fam134a	0.530225	0.45113	0.359615	0.329246	-0.288852	1	0.336049	-0.256488	1	0.372604	-0.098855	0.925738
ENSMUSG00000026197	Zfand2b	0.390529	0.341748	0.537665	0.296621	-0.0886469	1	0.290277	-0.120126	1	0.364677	0.217921	0.724516
ENSMUSG00000026198	Abcb6	0.0401988	-0.021384	1	0.0715752	0.863394	0.132101	0.0340352	-0.258991	1	0.031711	-0.329478	1
ENSMUSG00000033124	Atg9a	0.0680288	-0.170643	1	0.138823	0.926463	0.0847	0.0970199	0.371789	0.734105	0.0663949	-0.178895	0.974356
ENSMUSG00000026199	Ankzf1	0.0874916	-0.0740115	1	0.115852	0.355285	0.696709	0.0665055	-0.473847	1	0.0455846	-0.992551	0.899015
ENSMUSG00000026200	Glb1l	0.0232826	0.257482	0.66604	0.039616	1.07036	0.0583704	0.00352088	-2.39384	0.0294063	0.0158555	-0.247458	1
ENSMUSG00000026201	Stk16	0.418541	-0.636396	0.259056	0.835931	0.424586	0.699996	0.673271	0.0947718	1	0.355758	-0.836215	0.968704
ENSMUSG00000026202	Tuba4a	0.233008	0.684798	0.121682	0.0339566	-2.19984	0.00870018	0.0113451	-3.74706	0.000150932	0.155582	0.0410644	0.841984
ENSMUSG00000096094	A630095N17Rik	0.00036379	0.937417	0.917577	0	0.128097	1	0	0.37063	1	0.00198194	3.481	0.108989
ENSMUSG00000026203	Dnajb2	0.299218	0.680018	0.111441	0.261333	0.439851	0.567819	0.0743297	-1.42481	0.183529	0.214049	0.135548	0.784948
ENSMUSG00000026204	Ptprn	0.00254653	-0.663487	0.720354	0.00166454	-1.10456	0.850134	0.00391209	0.0382478	1	0.0495485	3.84964	2.61091e-06
ENSMUSG00000033061	Resp18	0.0130965	-2.30634	0.00670123	0.00332908	-4.13049	0.00437139	0	-7.35081	0.00021263	1.37447	5.03613	1.04894e-16
ENSMUSG00000026209	Dnpep	0.930394	0.301599	0.606457	0.898851	0.236463	0.95826	0.616937	-0.328374	1	0.574762	-0.424266	1
ENSMUSG00000026208	Des	0.0511126	-2.05006	0.000106262	0.272319	0.474676	0.528737	0.0422506	-2.26973	0.0169513	0.314137	0.670728	0.381129
ENSMUSG00000085653	Gm15179	0.000181895	-0.284976	0.98656	0	-0.407956	1	0	-0.165423	1	0	1.20798	1
ENSMUSG00000026207	Speg	0.0258291	-1.22238	0.0273513	0.103201	0.890805	0.108434	0.0113451	-2.34709	0.0148526	0.0545033	-0.0636924	0.912307
ENSMUSG00000033021	Gmppa	0.36379	0.400179	0.441604	0.269655	-0.07044	1	0.141226	-1.02601	0.467589	0.318101	0.175439	0.754698
ENSMUSG00000033007	Asic4	0	-2.17806	0.372628	0.000665816	0.391131	0.973845	0	-1.00788	1	0.0218013	5.68263	1.01272e-07
ENSMUSG00000032997	Chpf	0.215182	-0.379792	0.596593	0.603562	1.21564	0.0159565	0.0293407	-3.25873	0.000415448	0.103061	-1.41678	0.69495
ENSMUSG00000026211	Obsl1	0.217001	-0.356942	0.63289	0.390168	0.54338	0.526023	0.246853	-0.149991	1	0.0525214	-2.37075	0.272132
ENSMUSG00000051703	Tmem198	0.00927666	0.84778	0.0992532	0.00565943	0.10425	1	0	-3.88864	0.0102485	0.0138736	1.44537	0.125701
ENSMUSG00000032968	Inha	0.0847632	1.48653	1.4336e-05	0.032625	-0.0773337	1	0.00743297	-2.19131	0.0260069	0.0267562	-0.327585	1
ENSMUSG00000026213	Stk11ip	0.0560237	-0.0167292	1	0.0449425	-0.340946	1	0.0434242	-0.387688	1	0.0673859	0.270601	0.704473
ENSMUSG00000006576	Slc4a3	0.0238283	-0.686483	0.318119	0.0885535	1.33954	0.00626893	0.00665055	-2.45662	0.0142365	0.0455846	0.317909	0.683873
ENSMUSG00000100827	Gm29069	0.000181895	2.20045	0.602655	0	1.86506	1	0	2.1076	1	0.00297291	6.481	0.00035576
ENSMUSG00000100553	Gm17751	0.00181895	0.959443	0.3862	0	-1.77879	0.930487	0	-1.53626	1	0.0396388	6.29423	1.03174e-11
ENSMUSG00000100534	Gm816	0	-1.47762	0.419369	0.000332908	0.495829	1	0	-0.307442	1	0.00891872	4.86432	1.07297e-06
ENSMUSG00000026235	Epha4	0.206269	-0.429314	0.522959	0.357876	0.416479	0.715611	0.0715913	-1.96013	0.0364506	0.0753136	-1.85182	0.476894
ENSMUSG00000101849	Gm28386	0.00145516	-0.27348	0.946719	0.0043278	1.35049	0.162986	0.000391209	-1.35184	0.673476	0.00297291	1.04359	0.586192
ENSMUSG00000102052	Gm28387	0.000181895	-2.51104	0.0176998	0	-2.59437	0.107443	0	-2.35184	0.217642	0.00198194	0.628553	0.813742
ENSMUSG00000004872	Pax3	0.00036379	-2.43182	0.0475404	0.000998723	-1.08136	0.849492	0	-2.86203	0.288346	0.0346839	3.9785	2.40345e-06
ENSMUSG00000032908	Sgpp2	0.000727581	-2.21639	0.0413569	0.00199745	-0.792469	1	0.000782418	-1.79394	0.601903	0.0148645	2.06596	0.056608
ENSMUSG00000099561	Gm28410	0	0.522379	1	0.000332908	2.64267	0.656674	0	1.69256	1	0.00198194	5.06596	0.0210793
ENSMUSG00000026245	Farsb	0.222458	-0.804608	0.127952	0.340898	-0.144582	1	0.351697	-0.0969391	1	0.343866	-0.126022	0.940955
ENSMUSG00000090486	BC035947	0.000181895	-1.4549	0.321334	0.000998723	0.519288	1	0	-1.30744	0.800431	0.000990969	1.08868	0.850001
ENSMUSG00000012187	Mogat1	0.00200085	-0.360264	1	0.00133163	-0.751609	1	0.000782418	-1.26164	1	0.0247742	3.41767	0.000543664
ENSMUSG00000099364	5730419F03Rik	0.00163706	-1.85613	0.0272059	0.000332908	-3.2779	0.023332	0	-4.03876	0.0182564	0.138736	5.05069	5.13974e-19
ENSMUSG00000032883	Acsl3	0.353422	-0.276682	0.757877	0.22671	-0.925983	0.443477	0.100541	-2.10729	0.0217314	0.512331	0.284801	0.673724
ENSMUSG00000079470	Utp14b	0.0687564	-0.517278	0.493044	0.0439438	-1.15625	0.268829	0.0301231	-1.69579	0.0957854	0.109007	0.193929	0.74657
ENSMUSG00000099706	Gm29536	0	0.352454	1	0	1.2801	1	0	1.52263	1	0.00198194	4.84357	0.0269493
ENSMUSG00000047330	Kcne4	0.0301946	0.492456	0.331195	0.0199745	-0.140838	1	0.00547693	-1.96661	0.105155	0.00594581	-1.70033	0.706053
ENSMUSG00000101324	Gm29187	0	1.93742	1	0	2.86506	1	0	3.1076	1	0	4.481	1
ENSMUSG00000050711	Scg2	0.0132783	0.218105	0.785158	0.00665816	-0.772368	1	0.00234725	-2.14033	0.433854	0.0901782	3.11176	0.000297019
ENSMUSG00000054702	Ap1s3	0.0614806	0.0970056	0.900475	0.00798979	-2.85595	0.000578592	0.00469451	-3.5612	0.000298585	0.0426117	-0.417491	1
ENSMUSG00000073643	Wdfy1	0.133329	0.57747	0.170024	0.0779004	-0.260063	1	0.127534	0.480841	0.574712	0.0822504	-0.163318	0.965013
ENSMUSG00000026248	Mrpl44	0.536045	0.408786	0.425678	0.262331	-0.682389	0.709762	0.422897	0.0311029	1	0.300264	-0.467474	1
ENSMUSG00000026249	Serpine2	0.640817	-1.47942	0.00228265	2.07268	0.304503	0.87142	0.380646	-2.19668	0.00635702	0.424135	-2.01302	0.409629
ENSMUSG00000099552	9830004L10Rik	0	0.937417	1	0	1.86506	1	0	2.1076	1	0.00198194	5.65092	0.0110683
ENSMUSG00000043230	Fam124b	0.000545686	-3.02065	0.000230261	0	-4.10456	0.00283847	0.0586814	4.11078	1.18212e-23	0.00990969	1.00969	0.336346
ENSMUSG00000101257	2310015K22Rik	0.000181895	-0.431817	1	0	-0.549975	1	0.00117363	1.83458	0.452146	0.00198194	2.74403	0.2502
ENSMUSG00000004364	Cul3	0.328685	-0.000974422	1	0.261333	-0.344358	1	0.292233	-0.175827	1	0.396388	0.275405	0.681058
ENSMUSG00000101722	Gm29125	0	0.937417	1	0	1.86506	1	0	2.1076	1	0	3.481	1
ENSMUSG00000101483	1700016L21Rik	0.00236464	-1.62446	0.0547628	0	-4.5415	0.00330705	0	-4.29896	0.0129061	0.187293	5.31389	7.08903e-22
ENSMUSG00000038608	Dock10	0.0931303	-0.0970863	1	0.0229706	-2.14094	0.00990783	0.0164308	-2.60718	0.00564604	0.640166	2.81229	1.44236e-06
ENSMUSG00000054976	Nyap2	0	-2.23251	0.266349	0.000332908	-0.277896	1	0	-1.06233	1	0.00495485	3.03621	0.0503155
ENSMUSG00000055980	Irs1	0.0440186	-0.137301	1	0.0705764	0.586217	0.397083	0.00547693	-3.08836	0.00164898	0.00990969	-2.16417	0.367611
ENSMUSG00000022591	Gm9747	0.000181895	1.71502	0.70853	0.000332908	2.64267	0.656674	0	1.69256	1	0	3.06596	1
ENSMUSG00000026142	Rhbdd1	0.0487479	0.535173	0.230765	0.0226377	-0.629421	0.804945	0.0222989	-0.644218	0.906339	0.0673859	0.986512	0.210954
ENSMUSG00000100786	Gm28940	0	2.52238	1	0	3.45002	1	0	3.69256	1	0	5.06596	1
ENSMUSG00000067158	Col4a4	0.000545686	-2.42014	0.0281329	0.00266326	-0.292939	1	0.00156484	-0.922152	1	0.0178374	2.46214	0.0151974
ENSMUSG00000079465	Col4a3	0	-1.52201	0.467792	0.000332908	0.450025	1	0	-0.351836	1	0.0118916	5.37408	2.01016e-07
ENSMUSG00000026150	Mff	0.921663	-0.0707442	1	1.05265	0.132528	1	1.09969	0.197357	1	0.66494	-0.542186	1
ENSMUSG00000026149	Tm4sf20	0.000545686	-3.59396	0.0020134	0.000332908	-3.67151	0.0701309	0	-4.43156	0.065323	0.105043	3.98725	8.3688e-07
ENSMUSG00000100170	Gm28942	0	1.93742	1	0	2.86506	1	0	3.1076	1	0	4.481	1
ENSMUSG00000026159	Agfg1	0.221912	-0.0200156	1	0.191089	-0.242868	1	0.27815	0.321332	0.792244	0.176392	-0.348449	1
ENSMUSG00000038496	Slc19a3	0	-2.31051	0.191994	0.00166454	1.33455	0.439115	0.000391209	-0.114797	1	0.0168465	4.91396	4.68379e-07
ENSMUSG00000100190	Krtap28-10	0	2.52238	1	0	3.45002	1	0	3.69256	1	0	5.06596	1
ENSMUSG00000101315	Krtap28-13	0.000181895	-0.969474	0.559289	0.00133163	1.37964	0.452353	0.00117363	1.26629	0.648213	0.00297291	2.63969	0.120306
ENSMUSG00000026166	Ccl20	0.0265567	-3.21863	1.35704e-05	0.000998723	-7.50372	1.00507e-07	0.00899781	-4.6744	0.000978547	2.25545	3.48819	4.01354e-07
ENSMUSG00000053161	Daw1	0.000181895	-1.64755	0.312078	0	-1.7398	0.755554	0	-1.49727	0.909113	0.0366659	6.14396	1.40546e-14
ENSMUSG00000026163	Sphkap	0.00036379	-4.10455	1.03818e-06	0.0342895	2.20795	3.76868e-06	0.000782418	-2.93437	0.0236866	0.0445936	2.48623	0.000600944
ENSMUSG00000100580	4933436I20Rik	0	1.93742	1	0	2.86506	1	0	3.1076	1	0.000990969	6.06596	0.0884964
ENSMUSG00000045658	Pid1	0.00854907	-3.31314	5.1539e-09	0.334239	2.2793	2.27888e-08	0.00899781	-3.14927	0.00102617	0.0346839	-1.18776	0.822284
ENSMUSG00000036766	Dner	0.000545686	-2.38451	0.00826684	0.00665816	1.04144	0.255144	0.000391209	-2.2263	0.198015	0.0128826	2.02782	0.0375587
ENSMUSG00000026219	Trip12	0.494391	0.385008	0.46418	0.410475	0.0860428	1	0.365389	-0.088605	1	0.411252	0.0875782	0.814364
ENSMUSG00000073633	Fbxo36	0.177348	0.770561	0.0620685	0.0765688	-0.535657	0.881256	0.0602462	-0.883652	0.62107	0.243778	1.18005	0.105038
ENSMUSG00000026220	Slc16a14	0.00036379	0.715024	0.941694	0.000332908	0.990593	1	0	0.168996	1	0.000990969	2.60653	0.534062
ENSMUSG00000052477	C130026I21Rik	0.0038198	-0.769733	0.466148	0	-4.37015	0.00446599	0.000782418	-2.53626	0.125161	0.200176	5.76551	4.92495e-28
ENSMUSG00000089844	A530032D15Rik	0.00291032	-0.423581	0.861659	0	-3.66892	0.0282402	0	-3.42638	0.0783462	0.124862	5.80672	4.34863e-25
ENSMUSG00000072109	A530040E14Rik	0.000545686	-1.98542	0.0704955	0	-3.08136	0.101037	0	-2.83882	0.192072	0.0981059	6.28355	1.26366e-26
ENSMUSG00000090252	Gm16028	0	1.52238	1	0	2.45002	1	0	2.69256	1	0.000990969	5.481	0.123989
ENSMUSG00000089652	Gm16025	0	2.52238	1	0	3.45002	1	0	3.69256	1	0	5.06596	1
ENSMUSG00000089714	Gm16092	0	2.52238	1	0	3.45002	1	0	3.69256	1	0	5.06596	1
ENSMUSG00000094127	G530012D18Rik	0.000727581	1.75684	0.244748	0	0.0577074	1	0	0.300241	1	0.000990969	2.74403	0.47714
ENSMUSG00000070034	Sp110	0.882919	2.35997	8.06784e-15	0.00565943	-5.31889	4.07655e-09	0.137314	-0.75584	0.763235	0.702597	1.66381	0.0144177
ENSMUSG00000090103	Gm16094	0.00036379	2.78541	0.213081	0	1.64267	1	0	1.8852	1	0	3.2586	1
ENSMUSG00000070031	Sp140	0.337416	1.88101	5.69723e-09	0.00366199	-4.86324	7.24992e-08	0.0555517	-1.02082	0.48703	0.548997	2.39053	0.000102096
ENSMUSG00000026222	Sp100	0.535499	2.02597	1.42663e-10	0.0169783	-3.301	5.28157e-05	0.131055	-0.329545	1	0.310173	0.943254	0.206078
ENSMUSG00000052760	A630001G21Rik	0.00891286	-0.297289	0.932081	0.00332908	-1.63164	0.251278	0.0238638	1.20796	0.0911606	0.00594581	-0.675508	1
ENSMUSG00000100217	9930111H07Rik	0	2.52238	1	0	3.45002	1	0	3.69256	1	0	5.06596	1
ENSMUSG00000036707	Cab39	0.464378	0.164414	0.855059	0.331576	-0.348362	0.957498	0.495662	0.255223	1	0.339902	-0.301177	1
ENSMUSG00000026223	Itm2c	3.48457	0.768357	0.0577499	1.4062	-0.642671	0.60673	2.61719	0.288023	0.960392	0.948357	-1.19992	0.51124
ENSMUSG00000026224	4933407L21Rik	0.00327411	-0.957614	0.317134	0.00366199	-0.716557	0.920259	0.0105626	0.802946	0.443542	0.00990969	0.770503	0.471558
ENSMUSG00000099767	Gm28884	0.00036379	-0.447247	0.883539	0	-1.16468	0.725318	0	-0.922152	0.937868	0.00198194	2.09633	0.370965
ENSMUSG00000049608	Gpr55	0.00163706	-0.365146	0.996044	0	-2.8446	0.185226	0	-2.60206	0.358213	0.00693678	1.83714	0.162116
ENSMUSG00000100108	Gm28100	0	1.20045	1	0	2.1281	1	0	2.37063	1	0.000990969	5.06596	0.155642
ENSMUSG00000026226	Spata3	0	0.200451	1	0	1.1281	1	0	1.37063	1	0.00297291	5.2586	0.0410266
ENSMUSG00000026227	2810459M11Rik	0.000181895	-3.09233	0.00167741	0.00233035	-0.119831	1	0.00312967	0.300241	1	0.00297291	0.466046	0.885632
ENSMUSG00000026229	Psmd1	1.3031	0.768648	0.0579914	0.544637	-0.589876	0.672607	0.561776	-0.540684	0.833481	0.731335	-0.145209	0.949134
ENSMUSG00000026228	Htr2b	0	-1.17806	1	0.000332908	0.806169	0.917826	0.000391209	1.0487	0.916101	0.0138736	6.38789	6.97047e-05
ENSMUSG00000094638	Gm21972	0.00109137	1.57485	0.149329	0	-0.594369	1	0	-0.351836	1	0	1.02156	1
ENSMUSG00000062590	Armc9	0.0669374	0.202407	0.720299	0.0825611	0.516346	0.479345	0.0250374	-1.24689	0.302892	0.0663949	0.192695	0.759783
ENSMUSG00000087538	Gm16341	0	-0.384511	0.89034	0	0.543134	1	0	0.785668	1	0.00297291	4.481	0.00807853
ENSMUSG00000079445	B3gnt7	0.000909476	-3.35209	2.27465e-06	0.0262997	1.47274	0.00431824	0.00312967	-1.59079	0.213843	0.00198194	-1.81465	0.568769
ENSMUSG00000099644	Gm28626	0	-1.52201	0.86027	0.00166454	2.22763	0.225035	0	-0.351836	1	0.00198194	2.69672	0.267933
ENSMUSG00000026234	Ncl	7.14994	-0.221454	0.849976	4.88609	-0.78096	0.451024	5.93621	-0.489084	0.893818	3.94207	-1.07594	0.586192
ENSMUSG00000026237	Nmur1	0	1.52238	1	0	2.45002	1	0	2.69256	1	0	4.06596	1
ENSMUSG00000036574	1700019O17Rik	0	1.52238	1	0	2.45002	1	0	2.69256	1	0	4.06596	1
ENSMUSG00000026238	Ptma	32.4516	-0.690182	0.207189	36.9624	-0.475868	0.809685	42.5064	-0.265544	1	19.3863	-1.40319	0.396415
ENSMUSG00000026239	Pde6d	0.531316	-0.445481	0.494674	0.769683	0.125884	1	0.628673	-0.177868	1	0.771965	0.126636	0.787548
ENSMUSG00000026240	Cops7b	0.157521	-0.335659	0.752669	0.19575	0.00266796	1	0.143183	-0.461998	1	0.0812595	-1.2642	0.768874
ENSMUSG00000026241	Nppc	0.00254653	-2.70001	0.00010066	0.0259668	0.709411	0.356296	0.00234725	-2.63964	0.0363126	0.175402	3.63932	1.70203e-09
ENSMUSG00000053333	Dis3l2	0.0924028	-0.0752818	1	0.0922155	-0.0733114	1	0.0891957	-0.121531	1	0.109998	0.194053	0.748877
ENSMUSG00000099401	Gm28375	0	1.20045	1	0	2.1281	1	0	2.37063	1	0.00396388	8.38789	0.000409728
ENSMUSG00000026246	Alppl2	0.000545686	-1.74441	0.854715	0	-2.8446	1	0	-2.60206	1	0.0921601	6.62055	1.19843e-09
ENSMUSG00000079440	Alpi	0.000181895	-2.2458	0.184454	0	-2.33133	0.626448	0	-2.0888	0.818013	0.0574762	6.24816	8.09989e-15
ENSMUSG00000036500	Akp3	0	0.937417	1	0	1.86506	1	0	2.1076	1	0.000990969	4.74403	0.135366
ENSMUSG00000099839	Gm29374	0	1.52238	1	0.000332908	3.86506	0.373477	0	2.69256	1	0	4.06596	1
ENSMUSG00000026247	Ecel1	0.000909476	-2.84394	0.000310954	0.0442767	2.99648	4.52774e-11	0	-4.27323	0.00538283	0.0911692	3.93269	9.47114e-11
ENSMUSG00000036480	Prss56	0.00036379	-2.71921	0.145017	0.00199745	-0.54352	1	0	-3.14665	0.680726	0.101079	5.76377	2.63622e-11
ENSMUSG00000026251	Chrnd	0.000545686	-2.56508	0.00982637	0.000332908	-2.64801	0.116735	0.00156484	-1.06766	0.903472	0.0128826	1.83989	0.0830122
ENSMUSG00000026253	Chrng	0.00291032	-1.81432	0.0111519	0.00133163	-2.6772	0.0234953	0.00117363	-2.75865	0.0414717	0.0792775	3.12272	3.56646e-06
ENSMUSG00000026254	Eif4e2	1.86916	0.0418038	1	1.83699	0.0138789	1	1.71545	-0.0887057	1	2.68354	0.569627	0.638626
ENSMUSG00000026255	Efhd1	0.0227369	-2.92411	5.77519e-08	0.0149808	-3.46065	2.58063e-05	0.0144747	-3.49479	0.000234499	0.147654	-0.125841	0.941551
ENSMUSG00000048000	Gigyf2	0.378342	-0.0309256	1	0.378183	-0.0300219	1	0.25898	-0.592342	0.935462	0.189275	-1.0329	0.880652
ENSMUSG00000079436	Kcnj13	0.0038198	0.959443	0.132021	0	-2.78838	0.0805812	0.000391209	-1.53626	0.489967	0.0128826	2.76479	0.0015554
ENSMUSG00000026258	3110079O15Rik	0.00127327	-1.74908	0.18099	0.00133163	-1.51345	0.739046	0	-3.61122	0.201303	0.124862	5.48479	7.52555e-15
ENSMUSG00000026259	Ngef	0.00145516	-3.02194	7.21228e-06	0.00133163	-2.94915	0.00366602	0.00117363	-3.03025	0.00872913	0.0148645	0.363786	0.714825
ENSMUSG00000079434	Neu2	0.329048	1.91972	2.21401e-09	0.000332908	-7.38464	1.91555e-11	0.0101714	-3.38228	0.000355337	0.0475665	-1.14469	0.828262
ENSMUSG00000026288	Inpp5d	0.015643	-1.18506	0.0491459	0.00166454	-4.16591	2.52471e-05	0.124796	2.02013	3.72589e-05	0.0921601	1.47462	0.0501115
ENSMUSG00000026289	Atg16l1	0.104954	0.00752541	1	0.103201	-0.0161385	1	0.113059	0.121133	1	0.0901782	-0.20266	0.98226
ENSMUSG00000056055	Sag	0.0125508	-0.983149	0.126507	0.0123176	-0.965606	0.50501	0.0117363	-1.02302	0.577516	0.095133	2.05577	0.00343523
ENSMUSG00000070738	Dgkd	0.104954	-0.168235	1	0.079565	-0.572528	0.850507	0.0876308	-0.425875	1	0.0792775	-0.552744	1
ENSMUSG00000101942	Gm19582	0.000181895	1.93742	0.660955	0	1.64267	1	0	1.8852	1	0	3.2586	1
ENSMUSG00000005501	Usp40	0.160432	0.0180541	1	0.207402	0.408015	0.612729	0.126752	-0.331925	1	0.0614401	-1.36084	0.721543
ENSMUSG00000090175	Ugt1a9	0	2.52238	1	0	3.45002	1	0	3.69256	1	0.000990969	7.06596	0.0493166
ENSMUSG00000090124	Ugt1a7c	0	-1.23251	1	0.000332908	0.749585	0.957515	0	-0.0623292	1	0.00297291	3.481	0.111538
ENSMUSG00000054545	Ugt1a6a	0	0.352454	1	0	1.2801	1	0	1.52263	1	0	2.89603	1
ENSMUSG00000089943	Ugt1a5	0	1.20045	1	0	2.1281	1	0	2.37063	1	0	3.74403	1
ENSMUSG00000081984	Dnajb3	0.0291032	-1.17011	0.0331847	0.154136	1.39362	0.00268275	0.0379473	-0.737809	0.787206	0.0188284	-1.68358	0.564471
ENSMUSG00000089960	Ugt1a1	0	-0.647546	1	0	0.2801	1	0	0.522633	1	0	1.89603	1
ENSMUSG00000079429	Mroh2a	0.00309222	0.0269684	0.981782	0.000332908	-2.32476	0.559253	0.00156484	-0.740401	1	0.0525214	4.43714	1.46696e-06
ENSMUSG00000044783	Hjurp	0.227005	-1.1061	0.0260649	0.269322	-0.823592	0.550957	0.423288	-0.149394	1	0.110989	-2.081	0.376892
ENSMUSG00000036251	Trpm8	0	-0.565083	1	0	0.362562	1	0	0.605095	1	0.0109007	7.06596	0.000174859
ENSMUSG00000026295	Spp2	0.000181895	-4.00118	0.00206144	0.00299617	-0.7199	1	0	-3.83492	0.138328	0.190266	6.19081	5.38688e-22
ENSMUSG00000099553	Gm29538	0.000181895	-2.93705	0.0509775	0	-3.01758	0.323482	0.000782418	-1.17369	1	0.00891872	1.99557	0.134782
ENSMUSG00000062310	Glrp1	0	-2.4549	0.316099	0.000332908	-0.504171	1	0.00156484	1.13184	0.642452	0.000990969	1.11176	0.740954
ENSMUSG00000100798	Gm19589	0	-0.284976	0.888438	0	0.64267	1	0	0.885203	1	0.00396388	5.06596	0.000558837
ENSMUSG00000100367	Gm29336	0.000181895	-1.06258	0.453527	0	-1.16468	0.725318	0	-0.922152	0.937868	0.00396388	2.89603	0.0441743
ENSMUSG00000049866	Arl4c	0.172619	-0.0685189	1	0.0972091	-0.918415	0.464229	0.415073	1.27663	0.0207624	0.35774	1.01086	0.172683
ENSMUSG00000097398	Platr5	0.00036379	-1.93705	0.299255	0.00133163	-0.250415	1	0.00978023	2.62481	0.0060584	0.0178374	3.45591	0.00293552
ENSMUSG00000099378	1700067G17Rik	0.00509307	1.8568	0.00260184	0	-2.45687	0.3138	0	-2.21433	0.443855	0.0297291	4.5283	1.45393e-08
ENSMUSG00000036206	Sh3bp4	0.0836718	0.139781	0.824429	0.115519	0.628233	0.332112	0.146703	0.990644	0.0837127	0.113961	0.592743	0.450277
ENSMUSG00000101288	Gm28342	0	-0.799549	1	0	0.128097	1	0	0.37063	1	0.00297291	3.9785	0.0844988
ENSMUSG00000099938	C030007H22Rik	0	1.93742	1	0	2.86506	1	0	3.1076	1	0.000990969	6.06596	0.0884964
ENSMUSG00000055013	Agap1	0.13915	0.138878	0.823545	0.118182	-0.111102	1	0.105626	-0.276672	1	0.109007	-0.217943	0.987477
ENSMUSG00000034486	Gbx2	0	-3.15005	0.0496539	0	-2.2224	0.546983	0	-1.97987	0.752171	0.0188284	4.01285	4.9453e-05
ENSMUSG00000067081	Asb18	0	0.200451	1	0.000332908	2.2801	0.739968	0	1.37063	1	0.00297291	5.2586	0.00232054
ENSMUSG00000026301	Iqca	0	-3.21909	0.010971	0.000998723	-0.250415	1	0.000391209	-1.03536	0.857475	0.0148645	3.5424	4.20034e-05
ENSMUSG00000100850	4930434B07Rik	0.00036379	-0.799549	0.659995	0.000665816	0.128097	1	0.000391209	-0.238179	1	0	0.111762	1
ENSMUSG00000044337	Ackr3	0.0036379	-3.42515	1.70239e-08	0.171448	2.42714	2.04911e-09	0.067288	0.874521	0.166955	0.0227923	-0.687258	1
ENSMUSG00000101028	Gm28723	0	-3.65753	0.00152521	0.0149808	3.32973	6.03295e-11	0.00156484	-0.125065	1	0.00495485	1.52164	0.26001
ENSMUSG00000101997	Gm28722	0	-1.6069	0.316099	0.00233035	2.64267	0.0121526	0.000391209	0.605095	1	0.00792775	4.481	1.57235e-05
ENSMUSG00000034432	Cops8	0.513854	-0.70569	0.195559	1.03434	0.366883	0.782993	0.854009	0.0753162	1	0.49053	-0.734576	1
ENSMUSG00000056128	Gm9991	0.00036379	1.93742	0.418355	0	0.990593	1	0	1.23313	1	0.000990969	3.74403	0.294777
ENSMUSG00000048126	Col6a3	0.046929	-2.68768	3.58826e-07	0.910503	1.84058	2.0071e-05	0.0379473	-2.93166	0.00143116	0.109007	-1.37758	0.72166
ENSMUSG00000026303	Mlph	0.0116413	-0.939069	0.182854	0.00199745	-3.28372	0.00148735	0.00195605	-3.26454	0.00575745	0.0862143	2.06493	0.00496636
ENSMUSG00000090550	Prlh	0	-4.03221	0.0062319	0	-3.10456	0.196804	0	-2.86203	0.381427	0.121889	6.99779	7.99153e-28
ENSMUSG00000026304	Rab17	0.00291032	-1.64755	0.0130098	0.00199745	-2.02339	0.0621539	0.000391209	-3.59976	0.00588019	0.10207	3.73022	9.28685e-11
ENSMUSG00000100791	Gm28199	0	1.93742	1	0	2.86506	1	0	3.1076	1	0	4.481	1
ENSMUSG00000026305	Lrrfip1	0.357242	-0.254876	0.79487	0.226044	-0.925372	0.443613	0.626717	0.602292	0.511762	0.535123	0.353568	0.619974
ENSMUSG00000070732	Rbm44	0.00181895	-1.10034	0.264951	0.0043278	0.191291	1	0.00586814	0.637276	0.690024	0.0465755	3.78056	1.01272e-07
ENSMUSG00000034353	Ramp1	0.235372	-0.264863	0.78619	0.33657	0.284383	0.903418	0.0215165	-3.72273	0.000103961	0.306209	0.138735	0.778024
ENSMUSG00000034343	Ube2f	0.761231	0.262637	0.67755	0.527659	-0.300544	1	0.66662	0.0503954	1	0.871062	0.441911	0.548591
ENSMUSG00000097285	Gm26683	0.000181895	0.130062	1	0	-0.00940675	1	0	0.233127	1	0.00990969	5.94043	1.30751e-06
ENSMUSG00000026307	Scly	0.154065	0.480875	0.27249	0.0582589	-0.992542	0.395076	0.104453	-0.125905	1	0.548006	2.35077	0.000144599
ENSMUSG00000090322	Gm17090	0.00109137	-2.17806	0.0071113	0.000665816	-2.48857	0.0551784	0	-3.83882	0.0173334	0.246751	7.11288	5.0056e-58
ENSMUSG00000049515	Espnl	0.00418359	0.697951	0.348089	0.00133163	-0.790289	0.867862	0.00117363	-0.877297	0.873362	0.0673859	5.2087	1.82293e-19
ENSMUSG00000026308	Klhl30	0	-2.85266	0.0295299	0.00199745	0.990593	0.586207	0.000391209	-0.664994	1	0.0218013	4.65878	9.67342e-11
ENSMUSG00000047443	Fam132b	0.00436548	-0.869938	0.236275	0.00166454	-2.05248	0.0579783	0	-4.4081	0.00154831	0.0118916	0.69762	0.543236
ENSMUSG00000026309	Ilkap	0.791972	-0.130473	0.994525	0.890528	0.0510224	1	0.710827	-0.28593	1	0.408279	-1.08561	0.857594
ENSMUSG00000100253	1700020N18Rik	0.000181895	-0.232508	1	0	-0.35733	1	0	-0.114797	1	0.0109007	5.56346	5.33284e-07
ENSMUSG00000067071	Hes6	3.82398	-0.182682	0.910006	0.40415	-3.46868	2.51493e-06	0.777332	-2.51199	0.00177794	1.02565	-2.08356	0.14625
ENSMUSG00000055866	Per2	0.0180076	0.302049	0.614519	0.0133163	-0.145164	1	0.0086066	-0.76259	0.844564	0.0218013	0.61081	0.505034
ENSMUSG00000034292	Traf3ip1	0.151155	0.504928	0.242655	0.0709094	-0.653018	0.751446	0.0594638	-0.906479	0.599077	0.0802685	-0.446661	1
ENSMUSG00000026311	Asb1	0.0471109	0.4915	0.28456	0.0436109	0.356787	0.72349	0.0164308	-1.0747	0.468996	0.0386478	0.192515	0.774981
ENSMUSG00000101705	Gm28380	0	1.52238	1	0	2.45002	1	0	2.69256	1	0.000990969	5.481	0.123989
ENSMUSG00000100980	Gm29100	0.00127327	-0.0625831	1	0.0086556	2.93813	7.93462e-07	0	-1.99394	0.372961	0	-0.620542	0.945569
ENSMUSG00000007805	Twist2	0.0449281	-1.90632	0.000227314	0.578594	2.04806	9.00496e-07	0.0160396	-3.32558	0.000390649	0.00891872	-4.0268	0.0378595
ENSMUSG00000026313	Hdac4	0.366337	1.10918	0.0024875	0.135826	-0.464956	0.955312	0.0997583	-0.916159	0.579989	0.131799	-0.49069	1
ENSMUSG00000096941	Gm26720	0.00200085	0.224699	0.919913	0.000998723	-0.527255	1	0.000782418	-0.711164	1	0.00198194	0.662236	0.742154
ENSMUSG00000101265	Gm29099	0.000545686	2.71502	0.10719	0	1.1281	1	0	1.37063	1	0	2.74403	1
ENSMUSG00000026260	Ndufa10	1.73182	-0.0788668	1	1.90556	0.0681491	1	1.67281	-0.127391	1	1.10691	-0.72691	0.804026
ENSMUSG00000063583	Olfr1410	0	-0.647546	1	0	0.2801	1	0	0.522633	1	0.0118916	7.18144	5.51302e-07
ENSMUSG00000073616	Myeov2	3.78797	0.168092	0.845218	3.18093	-0.102558	1	2.95832	-0.210238	1	5.71591	0.76113	0.464737
ENSMUSG00000044055	Otos	0.00873097	-0.34874	0.87069	0.000332908	-4.1274	0.0015904	0.00547693	-0.95322	0.807696	0.217022	4.75456	4.08347e-18
ENSMUSG00000100546	Gm29483	0.0429273	1.83558	2.74328e-07	0	-5.51432	1.17011e-05	0.000782418	-3.68393	0.00230335	0.206122	4.14578	2.64967e-15
ENSMUSG00000100781	Gm29481	0.157157	2.50992	1.12421e-16	0.000332908	-5.8987	4.69356e-08	0.00312967	-3.48237	0.000576147	0.0168465	-1.10397	0.849443
ENSMUSG00000034220	Gpc1	0.532771	1.07861	0.0034951	0.110192	-1.35321	0.142185	0.0312967	-3.16527	0.000601718	0.269544	-0.0241441	0.882467
ENSMUSG00000101995	Gm29480	0.00636633	1.80966	0.00454278	0.000332908	-1.7979	0.600888	0.000391209	-1.55537	0.844564	0	-1.19143	1
ENSMUSG00000034212	Ankmy1	0.154975	2.11349	3.22626e-11	0	-7.15592	3.05496e-09	0.00156484	-4.5896	2.77859e-05	0.0178374	-1.2837	0.781702
ENSMUSG00000047067	Dusp28	1.65725	1.81237	1.6632e-08	0.0739055	-2.98912	0.000150422	0.0641583	-3.18333	0.000497102	0.114952	-2.30767	0.293446
ENSMUSG00000097251	5033417F24Rik	0.0305584	1.19534	0.00225827	0.00299617	-2.2039	0.0237534	0.00234725	-2.48023	0.0250562	0.00495485	-1.33065	0.787615
ENSMUSG00000026269	Rnpepl1	1.38986	1.06804	0.00369134	0.299617	-1.30397	0.160203	0.33331	-1.14184	0.362154	0.310173	-1.22611	0.789752
ENSMUSG00000100632	9430060I03Rik	0.0251015	0.372194	0.485741	0.0262997	0.435446	0.650982	0.0125187	-0.651065	0.938259	0.0198194	0.0573966	0.879589
ENSMUSG00000026270	Capn10	0.136785	0.0902007	0.901943	0.166454	0.385957	0.64784	0.0758946	-0.784588	0.726167	0.097115	-0.405019	1
ENSMUSG00000026271	Gpr35	0.00127327	-0.99332	0.471565	0.00166454	-0.496394	1	0.000391209	-1.86968	0.572701	0.0118916	2.29066	0.041268
ENSMUSG00000045091	Aqp12	0.00036379	-2.08248	0.799244	0	-2.75943	1	0	-2.5169	1	0.115943	7.99441	4.5662e-14
ENSMUSG00000014602	Kif1a	0.00345601	-2.98542	5.8156e-07	0.107529	2.22382	8.70078e-08	0.00195605	-3.56326	0.000798143	0.129817	2.37226	0.00022323
ENSMUSG00000101378	Gm28086	0.00254653	3.42927	2.98368e-06	0	-0.456866	1	0	-0.214332	1	0.000990969	2.20798	0.621461
ENSMUSG00000026272	Agxt	0.00036379	-2.21459	0.37415	0	-2.88983	0.798261	0	-2.64729	1	0.101079	6.84557	1.34758e-14
ENSMUSG00000034159	2310007B03Rik	0.00418359	-0.977467	0.184328	0	-4.69463	0.000382529	0.000782418	-2.86203	0.0246518	0.0584672	2.98701	6.21777e-06
ENSMUSG00000084989	Crocc2	0.000909476	-1.62058	0.251346	0.00366199	0.348487	0.919682	0.000391209	-2.06233	0.645557	0.0247742	3.18144	0.0019636
ENSMUSG00000047793	Sned1	0.00582065	-3.96315	2.16096e-11	0.351884	2.24183	3.99517e-08	0.00978023	-3.13863	0.000972577	0.0218013	-1.94284	0.451299
ENSMUSG00000026273	Mterf4	0.243558	0.375243	0.484077	0.170782	-0.176551	1	0.143183	-0.436612	1	0.114952	-0.740295	1
ENSMUSG00000101172	Gm28535	0.00491117	-0.321317	0.866125	0.0103201	0.8134	0.317096	0.00899781	0.612185	0.605047	0.00693678	0.344859	0.800004
ENSMUSG00000026274	Pask	0.00909476	-1.96759	0.000319196	0.0186428	-0.875695	0.531085	0.016822	-1.0148	0.510637	0.0109007	-1.53581	0.644327
ENSMUSG00000026275	Ppp1r7	0.35124	-0.197913	0.890309	0.289963	-0.476802	0.938752	0.320009	-0.327613	1	0.217022	-0.882727	0.949075
ENSMUSG00000034107	Ano7	0.00036379	-2.55087	0.0485319	0.00366199	0.44253	0.886032	0	-2.97987	0.307941	0.0267562	3.40571	0.000340792
ENSMUSG00000034088	Hdlbp	1.13102	0.0570758	1	1.35826	0.33274	0.833752	0.995236	-0.136936	1	0.768992	-0.51004	1
ENSMUSG00000026276	Sept2	1.63378	0.386856	0.458065	1.96149	0.650912	0.370603	1.90167	0.597974	0.514369	0.732326	-0.814452	0.978572
ENSMUSG00000034066	Farp2	0.0203723	0.338338	0.546104	0.0223048	0.471399	0.6125	0.00938902	-0.786413	0.795733	0.0297291	0.905111	0.286474
ENSMUSG00000026277	Stk25	0.57588	-0.0454369	1	0.708761	0.270648	0.91435	0.893913	0.620997	0.482356	0.304227	-0.969822	0.909406
ENSMUSG00000100927	Gm28536	0.00127327	1.93742	0.050227	0.000665816	1.17701	0.798327	0	-0.261638	1	0.000990969	2.15907	0.632882
ENSMUSG00000026278	Bok	1.33038	0.422292	0.402213	0.285635	-1.88153	0.0201861	1.04296	0.0336989	1	0.713498	-0.521128	1
ENSMUSG00000026279	Thap4	0.540229	0.572026	0.204078	0.188759	-1.03089	0.346996	0.170176	-1.17741	0.333699	1.46366	2.01743	0.00310969
ENSMUSG00000101952	Gm10550	0.000181895	-1.23251	0.5514	0	-1.33133	0.813797	0	-1.0888	0.996101	0.0247742	5.85951	1.41744e-11
ENSMUSG00000026280	Atg4b	0.259564	-0.16933	0.93254	0.327914	0.189828	1	0.218295	-0.418619	1	0.26558	-0.121955	0.937801
ENSMUSG00000026281	Dtymk	1.42133	-0.652143	0.242287	1.81368	-0.26874	1	1.63173	-0.424242	0.961196	1.07025	-1.02969	0.615354
ENSMUSG00000026283	Ing5	0.124598	-0.0390839	1	0.100205	-0.361929	1	0.0923253	-0.48007	1	0.0881962	-0.528159	1
ENSMUSG00000073609	D2hgdh	0.0392894	-0.154861	1	0.0516007	0.265277	0.843986	0.0285583	-0.609247	0.939079	0.0545033	0.353186	0.656683
ENSMUSG00000094651	Gal3st2	0.00127327	-1.46631	0.0655766	0	-3.57788	0.011136	0.000391209	-2.32981	0.129612	0.0872053	5.10706	1.09817e-22
ENSMUSG00000093805	Gm9994	0	-3.65753	0.0183273	0	-2.72988	0.357583	0	-2.48735	0.531113	0.0624311	5.70841	6.95535e-14
ENSMUSG00000073608	Gm6086	0.000181895	-1.20554	0.838538	0.000665816	0.334548	0.975742	0	-1.06233	1	0.0336929	6.87331	8.24868e-12
ENSMUSG00000034000	Neu4	0	1.93742	1	0	2.86506	1	0	3.1076	1	0.000990969	6.06596	0.0884964
ENSMUSG00000026285	Pdcd1	0.00036379	-1.93705	0.0644222	0.00565943	1.74959	0.0205641	0.000782418	-0.766873	0.938051	0.0168465	3.36552	5.46899e-05
ENSMUSG00000100518	4930440C22Rik	0	1.93742	1	0	2.86506	1	0	3.1076	1	0	4.481	1
ENSMUSG00000051185	Fam174a	0.443279	0.233189	0.72869	0.476724	0.334586	0.833752	0.593855	0.666207	0.422584	0.517286	0.444453	0.548556
ENSMUSG00000040710	St8sia4	0.0125508	-1.54801	0.00772512	0.00832269	-2.07595	0.0255476	0.217512	2.94913	8.10238e-13	0.00891872	-1.84813	0.578173
ENSMUSG00000100777	4930598F16Rik	0	1.52238	1	0	2.45002	1	0	2.69256	1	0.000990969	5.481	0.123989
ENSMUSG00000100336	Gm29601	0	1.20045	1	0	2.1281	1	0	2.37063	1	0.00198194	6.06596	0.0162174
ENSMUSG00000100589	4930533P14Rik	0	0.352454	1	0	1.2801	1	0	1.52263	1	0.00693678	8.06596	7.99449e-10
ENSMUSG00000040693	Slco4c1	0.00036379	-1.21459	0.657087	0.000332908	-0.889825	1	0.000391209	-0.647292	1	0.0267562	5.09195	2.00114e-07
ENSMUSG00000097814	Panct2	0	-1.72555	0.332009	0	-0.797903	0.8718	0.000391209	0.483105	1	0.00495485	3.60653	0.00448517
ENSMUSG00000100454	Gm28901	0.000545686	0.522379	0.990342	0.000332908	0.362562	1	0.000391209	0.605095	1	0.000990969	1.9785	0.671921
ENSMUSG00000026331	Slco6c1	0	-0.799549	0.944092	0	0.128097	1	0	0.37063	1	0.0168465	8.65092	8.1674e-12
ENSMUSG00000044768	D1Ertd622e	0.0345601	-1.11966	0.044661	0.0692448	-0.0566315	1	0.27815	2.11572	2.70313e-06	0.101079	0.506609	0.521985
ENSMUSG00000040648	Ppip5k2	0.134421	0.067741	0.941042	0.0712423	-0.878264	0.501273	0.0872396	-0.575064	0.953737	0.147654	0.20748	0.739587
ENSMUSG00000026333	Gin1	0.123871	0.006379	1	0.148144	0.278304	0.802709	0.117363	-0.0722361	1	0.0872053	-0.493623	1
ENSMUSG00000026335	Pam	0.515673	0.367854	0.494839	0.583587	0.541764	0.529173	0.616546	0.621167	0.486708	1.07223	1.42578	0.0716416
ENSMUSG00000100182	1810006J02Rik	0.00109137	-1.15408	0.270339	0.000332908	-2.07354	0.267394	0.0215165	3.47755	4.41425e-10	0.0178374	2.93018	0.000950214
ENSMUSG00000100711	Gm29461	0.00509307	-3.2394	1.21061e-07	0	-7.18252	1.02372e-08	0.00156484	-4.61624	6.29181e-05	2.01662	6.90266	1.10873e-78
ENSMUSG00000026336	Slco6d1	0	2.52238	1	0	3.45002	1	0	3.69256	1	0	5.06596	1
ENSMUSG00000100009	Gm7967	0.00309222	0.761567	0.44574	0.000332908	-1.6585	0.844055	0.000391209	-1.41597	1	0.03072	4.31107	1.24992e-05
ENSMUSG00000067028	Cntnap5b	0	0.522379	1	0.000332908	2.64267	0.610487	0	1.69256	1	0.00297291	5.74403	0.0101831
ENSMUSG00000100684	Gm20268	0	-1.64755	1	0	-0.7199	1	0	-0.477367	1	0.031711	9.11035	2.26636e-08
ENSMUSG00000099375	Gm28187	0	0.937417	1	0	1.86506	1	0	2.1076	1	0	3.481	1
ENSMUSG00000050840	Cdh20	0.000727581	0.116387	1	0.000665816	0.253628	1	0.00195605	1.57708	0.340249	0.00495485	2.95048	0.0420332
ENSMUSG00000047496	Rnf152	0.00454738	-1.69902	0.0173849	0.010986	-0.372405	1	0.095455	3.07653	7.21243e-11	0.0227923	0.726109	0.453149
ENSMUSG00000097482	Gm17634	0.000545686	-2.4549	0.0202067	0.00332908	-0.0271814	1	0.033644	3.73462	2.38352e-11	0.00693678	1.11176	0.386864
ENSMUSG00000056536	Pign	0.078033	0.133261	0.837485	0.0562614	-0.358845	1	0.0477275	-0.597348	0.938051	0.0525214	-0.432115	1
ENSMUSG00000026319	2310035C23Rik	0.251379	0.572666	0.208304	0.143816	-0.297936	1	0.137706	-0.359987	1	0.32702	0.91787	0.217481
ENSMUSG00000026321	Tnfrsf11a	0.0558418	-0.646765	0.339144	0.00233035	-5.06197	7.92519e-08	0.018778	-2.19457	0.0224925	1.10493	3.98154	1.975e-15
ENSMUSG00000099843	Gm7160	0.0531134	1.43985	4.50235e-05	0.00632525	-1.7922	0.0532422	0.0269934	0.306141	0.875498	0.0138736	-0.596057	1
ENSMUSG00000038866	Zcchc2	0.102043	0.945569	0.0129776	0.0256339	-1.17034	0.271796	0.0473363	-0.265828	1	0.0406297	-0.46096	1
ENSMUSG00000101583	Gm20753	0	1.20045	1	0	2.1281	1	0	2.37063	1	0	3.74403	1
ENSMUSG00000044340	Phlpp1	0.0456557	-0.0399842	1	0.0296288	-0.674211	0.739271	0.0676792	0.558545	0.485632	0.109007	1.25397	0.0905224
ENSMUSG00000100247	A530053M12Rik	0	0.352454	1	0	1.2801	1	0	1.52263	1	0	2.89603	1
ENSMUSG00000057329	Bcl2	0.535681	0.806279	0.044567	0.1568	-1.08149	0.304951	0.331354	0.0313853	1	0.178374	-0.867455	0.955864
ENSMUSG00000054006	D630008O14Rik	0.0143697	0.236977	0.722471	0	-5.29649	1.96916e-05	0.000391209	-4.05228	0.00118233	0.218013	4.53419	2.38214e-20
ENSMUSG00000009905	Kdsr	0.147517	0.154464	0.795001	0.140154	0.0722695	1	0.14553	0.1287	1	0.103061	-0.36986	1
ENSMUSG00000009907	Vps4b	0.73613	0.411584	0.419656	0.457082	-0.325903	0.981444	0.534783	-0.0899131	1	0.560888	-0.0175324	0.878106
ENSMUSG00000067006	Serpinb5	0.145152	2.1722	1.10792e-11	0	-7.01911	7.4101e-09	0.00156484	-4.45261	5.41195e-05	0.0792775	0.977972	0.215294
ENSMUSG00000059956	Serpinb12	0.00582065	-2.97674	1.1926e-05	0.000332908	-6.1084	1.75082e-06	0.00743297	-2.5353	0.0423228	1.73122	6.52684	8.83272e-54
ENSMUSG00000048775	Serpinb13	0	-3.2458	0.0419025	0	-2.31816	0.496479	0	-2.07563	0.672038	0.0822504	7.75784	5.50924e-29
ENSMUSG00000044594	Serpinb3a	0.0163706	-0.882715	0.419576	0.000332908	-5.52797	0.0003591	0.000782418	-4.69976	0.00612476	0.118916	2.09456	0.0187201
ENSMUSG00000058017	Serpinb3d	0	0.937417	1	0	1.86506	1	0	2.1076	1	0.00198194	5.65092	0.0529837
ENSMUSG00000073602	Serpinb3b	0	-0.799549	0.687671	0	0.128097	1	0	0.37063	1	0.00693678	5.36552	2.58428e-06
ENSMUSG00000073601	Serpinb3c	0.000181895	-4.48044	0.00548381	0	-4.5556	0.14936	0.000391209	-3.31026	0.535412	0.170447	5.08273	2.52127e-09
ENSMUSG00000026327	Serpinb11	0.00654823	-3.27835	5.63123e-07	0.00133163	-5.24937	2.63272e-06	0.00234725	-4.52072	0.000235906	0.155582	1.40251	0.0788315
ENSMUSG00000067001	Serpinb7	0.00272843	-2.52474	0.000819611	0.00466071	-1.69157	0.234538	0	-5.37488	0.000933486	0.238824	4.28438	4.75053e-13
ENSMUSG00000062345	Serpinb2	0.0105499	-2.69268	1.8744e-05	0.000332908	-6.66632	6.98392e-08	0	-7.42411	5.22934e-07	0.569807	3.31926	5.17755e-08
ENSMUSG00000102843	Serpinb10	0.019099	0.186905	0.792069	0.000332908	-4.74719	2.95456e-05	0.000391209	-4.50466	0.000390733	0.270535	4.34701	7.38698e-18
ENSMUSG00000026315	Serpinb8	0.00563875	-1.06634	0.145445	0.010986	-0.0474748	1	0.00547693	-1.02077	0.683298	0.0990969	3.2709	2.75741e-07
ENSMUSG00000086161	Gm15389	0.000181895	-1.3356	0.647145	0.000332908	-0.407956	1	0	-1.19008	1	0.0247742	5.67894	6.73177e-08
ENSMUSG00000100457	D830032E09Rik	0	1.52238	1	0	2.45002	1	0	2.69256	1	0	4.06596	1
ENSMUSG00000026312	Cdh7	0.00636633	1.09985	0.0336557	0.00699106	1.21597	0.110477	0	-3.14033	0.0545647	0.0118916	2.01151	0.0314566
ENSMUSG00000047216	Cdh19	0	-3.25898	0.0469236	0.000665816	-0.7199	1	0	-2.0888	0.683487	0	-0.715401	1
ENSMUSG00000101253	Gm29088	0	-0.284976	0.888438	0	0.64267	1	0	0.885203	1	0	2.2586	1
ENSMUSG00000038702	Dsel	0.0534772	-0.564508	0.430784	0.114187	0.599002	0.367754	0.0453803	-0.778874	0.745156	0.0287381	-1.39293	0.714927
ENSMUSG00000097648	9330185C12Rik	0.000181895	0.615489	0.773318	0	0.450025	1	0	0.692558	1	0.00495485	5.19149	0.0258563
ENSMUSG00000070695	Cntnap5a	0	-4.02452	0.00167956	0.00932142	1.99512	0.00509441	0	-2.85434	0.194647	0.0455846	4.481	5.3721e-10
ENSMUSG00000094429	Gm19965	0	2.52238	1	0	3.45002	1	0	3.69256	1	0.000990969	7.06596	0.0493166
ENSMUSG00000026374	Tsn	1.32565	-0.372613	0.60435	1.90057	0.181946	1	1.40053	-0.276301	1	0.791784	-1.10053	0.850137
ENSMUSG00000026377	Nifk	0.42327	-0.462827	0.469954	0.593907	0.0605583	1	0.512093	-0.161468	1	0.28639	-1.00184	0.894318
ENSMUSG00000099936	Gm28867	0	1.52238	1	0	2.45002	1	0	2.69256	1	0.000990969	5.481	0.123989
ENSMUSG00000064302	Clasp1	0.220275	0.028306	1	0.185763	-0.227906	1	0.194822	-0.155218	1	0.221977	0.0418163	0.844744
ENSMUSG00000107722	2900060B14Rik	0.138058	0.208828	0.705265	0.0779004	-0.653776	0.777402	0.0477275	-1.3651	0.25047	0.34783	1.56611	0.0278429
ENSMUSG00000026380	Tfcp2l1	0.0263748	0.528569	0.298416	0.0043278	-2.08136	0.0483134	0.00117363	-3.65728	0.00281903	0.216031	3.75063	5.86953e-11
ENSMUSG00000048402	Gli2	0.0531134	-0.326233	0.774251	0.0965433	0.590848	0.375388	0.0086066	-2.9167	0.00201762	0.0168465	-1.89854	0.462247
ENSMUSG00000097408	Gm26831	0.00109137	-1.05397	0.262486	0.00532652	1.24287	0.127947	0.000391209	-1.73371	0.376607	0.00495485	1.2586	0.358661
ENSMUSG00000101179	Gm29455	0	0.200451	1	0.000665816	3.03499	0.231411	0	1.37063	1	0.00198194	4.65092	0.0332959
ENSMUSG00000037035	Inhbb	0.0300127	0.695295	0.135164	0.0043278	-2.11983	0.0385149	0.0426418	1.20479	0.0483795	0.11198	2.63441	7.97149e-05
ENSMUSG00000004451	Ralb	0.883465	0.225857	0.74116	0.892526	0.232135	0.963452	1.9893	1.46911	0.00414561	0.386478	-0.994751	0.898328
ENSMUSG00000098447	Gm27184	0.00673012	0.99552	0.0570266	0.00499362	0.537136	0.737546	0.00312967	-0.091713	1	0.00297291	0.082965	1
ENSMUSG00000098923	Tmem185b	0.117504	-0.199512	0.969618	0.144815	0.123472	0.99536	0.18778	0.515154	0.519959	0.114952	-0.210086	0.986718
ENSMUSG00000101731	3830432H09Rik	0.000545686	1.71502	0.321334	0.00133163	3.07151	0.0378697	0	0.605095	1	0	1.9785	1
ENSMUSG00000026383	Epb41l5	0.267568	0.172305	0.841675	0.0645841	-1.93408	0.017264	0.033644	-2.86547	0.00162788	0.103061	-1.21918	0.79327
ENSMUSG00000026384	Ptpn4	0.110592	0.590904	0.157722	0.0299617	-1.37645	0.141589	0.0907605	0.262698	0.885031	0.0584672	-0.370059	1
ENSMUSG00000101224	Gm28209	0.00654823	1.1245	0.0286132	0.000332908	-2.39547	0.0718454	0.000782418	-1.56168	0.406381	0.00396388	0.561338	0.798085
ENSMUSG00000036975	Tmem177	0.0587522	-0.122545	1	0.0642512	0.0196154	1	0.0563341	-0.174657	1	0.0267562	-1.21315	0.799337
ENSMUSG00000036962	Cfap221	0	-2.23251	0.962496	0	-1.30486	1	0	-1.06233	1	0.0346839	6.98796	2.57126e-07
ENSMUSG00000026387	Sctr	0.000181895	-3.40243	0.000384248	0.00599234	0.877773	0.381468	0	-3.23818	0.0451875	0.0138736	2.12736	0.0180854
ENSMUSG00000050777	Tmem37	0.272479	-0.0126444	1	0.185097	-0.589416	0.825673	0.204994	-0.434761	1	0.166483	-0.724375	1
ENSMUSG00000026385	Dbi	5.52725	-0.0894442	1	4.25889	-0.476588	0.809187	3.87884	-0.612323	0.744858	4.59116	-0.355734	1
ENSMUSG00000026388	3110009E18Rik	0.180804	0.179722	0.829927	0.100538	-0.703673	0.689274	0.0500748	-1.71617	0.0803696	0.171438	0.0948776	0.813864
ENSMUSG00000026389	Steap3	0.00600254	-1.67902	0.00658068	0.00366199	-2.27903	0.0214529	0.0266022	0.553155	0.571937	0.0287381	0.679378	0.461523
ENSMUSG00000036907	C1ql2	0.000181895	-3.41426	0.001078	0	-3.49249	0.0349406	0	-3.24996	0.0762244	0.032702	3.41871	6.93029e-06
ENSMUSG00000101275	1700012E03Rik	0	1.52238	1	0	2.45002	1	0	2.69256	1	0.000990969	5.481	0.123989
ENSMUSG00000026390	Marco	0.00163706	-2.06258	0.0863732	0	-4.48367	0.0395943	0	-4.24113	0.105028	0.365668	7.69045	3.7473e-41
ENSMUSG00000058665	En1	0.00181895	-0.662045	0.790798	0.00133163	-0.914548	1	0.000391209	-2.0148	0.687919	0.11198	6.29894	1.26647e-20
ENSMUSG00000099957	2610027F03Rik	0	-2.09233	0.467643	0	-1.16468	1	0	-0.922152	1	0.0356749	7.57497	7.36965e-14
ENSMUSG00000101386	Gm29346	0.000181895	0.200451	1	0.000665816	1.78706	0.588014	0	0.300241	1	0.0148645	7.481	2.3369e-12
ENSMUSG00000099336	Gm29348	0	1.93742	1	0	2.86506	1	0	3.1076	1	0.00198194	7.65092	0.00140818
ENSMUSG00000097881	Celrr	0	1.52238	1	0	2.45002	1	0	2.69256	1	0.000990969	5.481	0.123989
ENSMUSG00000101700	Gm29359	0	2.52238	1	0	3.45002	1	0	3.69256	1	0.000990969	7.06596	0.0493166
ENSMUSG00000003721	Insig2	0.386345	0.469554	0.334449	0.240692	-0.266496	1	0.246462	-0.229344	1	0.531159	0.904266	0.22241
ENSMUSG00000101791	2210011K15Rik	0.000181895	-0.522015	0.81251	0	-0.637438	1	0	-0.394905	1	0.0168465	6.14842	3.67869e-14
ENSMUSG00000026339	Ccdc93	0.092039	0.587868	0.166385	0.075903	0.268943	0.825673	0.061811	-0.0389528	1	0.063422	0.0121789	0.86908
ENSMUSG00000050534	Htr5b	0	-1.86994	0.261297	0.00166454	1.82553	0.194305	0	-0.699759	1	0.00594581	3.70339	0.0018424
ENSMUSG00000001674	Ddx18	0.914933	-0.235659	0.826117	0.861898	-0.316738	0.991083	0.906431	-0.239831	1	0.591609	-0.855733	0.960696
ENSMUSG00000099960	Gm28590	0	2.52238	1	0	3.45002	1	0	3.69256	1	0	5.06596	1
ENSMUSG00000036815	Dpp10	0.0147335	-1.45713	0.00907385	0.116185	1.72195	0.000123899	0.00234725	-3.87838	0.000257249	0.592599	4.27696	8.17731e-19
ENSMUSG00000100851	Gm28928	0	0.715024	1	0	1.64267	1	0	1.8852	1	0.00297291	6.06596	0.000662301
ENSMUSG00000026341	Actr3	0.778875	-0.487377	0.436385	1.15952	0.12578	1	1.67164	0.679579	0.400181	1.18223	0.150194	0.952911
ENSMUSG00000102063	Gm28706	0	2.52238	1	0	3.45002	1	0	3.69256	1	0	5.06596	1
ENSMUSG00000026342	Slc35f5	0.120233	-0.16018	1	0.212395	0.712551	0.229069	0.140835	0.0849616	1	0.0545033	-1.27929	0.763219
ENSMUSG00000026343	Gpr39	0.00109137	-0.0796567	1	0.00665816	2.6926	3.53408e-05	0.000391209	-0.799295	0.935652	0.000990969	0.574106	0.930166
ENSMUSG00000026344	Lypd1	0.235554	-0.288311	0.741691	0.014315	-4.33714	2.75052e-07	0.0269934	-3.42282	0.000235906	0.0376568	-2.8956	0.149076
ENSMUSG00000049690	Nckap5	0.0551142	0.614224	0.158639	0.0159796	-1.24417	0.247604	0.016822	-1.15976	0.417902	0.0416207	0.179908	0.779606
ENSMUSG00000101600	4930599A14Rik	0	1.93742	1	0	2.86506	1	0	3.1076	1	0	4.481	1
ENSMUSG00000036155	Mgat5	0.0412902	-0.563221	0.443787	0.0502691	-0.248588	1	0.0884133	0.600244	0.430915	0.133781	1.20104	0.108004
ENSMUSG00000026347	Tmem163	0.0376523	1.30396	0.000700664	0.0166454	-0.0132591	1	0.00273846	-2.49727	0.0249898	0.064413	1.99401	0.00591812
ENSMUSG00000026348	Acmsd	0	-0.869938	1	0.000332908	1.1281	0.898582	0	0.300241	1	0.0128826	6.87331	3.55769e-06
ENSMUSG00000102014	2900009J06Rik	0.0891286	0.561469	0.188291	0.0489374	-0.364969	1	0.0309055	-1.03332	0.475848	0.11198	0.862675	0.26052
ENSMUSG00000026349	Ccnt2	0.362699	-0.0451832	1	0.595239	0.712717	0.296586	0.384559	0.0449536	1	0.205131	-0.868413	0.955696
ENSMUSG00000051590	Map3k19	0.000181895	0.615489	1	0	0.450025	1	0	0.692558	1	0.00297291	4.36552	0.00975321
ENSMUSG00000036104	Rab3gap1	0.190444	0.325332	0.571382	0.126172	-0.307532	1	0.129099	-0.271028	1	0.154591	0.00220289	0.869427
ENSMUSG00000036086	Zranb3	0.0238283	-0.934566	0.114454	0.0213061	-1.06191	0.354234	0.0219077	-1.01274	0.514091	0.0376568	-0.195534	0.985886
ENSMUSG00000099760	Gm28800	0	-0.937052	0.697033	0	-0.00940675	1	0.000782418	1.95559	0.547589	0.00198194	3.32899	0.125802
ENSMUSG00000056211	R3hdm1	0.387073	-0.254353	0.795394	0.523664	0.21037	0.991473	0.47571	0.0645794	1	0.401342	-0.184165	0.968641
ENSMUSG00000026353	Ubxn4	2.46741	0.73562	0.0732135	1.31898	-0.252947	1	1.43887	-0.121657	1	1.11583	-0.490223	0.937837
ENSMUSG00000026354	Lct	0.00163706	0.45199	0.795001	0.000332908	-1.07354	0.809836	0.000782418	-0.230274	1	0.0138736	3.66907	4.25362e-05
ENSMUSG00000026355	Mcm6	0.237919	-1.6135	0.000821609	0.702435	0.0289667	1	0.517178	-0.427536	0.95917	0.115943	-2.57839	0.21354
ENSMUSG00000026356	Dars	0.402534	-0.313822	0.697763	0.3915	-0.34427	0.960987	0.379864	-0.38685	1	0.282426	-0.808195	0.981173
ENSMUSG00000045382	Cxcr4	0.00800339	-1.38237	0.0366455	0.00665816	-1.57972	0.180801	0.0946726	2.44995	5.98085e-07	0.0148645	-0.361354	1
ENSMUSG00000097283	Gm26686	0	2.52238	1	0	3.45002	1	0	3.69256	1	0.000990969	7.06596	0.0493166
ENSMUSG00000042581	Thsd7b	0.000181895	-4.1571	2.04016e-05	0.017977	1.7516	0.00274449	0.00156484	-1.6544	0.355479	0.0455846	3.10879	1.92932e-05
ENSMUSG00000086633	Gm16081	0	-1.79955	0.438367	0	-0.871903	1	0	-0.62937	1	0.00198194	2.40299	0.31248
ENSMUSG00000026401	Cd55b	0	-0.17806	1	0.000332908	1.86506	0.770714	0	0.992119	1	0.00297291	4.74403	0.0309787
ENSMUSG00000086825	Gm15675	0.0036379	0.242271	0.840445	0.00665816	1.16992	0.197972	0.00156484	-0.766873	1	0.00297291	0.278056	0.915448
ENSMUSG00000026399	Cd55	0.0271024	-1.26352	0.0245579	0.121178	1.02404	0.0545059	0.0445978	-0.488821	1	0.0703588	0.194224	0.752151
ENSMUSG00000085526	Gm16083	0.00181895	0.522379	0.694392	0.00233035	0.94223	0.539389	0.00273846	1.18476	0.473517	0.00297291	1.4961	0.417102
ENSMUSG00000042554	Zp3r	0	0.200451	1	0.000332908	2.2801	0.739968	0	1.37063	1	0.00792775	8.23588	4.55313e-11
ENSMUSG00000026405	C4bp	0.000727581	-2.43182	0.0134872	0	-3.8446	0.0262627	0	-3.60206	0.0727812	0.0525214	3.79294	4.63777e-07
ENSMUSG00000101904	Gm29427	0.000727581	0.674382	0.713364	0.000332908	0.164623	1	0	-0.62937	1	0.0208104	6.27746	1.92607e-12
ENSMUSG00000026409	Pfkfb2	0.0200085	0.937417	0.029954	0.00932142	-0.238889	1	0.0043033	-1.3018	0.392302	0.0118916	0.18897	0.817514
ENSMUSG00000046404	Yod1	0.0945855	-0.0123361	1	0.125506	0.418643	0.606159	0.109147	0.205522	0.948203	0.109007	0.205738	0.741941
ENSMUSG00000042510	AA986860	0.00418359	-0.947941	0.278784	0.00632525	-0.294136	1	0.00117363	-2.41597	0.101206	0.0376568	2.33734	0.00367184
ENSMUSG00000099556	Gm28857	0	0.937417	1	0	1.86506	1	0	2.1076	1	0	3.481	1
ENSMUSG00000100106	Gm28856	0	0.352454	1	0	1.2801	1	0	1.52263	1	0.000990969	4.06596	0.267933
ENSMUSG00000026415	Fcamr	0	-0.565083	0.904746	0	0.362562	1	0	0.605095	1	0.0128826	7.87331	7.07074e-13
ENSMUSG00000086706	Gm15848	0.000545686	-2.1571	0.120715	0	-3.25041	0.196671	0	-3.00788	0.3512	0.0376568	3.94197	1.66106e-05
ENSMUSG00000026417	Pigr	0.00291032	-3.57936	3.79491e-06	0	-6.74903	5.9316e-06	0.000391209	-5.50589	0.000410354	0.0693678	1.06026	0.230963
ENSMUSG00000042474	Fcmr	0.00109137	-1.51576	0.190022	0.000665816	-1.83538	0.448575	0.000391209	-2.18396	0.443004	0.064413	4.6925	8.61311e-11
ENSMUSG00000026420	Il24	0.000545686	-2.19872	0.910304	0	-3.29144	1	0	-3.04891	1	0.166483	7.94328	4.87268e-13
ENSMUSG00000026416	Il20	0	1.93742	1	0	2.86506	1	0	3.1076	1	0.00198194	7.65092	0.00721344
ENSMUSG00000016524	Il19	0	-2.58615	0.0879264	0.00199745	1.2801	0.387183	0.00117363	0.648164	1	0.0138736	4.19149	1.17165e-05
ENSMUSG00000016529	Il10	0.00163706	-1.78505	0.084961	0.000332908	-3.20819	0.0741522	0	-3.96922	0.0544958	0.0158555	1.5498	0.156176
ENSMUSG00000016528	Mapkapk2	0.492208	0.6515	0.1309	0.227376	-0.545817	0.867065	0.299666	-0.132556	1	0.201167	-0.706696	1
ENSMUSG00000016526	Dyrk3	0.0140059	-1.1901	0.0353511	0.00932142	-1.72404	0.0558124	0.00586814	-2.34842	0.0176612	0.0366659	0.288054	0.723838
ENSMUSG00000026427	Eif2d	0.194446	-0.32805	0.678526	0.222049	-0.117191	1	0.189736	-0.350036	1	0.17342	-0.46967	1
ENSMUSG00000026430	Rassf5	0.442915	1.64452	7.62507e-07	0.00399489	-5.32324	5.82693e-09	0.0160396	-3.38515	0.000324009	0.0594581	-1.47091	0.672372
ENSMUSG00000042349	Ikbke	0.0158249	-0.413723	0.703731	0.0219719	0.0982615	1	0.00586814	-1.7781	0.145753	0.103061	2.40299	0.000413461
ENSMUSG00000102055	Gm28913	0.00272843	1.27445	0.065996	0	-2.05777	0.267549	0	-1.81524	0.443182	0.00198194	1.17519	0.657469
ENSMUSG00000026425	Srgap2	0.0620263	-1.02879	0.0640513	0.143816	0.255689	0.835384	0.315315	1.46615	0.00306389	0.0554943	-1.12057	0.84281
ENSMUSG00000055184	Fam72a	0.0141878	-1.42887	0.00914397	0.0219719	-0.745981	0.659322	0.0500748	0.478578	0.601903	0.00891872	-1.90731	0.470697
ENSMUSG00000026432	Avpr1b	0	0.0629477	1	0.000332908	2.1281	0.775865	0	1.23313	1	0.00198194	4.481	0.0400763
ENSMUSG00000004552	Ctse	0.00145516	-0.994196	0.589522	0	-3.29144	0.211318	0.00234725	-0.200526	1	0.0604491	4.76277	4.16863e-09
ENSMUSG00000052688	Rab7b	0.0038198	-2.45073	4.81595e-05	0.0482716	1.34293	0.00830621	0.00312967	-2.58357	0.0159085	0.0208104	0.0928483	0.859803
ENSMUSG00000042268	Slc26a9	0.00036379	-2.16878	0.046219	0	-2.8446	0.142293	0.00117363	-0.574228	1	0.0366659	4.407	1.23876e-09
ENSMUSG00000042251	Pm20d1	0.02783	1.72847	1.83025e-06	0.000332908	-3.97204	0.000382907	0.00195605	-2.13611	0.0673752	0.0336929	1.8443	0.0150902
ENSMUSG00000013275	Slc41a1	0.104044	0.243383	0.644816	0.0569272	-0.665533	0.739968	0.12284	0.484963	0.57121	0.380532	2.16533	0.00067711
ENSMUSG00000026433	Rab29	0.0283757	-0.705091	0.28344	0.054264	0.288924	0.804945	0.0829363	0.932912	0.119154	0.302246	2.87626	8.62162e-07
ENSMUSG00000026434	Nucks1	2.38519	-0.686681	0.210229	2.52877	-0.579091	0.6848	2.96145	-0.341654	1	1.05736	-1.83116	0.215294
ENSMUSG00000026435	Slc45a3	0.00218274	-1.62893	0.0498615	0.00399489	-0.701284	0.942364	0.0105626	0.695782	0.531602	0.0545033	3.16251	1.93242e-05
ENSMUSG00000026436	Elk4	0.261202	0.66291	0.125726	0.108528	-0.691059	0.706958	0.224945	0.399725	0.681818	0.0911692	-0.918077	0.935429
ENSMUSG00000059149	Mfsd4	0.123325	0.827343	0.0329959	0.0352882	-1.08725	0.322168	0.0821539	0.165433	0.999306	0.238824	1.74582	0.0108298
ENSMUSG00000097454	Gm26892	0	2.52238	1	0	3.45002	1	0	3.69256	1	0	5.06596	1
ENSMUSG00000026437	Cdk18	0.0813072	1.17872	0.00119139	0.00366199	-3.36909	0.000132731	0.0172132	-1.20199	0.358613	0.11297	1.56327	0.0295564
ENSMUSG00000099874	Gm29629	0.000545686	3.20045	0.0590255	0	1.45002	1	0	1.69256	1	0.000990969	4.2586	0.242951
ENSMUSG00000079330	Lemd1	0.000909476	-0.926081	0.444533	0	-2.63744	0.135154	0	-2.3949	0.257566	0.0485575	5.26687	7.33164e-18
ENSMUSG00000066936	Gm10188	0	1.93742	1	0	2.86506	1	0	3.1076	1	0.00198194	7.65092	0.00160009
ENSMUSG00000101549	Gm29630	0.000181895	1.35245	0.792069	0	1.1281	1	0	1.37063	1	0.00297291	5.2586	0.00232054
ENSMUSG00000042115	Klhdc8a	0.528042	2.82011	5.06621e-22	0.000332908	-7.44688	2.15163e-11	0.00899781	-3.61521	0.000190184	0.477647	2.17892	0.00063124
ENSMUSG00000009772	Nuak2	0.00545686	-1.29821	0.0585571	0.0043278	-1.54514	0.200124	0.00782418	-0.706287	0.939079	0.156573	3.83195	3.41796e-11
ENSMUSG00000100658	F730311O21Rik	0	1.20045	1	0	2.1281	1	0	2.37063	1	0	3.74403	1
ENSMUSG00000042066	Tmcc2	0.0141878	-0.642464	0.389881	0.0316262	0.583776	0.440997	0.0316879	0.584544	0.501836	0.0386478	0.880092	0.292421
ENSMUSG00000042046	Dstyk	0.208816	0.841094	0.0355834	0.107196	-0.215289	1	0.106018	-0.229633	1	0.0465755	-1.3974	0.703083
ENSMUSG00000026439	Rbbp5	0.0776693	-0.0180837	1	0.0642512	-0.298237	1	0.0719825	-0.126723	1	0.0574762	-0.436452	1
ENSMUSG00000048174	Tmem81	0.00563875	0.0711682	1	0.00166454	-1.5196	0.324441	0.00508572	-0.0236487	1	0.00495485	0.0963323	0.923277
ENSMUSG00000053024	Cntn2	0.000181895	-2.90389	0.176724	0.00166454	-0.35733	1	0.00156484	-0.386393	1	0.0208104	3.27746	0.0118572
ENSMUSG00000026442	Nfasc	0.00927666	-0.963295	0.172372	0.00332908	-2.32656	0.023354	0.000391209	-4.55418	0.000547712	0.219995	3.90976	2.14544e-12
ENSMUSG00000026443	Lrrn2	0.00109137	-4.07753	2.86787e-09	0.117184	2.93056	2.15014e-14	0.00508572	-1.8999	0.0799056	0.00693678	-1.34025	0.739176
ENSMUSG00000054387	Mdm4	0.377796	0.25075	0.699038	0.262331	-0.308515	1	0.212427	-0.618856	0.91023	0.31711	-0.0213059	0.881245
ENSMUSG00000026447	Pik3c2b	0.0141878	-1.01698	0.0987483	0.0103201	-1.42956	0.162478	0.151398	2.71504	1.29604e-10	0.032702	0.275371	0.7248
ENSMUSG00000101102	Gm28609	0	2.52238	1	0	3.45002	1	0	3.69256	1	0	5.06596	1
ENSMUSG00000046062	Ppp1r15b	0.11041	-0.298136	0.818628	0.119847	-0.163461	1	0.134967	0.0153988	1	0.190266	0.521905	0.496543
ENSMUSG00000041757	Plekha6	0.00472928	-1.58847	0.0136803	0.0136492	-8.05024e-06	1	0.00156484	-2.88487	0.0164452	0.0406297	1.61593	0.0443852
ENSMUSG00000101693	Gm19461	0.000181895	-1.03221	0.613528	0.00133163	1.31252	0.508816	0	-0.892404	1	0.00792775	3.91396	0.000804994
ENSMUSG00000103421	Golt1a	0	-0.477621	1	0	0.450025	1	0	0.692558	1	0.00495485	5.19149	0.00570971
ENSMUSG00000098306	Gm28040	0	0.200451	1	0	1.1281	1	0	1.37063	1	0.00297291	5.2586	0.00682605
ENSMUSG00000070645	Ren1	0.00436548	-3.60154	4.27973e-08	0.131166	1.46979	0.00407751	0.00352088	-3.75948	0.00104044	0.160537	1.70517	0.0243475
ENSMUSG00000070644	Etnk2	0.00163706	-2.56508	0.000121142	0.0233035	1.32598	0.0152722	0.00743297	-0.373531	1	0.0297291	1.65602	0.0381183
ENSMUSG00000070643	Sox13	0.0405626	-1.03932	0.0638309	0.131499	0.758017	0.193675	0.318835	2.16715	9.36171e-07	0.0178374	-2.11002	0.375831
ENSMUSG00000090553	Snrpe	3.5817	-0.920167	0.0709932	6.9125	0.087643	1	6.97448	0.100365	1	2.26139	-1.54269	0.327417
ENSMUSG00000097014	Gm26706	0.000727581	0.320745	1	0.000332908	-0.164685	1	0.000782418	0.692558	1	0	0.422102	1
ENSMUSG00000102976	Zc3h11a	0.166252	0.536242	0.253195	0.142152	0.273933	0.807855	0.109539	-0.117727	1	0.0663949	-0.82975	0.974686
ENSMUSG00000094410	Gm38394	0.00309222	0.4539	0.676731	0.00399489	0.865062	0.540686	0.00273846	0.361641	0.981887	0.00198194	0.275882	0.813214
ENSMUSG00000051998	Lax1	0.00527496	-0.27117	1	0.000665816	-2.75618	0.109392	0.00547693	-0.152095	1	0.0109007	0.88937	0.422997
ENSMUSG00000026463	Atp2b4	0.299945	0.861487	0.0296952	0.215391	0.308454	0.757565	0.297319	0.797215	0.196188	0.305218	0.81386	0.278688
ENSMUSG00000010311	Optc	0.0100042	-0.00342107	1	0.00932142	-0.0843116	1	0.0043033	-1.15084	0.465023	0.186302	4.6282	1.12162e-21
ENSMUSG00000041577	Prelp	0.032923	-0.473155	0.590299	0.00632525	-2.80972	0.00155637	0.0250374	-0.845407	0.722021	0.0802685	0.871322	0.274865
ENSMUSG00000100987	Gm1627	0.00181895	2.89435	0.000544971	0	-0.304863	1	0.000391209	0.992119	1	0.00198194	3.00706	0.171193
ENSMUSG00000041559	Fmod	0.00945855	-0.430939	0.731739	0.0825611	3.12231	3.23326e-13	0.00195605	-2.48403	0.0570522	0.0138736	0.226335	0.787695
ENSMUSG00000020423	Btg2	2.04359	0.138549	0.897046	1.56001	-0.273586	1	2.33004	0.329741	0.912038	1.10196	-0.772911	0.777644
ENSMUSG00000026450	Chit1	0.000909476	-3.43569	0.000115616	0.0203074	0.973769	0.207068	0	-4.86011	0.00539899	0.366659	6.02759	6.40154e-32
ENSMUSG00000064246	Chil1	0.0200085	-2.1957	0.000728973	0.00599234	-3.83708	0.000306212	0.00391209	-4.38499	0.00050859	0.210085	1.31358	0.109483
ENSMUSG00000042451	Mybph	0.00327411	-1.92144	0.0487501	0	-5.27278	0.00368212	0.00117363	-3.02512	0.146341	0.0109007	-0.0529825	0.798751
ENSMUSG00000042429	Adora1	0.00109137	-2.13379	0.010871	0.0113189	1.23501	0.0937905	0.000391209	-2.79126	0.0884026	0.0396388	3.1061	3.37092e-05
ENSMUSG00000026459	Myog	0.00582065	-4.66999	2.79127e-10	0.0213061	-2.75958	0.00959291	0.0086066	-4.02214	0.00126163	0.0663949	-1.0781	1
ENSMUSG00000026458	Ppfia4	0.00782149	-1.7605	0.00332347	0.0203074	-0.322848	1	0.00665055	-1.90156	0.0969308	0.110989	2.20314	0.00144898
ENSMUSG00000042305	Tmem183a	0.253198	-0.733485	0.175141	0.327914	-0.326271	0.981259	0.413899	0.0232081	1	0.363686	-0.164845	0.958589
ENSMUSG00000050526	4933406M09Rik	0	1.93742	1	0	2.86506	1	0.000391209	4.69256	0.276297	0	4.481	1
ENSMUSG00000026456	Cyb5r1	0.0454738	-1.20717	0.0253643	0.0905509	-0.153534	1	0.180739	0.893014	0.130987	0.0812595	-0.296038	1
ENSMUSG00000026457	Adipor1	0.633359	-0.241607	0.816343	0.568939	-0.393365	0.904941	1.28356	0.836701	0.220449	0.790793	0.0983121	0.805935
ENSMUSG00000101061	Platr1	0.00036379	-0.384511	0.879333	0.000665816	0.543134	1	0.00117363	1.23313	0.664858	0.00297291	2.60653	0.124679
ENSMUSG00000026455	Klhl12	0.0682107	-0.331362	0.765869	0.0615879	-0.46871	0.957076	0.0586814	-0.535878	0.999306	0.0594581	-0.492901	1
ENSMUSG00000042229	Rabif	0.206087	-0.321495	0.687438	0.34689	0.477429	0.62247	0.26211	0.0511984	1	0.208104	-0.283566	1
ENSMUSG00000046367	Mgat4e	0	2.52238	1	0	3.45002	1	0	3.69256	1	0	5.06596	1
ENSMUSG00000042207	Kdm5b	0.560965	-0.405219	0.553374	1.16052	0.71155	0.295567	0.404901	-0.870921	0.454239	0.268553	-1.44919	0.674365
ENSMUSG00000097435	Gm26783	0	1.52238	1	0	2.45002	1	0	2.69256	1	0.000990969	5.481	0.106339
ENSMUSG00000026452	Syt2	0.000727581	-1.63951	0.0623467	0.00466071	0.956036	0.323754	0.00117363	-0.799295	0.921824	0.0237833	3.39693	2.54126e-06
ENSMUSG00000073557	Ppp1r12b	0.183532	1.49689	1.56924e-05	0.0376186	-1.0071	0.39817	0.0309055	-1.28529	0.289258	0.097115	0.400982	0.602142
ENSMUSG00000101168	Gm28892	0	1.93742	1	0	2.86506	1	0	3.1076	1	0.000990969	6.06596	0.0884964
ENSMUSG00000026429	Ube2t	0.0354696	-2.40171	3.86734e-06	0.0322921	-2.48589	0.00180237	0.13575	-0.384749	1	0.0515304	-1.76215	0.517292
ENSMUSG00000042793	Lgr6	0.000181895	-2.8785	0.00387656	0.00699106	1.69029	0.0114338	0	-2.71683	0.116322	0.0218013	3.38007	4.65486e-06
ENSMUSG00000097988	Gm10535	0	1.52238	1	0	2.45002	1	0	2.69256	1	0.00198194	6.65092	0.00381497
ENSMUSG00000031506	Ptpn7	0.0263748	-1.05805	0.0752864	0.000998723	-5.37771	1.82559e-07	0.0438154	-0.271079	1	0.0346839	-0.579099	1
ENSMUSG00000026426	Arl8a	0.771418	0.9468	0.012939	0.381179	-0.180323	1	0.398642	-0.112218	1	0.320083	-0.428119	1
ENSMUSG00000085311	Gm15445	0.00291032	1.15041	0.126643	0.00199745	0.64267	0.854723	0.000782418	-0.394905	1	0.000990969	0.379458	0.941139
ENSMUSG00000026424	Gpr37l1	0.00127327	-0.396484	1	0.000332908	-1.53866	0.898628	0.00117363	-0.273226	1	0.0227923	3.93668	0.000285122
ENSMUSG00000097680	Gm26642	0	-0.0625831	1	0	0.865062	1	0	1.1076	1	0.00198194	4.32899	0.108004
ENSMUSG00000003051	Elf3	0.0565694	-0.724087	0.267924	0.00699106	-3.69139	2.24027e-05	0.0043033	-4.32564	3.02301e-05	0.355758	2.03768	0.00211509
ENSMUSG00000041926	Rnpep	0.495119	0.082002	0.992524	0.288631	-0.72759	0.657442	0.604027	0.378214	0.845523	0.39837	-0.239769	0.995476
ENSMUSG00000062580	Timm17a	1.22707	0.00570419	1	0.926482	-0.415939	0.880676	1.24796	0.0306943	1	1.22087	-0.00229445	1
ENSMUSG00000048096	Lmod1	0.0865821	-0.299806	0.829444	0.0595905	-0.840301	0.571246	0.0156484	-2.76026	0.00392582	0.0257652	-1.99233	0.45721
ENSMUSG00000041889	Shisa4	0.671921	1.22328	0.000575791	0.778338	1.38748	0.00359654	0.249983	-0.36001	1	0.231887	-0.459271	1
ENSMUSG00000041879	Ipo9	0.119141	-1.05634	0.0525453	0.323253	0.467947	0.637464	0.228466	-0.0579383	1	0.0564852	-2.06634	0.381931
ENSMUSG00000009418	Nav1	0.959497	0.247166	0.703212	0.358209	-1.23159	0.121342	0.884133	0.112123	1	0.1427	-2.53267	0.224361
ENSMUSG00000054412	Gm4793	0	-1.17806	0.533472	0.000665816	1.45002	0.703465	0.000391209	1.0487	1	0.00297291	3.5424	0.03532
ENSMUSG00000090399	Gm38399	0.0238283	-0.271643	0.866998	0.00998723	-1.51166	0.112544	0.0837187	1.66926	0.000792771	0.00396388	-2.54728	0.256918
ENSMUSG00000026421	Csrp1	2.86776	1.47991	1.10152e-05	0.939466	-0.336223	0.970824	2.45053	1.1216	0.0508791	1.63014	0.47981	0.717024
ENSMUSG00000041801	Phlda3	2.06888	1.18815	0.000862683	0.935471	-0.101667	1	0.549258	-0.890092	0.435054	0.599536	-0.746891	1
ENSMUSG00000026418	Tnni1	0.00836718	-4.17865	3.63836e-11	0.713421	2.60866	3.06376e-10	0.0755034	-0.941298	0.657939	0.996915	2.93524	2.68564e-06
ENSMUSG00000041782	Lad1	0.144243	-0.328441	0.773508	0.00732397	-4.6042	1.50557e-07	0.0113451	-3.97751	4.20954e-05	2.54679	4.15343	7.26885e-18
ENSMUSG00000026414	Tnnt2	0.0769417	0.165491	0.791214	0.160462	1.30082	0.0100487	0.024255	-1.53014	0.204485	0.68476	3.50765	2.83192e-10
ENSMUSG00000026413	Pkp1	0.509852	2.04732	9.86133e-11	0.00499362	-4.91944	4.03802e-08	0.0109539	-3.81715	7.77635e-05	0.294318	0.95463	0.200874
ENSMUSG00000051985	Igfn1	0.000545686	-1.06258	0.836341	0	-2.17933	0.914292	0	-1.9368	1	0.0763046	7.89193	1.78539e-19
ENSMUSG00000026411	Tmem9	0.626447	-0.577275	0.322233	1.81135	1.05963	0.0475407	0.537521	-0.781866	0.547933	0.197203	-2.21729	0.321615
ENSMUSG00000026407	Cacna1s	0.0391075	-0.482205	0.599185	0	-7.39625	5.476e-09	0.0086066	-2.62151	0.0127019	0.635211	3.82206	1.07241e-12
ENSMUSG00000102717	Gm37759	0	-0.799549	0.685861	0	0.128097	1	0	0.37063	1	0.00990969	6.20346	6.65984e-10
ENSMUSG00000041642	Kif21b	0.0536591	-0.115616	1	0.0436109	-0.415849	1	0.0136923	-2.08333	0.0339394	0.0455846	-0.321234	1
ENSMUSG00000087230	Mroh3	0.00109137	-0.94639	0.56518	0	-2.88089	0.222136	0	-2.63836	0.401864	0.0812595	6.13722	1.34516e-19
ENSMUSG00000041605	5730559C18Rik	0.155884	0.635354	0.119876	0.0103201	-3.35834	4.57333e-05	0.00978023	-3.41657	0.0003282	0.065404	-0.669256	1
ENSMUSG00000097315	Gm26568	0	1.52238	1	0	2.45002	1	0	2.69256	1	0	4.06596	1
ENSMUSG00000103594	A430034D21Rik	0.000727581	2.84431	0.041868	0	0.865062	1	0	1.1076	1	0	2.481	1
ENSMUSG00000102941	Gm37552	0	-0.17806	1	0	0.749585	1	0.000391209	2.1076	0.779362	0	2.36552	1
ENSMUSG00000097433	Gm26781	0.00527496	1.77106	0.000622114	0	-2.57234	0.139828	0	-2.32981	0.212837	0.000990969	0.0547314	1
ENSMUSG00000052759	Gpr25	0.000545686	2.06295	0.224144	0	0.64267	1	0	0.885203	1	0.000990969	3.36552	0.381055
ENSMUSG00000041570	Camsap2	0.0924028	0.0913108	0.901943	0.0965433	0.156131	0.959371	0.134576	0.657955	0.345335	0.0426117	-1.0145	0.893065
ENSMUSG00000026404	Ddx59	0.0474746	-0.345064	0.745191	0.0419464	-0.512211	0.907289	0.0359912	-0.73154	0.79615	0.032702	-0.830997	0.972623
ENSMUSG00000041498	Kif14	0.00309222	-3.75788	5.93334e-10	0.00266326	-3.83486	1.83788e-05	0.0230813	-0.828911	0.69674	0.0118916	-1.68636	0.571562
ENSMUSG00000104414	Gm37799	0	0.937417	1	0.000665816	4.03499	0.0938091	0	2.1076	1	0.000990969	4.74403	0.186741
ENSMUSG00000104509	Gm33994	0.000181895	2.52238	0.532627	0	2.1281	1	0	2.37063	1	0	3.74403	1
ENSMUSG00000104366	4933409D19Rik	0	1.93742	1	0	2.86506	1	0	3.1076	1	0.00198194	7.65092	0.00140818
ENSMUSG00000097229	Platr23	0.000181895	-0.384511	0.991854	0.000665816	1.17701	0.786844	0	-0.261638	1	0.000990969	2.15907	0.601096
ENSMUSG00000041483	Zfp281	0.118778	-0.245036	0.899534	0.227709	0.754454	0.191955	0.170567	0.308755	0.812829	0.0921601	-0.587992	1
ENSMUSG00000097113	Gm19705	0.00800339	0.701349	0.244315	0.00366199	-0.42034	1	0.00391209	-0.307442	1	0.0188284	1.96582	0.0340818
ENSMUSG00000097448	Platr22	0.000181895	-0.335602	0.974427	0.000665816	1.22763	0.780759	0.000782418	1.47017	0.728266	0.00495485	4.00706	0.00165107
ENSMUSG00000026398	Nr5a2	0.00036379	-4.04241	1.57754e-06	0.010653	0.422957	0.739968	0.0727649	3.65449	1.47758e-18	0.0148645	0.949615	0.348699
ENSMUSG00000098206	A430106G13Rik	0.01728	-0.277442	0.893365	0.0585918	1.62301	0.000871835	0.0176044	-0.221632	1	0.00990969	-0.948316	0.95589
ENSMUSG00000026395	Ptprc	0.0924028	0.110623	0.879121	0.000332908	-7.08233	1.12179e-09	0.00195605	-5.25386	4.2504e-06	0.064413	-0.406332	1
ENSMUSG00000099459	Gm28556	0	1.20045	1	0	2.1281	1	0	2.37063	1	0	3.74403	1
ENSMUSG00000026394	Atp6v1g3	0.00200085	-2.55087	0.0467906	0.000332908	-4.22593	0.0862322	0.000782418	-3.39667	0.313144	0.0891872	3.06398	0.00234701
ENSMUSG00000026393	Nek7	0.392894	0.615533	0.162178	0.19009	-0.509369	0.904941	0.163917	-0.724732	0.791068	0.146663	-0.868029	0.955938
ENSMUSG00000100459	Gm5833	0	1.52238	1	0	2.45002	1	0	2.69256	1	0.00198194	6.65092	0.00492288
ENSMUSG00000019230	Lhx9	0	-1.52201	0.685627	0	-0.594369	1	0	-0.351836	1	0.0188284	6.58053	7.31415e-09
ENSMUSG00000079283	2310009B15Rik	0.549869	-0.287427	0.739729	0.631193	-0.0703593	1	0.701829	0.0890621	1	0.326029	-1.02862	0.882198
ENSMUSG00000099808	1700019P21Rik	0	2.52238	1	0	3.45002	1	0	3.69256	1	0	5.06596	1
ENSMUSG00000056268	Dennd1b	0.137877	0.702049	0.0819123	0.0605892	-0.569794	0.854723	0.0700264	-0.351836	1	0.0763046	-0.20945	0.985306
ENSMUSG00000063681	Crb1	0	-0.937052	0.697033	0.000665816	1.71306	0.608273	0.000391209	1.30024	1	0.00990969	5.94043	2.14858e-09
ENSMUSG00000103844	4933436E23Rik	0	2.52238	1	0	3.45002	1	0	3.69256	1	0.000990969	7.06596	0.0493166
ENSMUSG00000033964	Zbtb41	0.134784	0.627202	0.128305	0.0732397	-0.322644	1	0.052422	-0.811591	0.707278	0.0733317	-0.300247	1
ENSMUSG00000033952	Aspm	0.0196447	-3.16078	5.99525e-09	0.0156467	-3.42419	2.70856e-05	0.0974111	-0.774721	0.739336	0.0931511	-0.817328	0.978068
ENSMUSG00000026368	F13b	0	-0.647546	0.901943	0	0.2801	1	0	0.522633	1	0.0148645	8.481	3.37353e-18
ENSMUSG00000057037	Cfhr1	0.000181895	-0.17806	0.969618	0	-0.304863	1	0	-0.0623292	1	0.0168465	6.91396	2.11898e-16
ENSMUSG00000070594	Gm4788	0	0.352454	1	0.000665816	3.22763	0.195199	0	1.52263	1	0.000990969	4.06596	0.267933
ENSMUSG00000033898	Cfhr2	0	-2.38451	0.499093	0.000998723	0.617135	0.831459	0	-1.21433	1	0.00495485	2.86956	0.112844
ENSMUSG00000026365	Cfh	0.0198266	-2.58215	2.2142e-06	0.418798	2.09973	7.15224e-07	0.0176044	-2.68191	0.0050474	0.0168465	-2.66743	0.229159
ENSMUSG00000052726	Kcnt2	0.00036379	-3.52201	3.11448e-05	0.0206403	2.03499	5.96276e-05	0.000391209	-2.94044	0.0300489	0.00297291	-0.55975	1
ENSMUSG00000026361	Cdc73	0.303037	0.48374	0.3158	0.153803	-0.558325	0.854262	0.153354	-0.559036	0.967079	0.243778	0.130346	0.78868
ENSMUSG00000033849	B3galt2	0.0038198	-0.473516	1	0.00599234	0.230347	0.918618	0	-3.8466	0.280168	0.0426117	3.16345	0.00266822
ENSMUSG00000018196	Glrx2	0.73995	-0.00738173	1	0.846252	0.196019	1	0.861834	0.222101	1	0.604491	-0.301665	1
ENSMUSG00000018199	Trove2	0.159158	0.121305	0.853344	0.203407	0.49097	0.497208	0.178783	0.292164	0.83738	0.105043	-0.483601	1
ENSMUSG00000018189	Uchl5	0.311223	-0.506301	0.411537	0.236032	-0.899277	0.468779	0.393165	-0.139174	1	0.310173	-0.480002	1
ENSMUSG00000026360	Rgs2	0.129327	-1.98915	0.000110352	0.186761	-1.40946	0.120463	1.35476	1.59125	0.00159291	0.27648	-0.811084	0.985886
ENSMUSG00000051079	Rgs13	0.00163706	-2.7704	0.00275363	0	-5.18115	0.00252794	0	-4.93862	0.0104156	0.0188284	0.791697	0.420229
ENSMUSG00000026358	Rgs1	0.00836718	-2.46413	7.21942e-05	0.000665816	-5.52726	1.38241e-06	0.00469451	-3.16447	0.00518609	0.0515304	0.25569	0.705463
ENSMUSG00000098509	Rgs21	0.000727581	-1.9436	0.154321	0	-3.36376	0.177303	0	-3.12122	0.302892	0.00495485	0.869561	0.536196
ENSMUSG00000026357	Rgs18	0.000727581	-5.15075	2.27737e-11	0.00332908	-3.08136	0.00151424	0.00156484	-3.98057	0.000676625	0.00495485	-2.34343	0.428722
ENSMUSG00000099964	Gm29514	0	-2.12148	0.149286	0.000998723	0.895436	0.922033	0	-0.951298	0.939079	0.00495485	3.15907	0.0129614
ENSMUSG00000035131	Brinp3	0	-5.73501	1.19188e-08	0.0272984	1.77522	0.000509575	0.000391209	-3.56247	0.00713261	0.0683769	3.11043	1.38934e-06
ENSMUSG00000085822	Gm15584	0	1.93742	1	0	2.86506	1	0	3.1076	1	0.000990969	6.06596	0.0884964
ENSMUSG00000101011	Gm29398	0	1.20045	1	0	2.1281	1	0	2.37063	1	0.00396388	8.38789	1.50959e-06
ENSMUSG00000056220	Pla2g4a	0.0323773	-2.25384	1.83149e-05	0.220385	0.635847	0.316647	0.00899781	-4.00513	4.29966e-05	2.05626	4.13554	1.31874e-17
ENSMUSG00000032487	Ptgs2	0.00600254	-3.00763	2.95094e-06	0.00632525	-2.85193	0.00391522	0.000782418	-5.35411	3.92621e-05	0.925565	4.80485	1.91593e-22
ENSMUSG00000097754	Ptgs2os2	0.000181895	-2.88701	0.00477975	0.00166454	-0.340052	1	0.000391209	-1.71683	0.385198	0.0208104	3.29657	1.71598e-05
ENSMUSG00000006007	Pdc	0	-0.869938	1	0	0.0577074	1	0	0.300241	1	0.0158555	7.83149	1.5616e-07
ENSMUSG00000099447	2310030A07Rik	0	-1.00118	1	0	-0.0735371	1	0	0.168996	1	0.0198194	8.87331	7.84996e-08
ENSMUSG00000006010	BC003331	0.266295	0.161013	0.862385	0.341896	0.536321	0.536693	0.199517	-0.276948	1	0.181347	-0.406335	1
ENSMUSG00000006005	Tpr	2.07197	-0.104755	1	1.78206	-0.327037	0.97964	2.1626	-0.0363809	1	1.32889	-0.746235	0.792853
ENSMUSG00000006014	Prg4	0.00145516	-3.63637	0.000140884	0.0043278	-2.06567	0.259391	0	-5.64506	0.00442815	0.827459	6.93097	3.82335e-42
ENSMUSG00000066842	Hmcn1	0.010368	-3.70312	9.80263e-11	0.27132	1.1708	0.0166697	0.439328	1.93255	5.41061e-05	0.0198194	-2.63134	0.21921
ENSMUSG00000102095	C730036E19Rik	0	-0.17806	1	0	0.749585	1	0	0.992119	1	0.00594581	6.06596	1.30048e-06
ENSMUSG00000100954	Gm10138	0.0569332	-0.750956	0.23194	0.137824	0.603236	0.36248	0.108756	0.240431	0.912903	0.0862143	-0.0952878	0.926112
ENSMUSG00000023150	Ivns1abp	0.144425	-1.14323	0.0339534	0.288631	-0.0836189	1	0.419767	0.481001	0.696317	0.3072	0.0121069	0.861061
ENSMUSG00000052748	Swt1	0.375068	0.242817	0.712265	0.369528	0.210597	0.992232	0.350915	0.131489	1	0.259634	-0.309345	1
ENSMUSG00000053286	Trmt1l	0.383799	0.622751	0.155547	0.200743	-0.386715	1	0.206558	-0.341718	1	0.189275	-0.458257	1
ENSMUSG00000026484	Rnf2	0.238465	-0.320584	0.688345	0.527326	0.900849	0.12529	0.234334	-0.332692	1	0.0782866	-1.90408	0.451107
ENSMUSG00000100357	Gm28181	0	1.20045	1	0	2.1281	1	0	2.37063	1	0.00198194	6.06596	0.00705234
ENSMUSG00000026483	Fam129a	0.258655	1.94419	1.77737e-09	0.0572601	-0.5403	0.886063	0.0238638	-1.80703	0.0710437	0.346839	2.1438	0.00087761
ENSMUSG00000100594	2810414N06Rik	0.00545686	-0.199381	0.984018	0.00965433	0.677435	0.465437	0.00586814	-0.0353621	1	0.000990969	-1.70883	0.645514
ENSMUSG00000043019	Edem3	0.0512944	0.428633	0.369653	0.0479387	0.311391	0.781849	0.0324704	-0.267719	1	0.0426117	0.150894	0.793856
ENSMUSG00000032666	1700025G04Rik	3.15224	1.22453	0.00052822	0.454419	-1.76088	0.0150035	0.818409	-0.892332	0.432662	0.65404	-1.2022	0.799572
ENSMUSG00000014980	Tsen15	0.500212	-0.33439	0.666006	0.611552	-0.021239	1	0.509745	-0.292672	1	0.104052	-2.58133	0.211689
ENSMUSG00000032649	Colgalt2	0.029467	1.1364	0.00586826	0.00133163	-3.20819	0.00221296	0.043033	1.6668	0.00242525	0.00891872	-0.585093	1
ENSMUSG00000026482	Rgl1	0.0911295	-0.350587	0.734058	0.112523	-0.0209669	1	0.314923	1.56358	0.00138442	0.0445936	-1.34177	0.736887
ENSMUSG00000055547	Apobec4	0	-0.284976	0.888438	0.000332908	1.74959	0.863596	0	0.885203	1	0.000990969	3.36552	0.381055
ENSMUSG00000008475	Arpc5	1.58285	-0.10642	1	1.54236	-0.141551	1	3.16214	0.949045	0.130801	2.98975	0.835	0.401437
ENSMUSG00000026480	Ncf2	0.0649366	-0.25443	0.891732	0.0272984	-1.51423	0.0940773	0.0363824	-1.08908	0.433234	0.424135	2.57119	2.04885e-05
ENSMUSG00000042772	Smg7	0.203359	0.376432	0.486041	0.115852	-0.48484	0.935903	0.151398	-0.0841969	1	0.277471	0.809276	0.28299
ENSMUSG00000042751	Nmnat2	0.000727581	-2.65155	0.00114894	0.00765688	0.617135	0.564082	0.00469451	-0.0705263	1	0.0862143	4.40645	1.34869e-14
ENSMUSG00000026479	Lamc2	0.388164	1.74497	1.1352e-07	0.0113189	-3.62205	1.37138e-05	0.0156484	-3.15033	0.000801363	0.335939	1.32148	0.0651996
ENSMUSG00000026478	Lamc1	0.296671	0.200628	0.790922	0.23703	-0.145438	1	0.607939	1.29429	0.0170003	0.0485575	-2.41786	0.263921
ENSMUSG00000042708	Shcbp1l	0.000181895	-1.74441	0.175064	0.000665816	-0.21294	1	0.000391209	-0.574228	1	0.0287381	5.35814	7.37841e-16
ENSMUSG00000042699	Dhx9	0.42418	-0.409685	0.54759	0.422793	-0.400657	0.898341	0.473363	-0.230248	1	0.250715	-1.14725	0.827846
ENSMUSG00000042684	Npl	0.469835	1.36504	8.10957e-05	0.0352882	-2.58206	0.00114476	0.0547693	-1.93793	0.0394697	0.399361	0.981545	0.182527
ENSMUSG00000042671	Rgs8	0.00181895	-1.21786	0.147338	0.00699106	0.764798	0.437109	0.000391209	-2.55062	0.0898581	0.0386478	3.33804	1.38637e-06
ENSMUSG00000100334	C230024C17Rik	0.000181895	-0.284976	1	0.000665816	1.2801	0.748553	0	-0.165423	1	0.00396388	3.74403	0.0264749
ENSMUSG00000026475	Rgs16	0.0458376	-2.43062	6.56396e-06	0.168451	-0.476555	0.963206	0.649016	1.58923	0.00217304	0.20414	-0.180776	0.957152
ENSMUSG00000099568	Gm28513	0.000181895	2.52238	0.499093	0	2.1281	1	0	2.37063	1	0	3.74403	1
ENSMUSG00000066800	Rnasel	0.041654	-0.62613	0.382529	0.0835598	0.441107	0.593486	0.0250374	-1.33628	0.283124	0.372604	2.68333	1.17608e-05
ENSMUSG00000042641	Rgsl1	0	-4.31682	0.00490837	0	-3.38918	0.198808	0	-3.14665	0.376282	0.129817	6.49564	1.63265e-21
ENSMUSG00000045968	Teddm2	0.0118232	0.711905	0.181155	0.00665816	-0.146342	1	0.00156484	-2.01894	0.160191	0.00594581	-0.154592	1
ENSMUSG00000043282	Teddm1b	0	1.20045	1	0	2.1281	1	0	2.37063	1	0.00297291	7.06596	0.000154381
ENSMUSG00000047053	Teddm1a	0	-1.17806	1	0	-0.250415	1	0	-0.0078814	1	0.0218013	8.58952	0.000114726
ENSMUSG00000026473	Glul	1.58121	1.04106	0.00493978	0.355878	-1.26414	0.108814	1.41774	0.805921	0.252117	0.334948	-1.32512	0.739346
ENSMUSG00000100014	Gm29290	0	1.52238	1	0	2.45002	1	0	2.69256	1	0	4.06596	1
ENSMUSG00000101903	Gm29291	0.000545686	1.61549	0.352942	0	0.2801	1	0	0.522633	1	0	1.89603	1
ENSMUSG00000100502	Gm28286	0	2.52238	1	0	3.45002	1	0	3.69256	1	0	5.06596	1
ENSMUSG00000100627	A830008E24Rik	0.0287394	3.06048	2.27344e-19	0	-4.1084	0.00190632	0.00234725	-1.03536	0.611491	0.00594581	0.338038	0.83615
ENSMUSG00000066797	Zfp648	0.000727581	1.32075	0.358923	0	-0.304863	1	0	-0.0623292	1	0	1.31107	1
ENSMUSG00000099933	4930452N14Rik	0	1.52238	1	0	2.45002	1	0	2.69256	1	0.000990969	5.481	0.123989
ENSMUSG00000100221	4930532M18Rik	0	1.20045	1	0	2.1281	1	0	2.37063	1	0.000990969	5.06596	0.156176
ENSMUSG00000004110	Cacna1e	0.00291032	-0.138351	1	0.00499362	0.695137	0.613176	0.00117363	-1.14033	0.92839	0.0257652	3.14137	0.000750892
ENSMUSG00000101880	Gm29282	0	1.93742	1	0	2.86506	1	0	3.1076	1	0.000990969	6.06596	0.0884964
ENSMUSG00000096950	Gm9530	0.010368	-0.147117	1	0.00233035	-2.17203	0.0412502	0.00665055	-0.741143	0.902324	0.0832414	3.00164	3.18535e-06
ENSMUSG00000056708	Ier5	0.269569	-0.904948	0.0794374	0.26333	-0.913159	0.459524	0.664273	0.471197	0.708449	2.17617	2.2383	0.000615581
ENSMUSG00000026471	Mr1	0.0687564	0.939957	0.016242	0.0346224	-0.148613	1	0.0160396	-1.2633	0.332021	0.0376568	0.00152675	0.883227
ENSMUSG00000026470	Stx6	0.402716	-0.0565457	1	0.361871	-0.214684	1	0.954941	1.26682	0.0201048	0.442963	0.0880654	0.813757
ENSMUSG00000033722	BC034090	0.041654	1.25804	0.000950481	0.0236365	0.317311	0.804691	0.0109539	-0.8004	0.794167	0.03072	0.718337	0.420322
ENSMUSG00000103670	Gm37622	0	0.522379	1	0	1.45002	1	0	1.69256	1	0	3.06596	1
ENSMUSG00000026469	Xpr1	0.280119	0.721055	0.0856074	0.128502	-0.491974	0.926676	0.216339	0.288508	0.841406	0.22495	0.341505	0.634391
ENSMUSG00000073535	Gm5532	0.013824	-0.00524997	1	0.00199745	-2.6465	0.00707785	0.00117363	-3.21583	0.00495345	0.147654	3.62412	7.89989e-11
ENSMUSG00000033701	Acbd6	1.37731	0.382678	0.465052	0.857903	-0.348409	0.957233	0.830537	-0.394445	0.994763	0.900791	-0.267949	1
ENSMUSG00000026468	Lhx4	0	-1.76302	0.760302	0.000332908	0.202097	1	0	-0.592844	1	0.0287381	7.65092	8.56483e-11
ENSMUSG00000033684	Qsox1	0.0825804	-0.647369	0.328745	0.163125	0.396489	0.636714	0.15531	0.319704	0.800573	0.0822504	-0.605119	1
ENSMUSG00000033671	Cep350	0.136603	0.13427	0.830386	0.0998723	-0.339417	1	0.12284	-0.0288664	1	0.178374	0.522094	0.497557
ENSMUSG00000026466	Tor1aip1	0.532407	0.43046	0.391263	0.332575	-0.299134	1	0.484708	0.266672	0.99091	0.380532	-0.0928904	0.921473
ENSMUSG00000050565	Tor1aip2	1.11629	0.694653	0.0978637	0.629529	-0.209696	1	0.592682	-0.298103	1	1.17628	0.713778	0.51004
ENSMUSG00000015484	Fam163a	0.00145516	-1.96233	0.00597528	0.000665816	-2.64097	0.0203033	0.000782418	-2.39844	0.0668481	0.0594581	3.54137	4.31629e-09
ENSMUSG00000060985	Tdrd5	0.00636633	0.434917	0.592074	0.000665816	-2.37015	0.293213	0	-3.72107	0.133187	0.0257652	2.52164	0.0138331
ENSMUSG00000103705	4930518J20Rik	0	1.93742	1	0	2.86506	1	0	3.1076	1	0	4.481	1
ENSMUSG00000026602	Nphs2	0.000545686	0.274452	0.748765	0	-0.907527	1	0	-0.664994	1	0.00594581	3.74403	0.0599807
ENSMUSG00000026601	Axdnd1	0.00400169	1.46098	0.103746	0.000332908	-1.42034	1	0	-2.19008	1	0.00495485	1.83074	0.274531
ENSMUSG00000078193	Gm2000	0.580973	-0.296668	0.724243	0.709426	0.0137548	1	0.807064	0.2074	1	0.662958	-0.0852738	0.915487
ENSMUSG00000026600	Soat1	0.137331	-0.275951	0.853184	0.256006	0.680088	0.261704	0.141618	-0.217112	1	0.105043	-0.639528	1
ENSMUSG00000101523	Gm10031	0.00818528	0.157198	0.886111	0.00532652	-0.436927	1	0.00625935	-0.194393	1	0.00792775	0.238704	0.854597
ENSMUSG00000026596	Abl2	0.0562056	-0.207822	0.962429	0.0552627	-0.221892	1	0.105235	0.749088	0.252123	0.0297291	-1.08084	0.8636
ENSMUSG00000060519	Tor3a	0.248833	1.12811	0.0021109	0.0193087	-2.72177	0.000697448	0.161961	0.396764	0.687619	0.0782866	-0.662982	1
ENSMUSG00000033557	Fam20b	0.181531	0.786497	0.0552947	0.079565	-0.499121	0.917826	0.0848924	-0.399568	1	0.103061	-0.101866	0.931258
ENSMUSG00000026594	Ralgps2	1.07755	0.6549	0.126483	0.38817	-0.912073	0.32557	0.500748	-0.531643	0.844564	0.104052	-2.78835	0.16426
ENSMUSG00000033544	Angptl1	0.00218274	-4.14241	2.04626e-10	0.115852	1.72844	0.000133322	0.00273846	-3.6754	0.000545009	0.0356749	-0.0766314	0.922625
ENSMUSG00000101905	4930439D14Rik	0.00891286	2.34606	7.86484e-07	0.000332908	-1.88089	0.296757	0.000391209	-1.63836	0.481872	0.000990969	-0.264958	1
ENSMUSG00000101768	Gm28694	0	-1.00118	1	0	-0.0735371	1	0.000782418	1.8852	0.574712	0.00693678	5.06596	0.00727618
ENSMUSG00000026592	Tex35	0.00291032	-1.08364	0.231378	0.000332908	-3.29481	0.0197463	0.00156484	-1.72022	0.369517	0.0911692	4.20424	2.14664e-11
ENSMUSG00000070565	Rasal2	0.106045	-0.0840385	1	0.0755701	-0.583784	0.832669	0.32353	1.64016	0.000710118	0.239815	1.12697	0.124426
ENSMUSG00000033488	BC026585	0.306493	0.928885	0.0161185	0.0922155	-0.93088	0.442848	0.122057	-0.512903	1	0.201167	0.229351	0.72019
ENSMUSG00000087093	Gm15486	0	-2.20554	0.160135	0.000332908	-0.250415	1	0	-1.03536	0.951039	0.00495485	3.06596	0.0159751
ENSMUSG00000026589	Sec16b	0.0074577	-0.526172	0.558974	0.0259668	1.39186	0.00939825	0.00508572	-0.997939	0.613163	0.0396388	1.98057	0.00789184
ENSMUSG00000004031	Brinp2	0.00654823	-0.376692	0.8205	0.00199745	-1.9275	0.139771	0	-4.50711	0.00365144	0.0465755	2.57144	0.000678335
ENSMUSG00000026587	Astn1	0.00181895	-2.77141	1.66015e-05	0.0376186	1.71306	0.000285015	0.0133011	0.109314	1	0.0227923	0.919602	0.306629
ENSMUSG00000103971	Gm37679	0	0.200451	1	0	1.1281	1	0	1.37063	1	0	2.74403	1
ENSMUSG00000073530	Pappa2	0.00109137	-2.34622	0.00543741	0.0043278	-0.393672	1	0.000391209	-3.00093	0.0678076	0.22495	6.34426	1.35976e-38
ENSMUSG00000047661	1600012P17Rik	0.00127327	-1.44916	0.162587	0	-3.5612	0.0437151	0	-3.31867	0.10076	0.146663	6.50377	4.23412e-32
ENSMUSG00000104014	4930562F17Rik	0	0.0629477	1	0.000998723	3.45002	0.0545059	0	1.23313	1	0.000990969	3.74403	0.315836
ENSMUSG00000040782	Rfwd2	0.349057	-0.110071	1	0.427121	0.199085	1	0.320009	-0.234275	1	0.72638	0.976128	0.183272
ENSMUSG00000015829	Tnr	0.000181895	-1.09233	0.456229	0.000665816	0.450025	1	0.000391209	0.0778485	1	0.0208104	5.66741	2.0137e-14
ENSMUSG00000104111	Gm37294	0.000181895	1.35245	0.685861	0	1.1281	1	0	1.37063	1	0	2.74403	1
ENSMUSG00000090394	4930523C07Rik	0.598253	0.943569	0.0138498	0.0236365	-3.86147	2.62271e-06	0.273455	-0.297489	1	1.25358	1.96794	0.0044516
ENSMUSG00000026729	4930562F07Rik	0.00036379	-0.750639	0.969485	0.000998723	0.617135	0.847933	0.000391209	-0.190085	1	0.0297291	6.11326	5.12147e-09
ENSMUSG00000026725	Tnn	0	-2.68707	0.148382	0.000332908	-0.7398	1	0	-1.5169	0.923576	0.0445936	6.73154	2.59269e-17
ENSMUSG00000058267	Mrps14	1.9812	-0.190507	0.897769	2.00011	-0.169572	1	2.23693	-0.00122962	1	1.74014	-0.368589	0.999788
ENSMUSG00000014226	Cacybp	1.14121	-0.467483	0.462452	1.305	-0.2519	1	1.23857	-0.328091	1	0.559898	-1.47498	0.659727
ENSMUSG00000026721	Rabgap1l	0.146062	0.181024	0.749238	0.0749042	-0.821066	0.57724	0.0559429	-1.24228	0.312059	0.199185	0.628938	0.417037
ENSMUSG00000104302	Gm36975	0	1.52238	1	0	2.45002	1	0	2.69256	1	0	4.06596	1
ENSMUSG00000102852	Gm37083	0.000545686	1.43492	0.415694	0	0.128097	1	0	0.37063	1	0.00198194	3.481	0.108989
ENSMUSG00000040423	Rc3h1	0.239374	0.619072	0.162184	0.135826	-0.267543	1	0.201081	0.321744	0.794568	0.151618	-0.0945677	0.926841
ENSMUSG00000026715	Serpinc1	0.0120051	-1.02348	0.104258	0.00499362	-2.20819	0.0186977	0.0172132	-0.447675	1	0.355758	4.24493	2.42948e-17
ENSMUSG00000043467	Zbtb37	0.144789	0.871949	0.0211916	0.0955445	0.191328	0.916397	0.0465539	-0.87248	0.636603	0.0485575	-0.779782	0.991907
ENSMUSG00000104016	Gm37362	0	2.52238	1	0	3.45002	1	0	3.69256	1	0	5.06596	1
ENSMUSG00000026709	Dars2	0.0414721	-0.791019	0.191841	0.0446096	-0.655243	0.749177	0.041077	-0.77058	0.748129	0.032702	-1.05968	0.867792
ENSMUSG00000102864	Gm37634	0.00127327	1.06295	0.378847	0	-1.2224	1	0.000782418	0.662811	0.942309	0.000990969	1.4221	0.689576
ENSMUSG00000026708	Cenpl	0.0991329	-1.12285	0.0369589	0.0286301	-2.89269	0.000273224	0.102888	-1.03051	0.464197	0.0663949	-1.63418	0.579139
ENSMUSG00000026705	Klhl20	0.1708	0.89681	0.0229981	0.0625867	-0.665452	0.737758	0.0774594	-0.346333	1	0.0485575	-0.998191	0.898587
ENSMUSG00000044835	Ankrd45	0.00127327	-2.2557	0.0013557	0.00466071	-0.397972	1	0	-4.10834	0.00357361	0.00594581	0.0919538	0.941551
ENSMUSG00000049160	4930469G21Rik	0	2.52238	1	0	3.45002	1	0	3.69256	1	0	5.06596	1
ENSMUSG00000026701	Prdx6	2.02649	-0.342052	0.653765	1.70382	-0.589056	0.672727	2.71343	0.107596	1	0.660976	-1.94872	0.428657
ENSMUSG00000026700	Tnfsf4	0	-2.03221	0.692543	0	-1.10456	1	0	-0.862031	1	0.0178374	5.45591	2.69303e-05
ENSMUSG00000066755	Tnfsf18	0.000181895	-1.06258	1	0.000332908	-0.134938	1	0	-0.922152	1	0	0.451249	1
ENSMUSG00000000817	Fasl	0.000545686	-0.408358	0.921167	0	-1.54998	0.481033	0	-1.30744	0.800431	0.000990969	1.08868	0.850001
ENSMUSG00000040297	Suco	0.255563	0.268739	0.671149	0.139155	-0.652649	0.745338	0.142791	-0.610524	0.920961	0.143691	-0.584798	1
ENSMUSG00000103158	Gm31925	0.000181895	-0.937052	1	0	-1.04183	1	0	-0.799295	1	0.0168465	5.42853	0.000132004
ENSMUSG00000086277	4930558K02Rik	0.00345601	0.878523	0.306357	0.000665816	-1.11476	0.999167	0.00156484	-0.114797	1	0.00693678	1.96793	0.165053
ENSMUSG00000026698	Pigc	0.331959	0.516761	0.270667	0.29196	0.297642	0.770714	0.208906	-0.205858	1	0.118916	-1.01394	0.888372
ENSMUSG00000103393	Gm38304	0.00036379	0.785414	0.933691	0	-0.00940675	1	0	0.233127	1	0	1.60653	1
ENSMUSG00000040265	Dnm3	0.169526	1.00144	0.0089489	0.116518	0.369834	0.676735	0.110712	0.290597	0.845307	0.166483	0.887758	0.243175
ENSMUSG00000090260	2810442N19Rik	0	-5.26552	1.29606e-07	0.0136492	1.19488	0.0527462	0.000782418	-2.50384	0.0462926	0	-2.72194	0.287092
ENSMUSG00000078190	Dnm3os	0.00345601	-4.17041	1.0354e-11	0.35488	2.91551	4.73414e-15	0.00743297	-3.00023	0.00170877	0.00198194	-4.36971	0.0289543
ENSMUSG00000026694	Mettl13	0.058934	-0.378877	0.692407	0.0798979	0.0926189	1	0.0719825	-0.062618	1	0.0465755	-0.674665	1
ENSMUSG00000026696	Vamp4	0.185533	-0.833483	0.111881	0.454419	0.538144	0.532269	0.332137	0.0604954	1	0.176392	-0.858821	0.958556
ENSMUSG00000026697	Myoc	0.000181895	-3.73972	0.0868985	0.000665816	-2.2224	0.989672	0	-3.57423	0.911107	0.206122	7.12946	2.04182e-17
ENSMUSG00000091060	7420461P10Rik	0	-2.58615	0.297566	0	-1.6585	1	0	-1.41597	1	0.0495485	7.49046	5.8408e-16
ENSMUSG00000040225	Prrc2c	1.61086	-0.37654	0.598412	2.25711	0.143293	1	2.08788	0.0251975	1	0.772956	-1.42198	0.68745
ENSMUSG00000026692	Fmo4	0.00145516	0.910945	0.419656	0.00133163	0.88931	0.80679	0.000391209	-0.261638	1	0.00396388	2.50524	0.0831181
ENSMUSG00000040181	Fmo1	0.632995	2.36675	6.51994e-15	0.0199745	-3.06723	0.000140918	0.0340352	-2.29251	0.0129771	0.129817	-0.328439	1
ENSMUSG00000040170	Fmo2	0.00600254	-1.28951	0.0721052	0.035954	1.43685	0.011502	0.00273846	-2.24555	0.095391	0.147654	3.58225	7.09217e-09
ENSMUSG00000095576	Fmo6	0.000545686	-1.21909	0.259909	0.000332908	-1.31816	0.593392	0.000391209	-1.07563	0.846468	0.00693678	2.37946	0.0325698
ENSMUSG00000026691	Fmo3	0.000181895	-4.009	0.000894695	0.000332908	-3.08136	0.113182	0	-3.84272	0.0872209	0.0881962	4.41826	2.6815e-09
ENSMUSG00000103288	Gm37273	0	1.93742	1	0	2.86506	1	0	3.1076	1	0	4.481	1
ENSMUSG00000071890	Mroh9	0	0.352454	1	0	1.2801	1	0	1.52263	1	0.00693678	8.06596	7.99449e-10
ENSMUSG00000026586	Prrx1	0.0296489	-4.42303	1.87463e-14	1.92288	1.85883	1.35948e-05	0.0629847	-3.27062	0.000370645	0.0356749	-4.03207	0.0345696
ENSMUSG00000096984	Gm26523	0.00036379	-4.75684	3.90374e-09	0.0615879	2.44036	1.56109e-08	0.00117363	-3.17008	0.00632523	0	-3.80132	0.111735
ENSMUSG00000040124	Gorab	0.151519	0.0469958	0.973407	0.224713	0.64725	0.296586	0.117363	-0.333712	1	0.0436026	-1.73925	0.531048
ENSMUSG00000101869	Gm29500	0	1.93742	1	0	2.86506	1	0	3.1076	1	0	4.481	1
ENSMUSG00000040113	Mettl11b	0.00036379	-1.35209	0.499065	0.000332908	-1.02571	0.969621	0	-1.79929	0.843127	0.0178374	4.14396	4.69184e-05
ENSMUSG00000026585	Kifap3	0.72267	-0.00723098	1	0.770681	0.0902563	1	0.489011	-0.587719	0.775836	0.422153	-0.78934	0.988403
ENSMUSG00000026584	Scyl3	0.0663917	0.606059	0.160276	0.0456084	0.0121371	1	0.0305143	-0.578254	0.975803	0.0396388	-0.168946	0.971167
ENSMUSG00000041406	BC055324	0.0187352	-1.50765	0.00484024	0.0336237	-0.608869	0.809187	0.024255	-1.07794	0.441783	0.00891872	-2.38195	0.286827
ENSMUSG00000041396	Mettl18	0.0700297	0.281946	0.58411	0.0555956	-0.0742836	1	0.0508572	-0.204386	1	0.0227923	-1.31847	0.747568
ENSMUSG00000026582	Sele	0.00454738	-2.28299	0.0001611	0.0173112	-0.300824	1	0.067288	1.77514	0.000604179	0.00297291	-2.46152	0.349253
ENSMUSG00000026581	Sell	0.00691202	-0.362143	0.897617	0.000332908	-3.80972	0.00839493	0	-4.56954	0.0084133	0.00693678	-0.179594	0.952672
ENSMUSG00000026580	Selp	0.0076396	-2.18064	0.00198481	0.000332908	-5.70543	1.89178e-05	0.22964	3.16516	1.64684e-11	0.0594581	0.879053	0.312671
ENSMUSG00000090081	Gm16587	0	-1.6069	0.319768	0.000998723	1.45002	0.540747	0.000391209	0.605095	1	0.00990969	4.88153	4.35393e-07
ENSMUSG00000086593	Gm16548	0.000181895	-0.647546	0.823545	0	-0.759428	0.869333	0.000391209	0.522633	1	0.00297291	2.9785	0.0772472
ENSMUSG00000026579	F5	0.000545686	-2.49443	0.0225993	0.00399489	0.18468	1	0.00547693	0.645253	0.702742	0.0356749	3.45523	4.16893e-05
ENSMUSG00000040918	Slc19a2	0.0100042	-0.420135	0.688555	0.0133163	0.0327898	1	0.00704176	-0.870086	0.739139	0.0118916	-0.0537806	0.963415
ENSMUSG00000026578	Ccdc181	0.152428	0.674574	0.0939928	0.0466071	-1.12853	0.278207	0.0399033	-1.34716	0.229795	0.171438	0.79788	0.295115
ENSMUSG00000026577	Blzf1	0.138058	0.229404	0.66438	0.137824	0.218844	0.881149	0.127534	0.101359	1	0.120898	0.0272626	0.859803
ENSMUSG00000026575	Nme7	0.165707	-0.19752	0.890949	0.20041	0.096622	1	0.125969	-0.593874	0.934203	0.126844	-0.56667	1
ENSMUSG00000026576	Atp1b1	0.255563	-0.574829	0.337336	0.259002	-0.536193	0.888279	0.0297319	-3.6728	0.000116235	1.55879	2.1417	0.00148585
ENSMUSG00000104011	Gm32391	0	2.52238	1	0	3.45002	1	0	3.69256	1	0.000990969	7.06596	0.0493166
ENSMUSG00000097281	Gm26685	0.000181895	0.522379	1	0	0.362562	1	0	0.605095	1	0.00198194	3.74403	0.111576
ENSMUSG00000103383	Gm37754	0.000181895	0.200451	0.915114	0	0.0577074	1	0	0.300241	1	0.000990969	2.74403	0.393538
ENSMUSG00000102761	Gm37184	0	2.52238	1	0	3.45002	1	0	3.69256	1	0	5.06596	1
ENSMUSG00000102163	Gm36945	0	-1.12148	0.770886	0	-0.193831	1	0	0.0487021	1	0.000990969	2.481	0.51457
ENSMUSG00000026574	Dpt	0.0776693	-0.93337	0.121334	0.0272984	-2.4242	0.00425651	0.0043033	-4.98222	2.74708e-06	0.0792775	-0.843749	0.994123
ENSMUSG00000103659	Gm32569	0.00109137	2.74477	0.0121336	0	0.2801	1	0	0.522633	1	0	1.89603	1
ENSMUSG00000026573	Xcl1	0.00800339	-1.33228	0.522516	0	-5.94444	0.0578027	0.00469451	-1.98854	0.994107	0.771965	6.52608	2.31028e-19
ENSMUSG00000102408	4930568G15Rik	0	1.20045	1	0	2.1281	1	0	2.37063	1	0.00198194	6.06596	0.00705234
ENSMUSG00000026572	Tbx19	0.000909476	0.58378	0.806225	0	-1.2224	1	0	-0.979867	1	0.0148645	4.89603	1.71598e-05
ENSMUSG00000040848	Sft2d2	0.229734	0.839429	0.0362469	0.0782333	-0.8261	0.558201	0.258589	0.973299	0.0867826	0.410261	1.63268	0.017145
ENSMUSG00000040843	Tiprl	0.411993	-0.177375	0.918974	0.499362	0.119042	1	0.47884	0.0553124	1	0.336929	-0.457465	1
ENSMUSG00000040836	Gpr161	0.019099	-0.460507	0.590868	0.0529323	1.10839	0.0341346	0.0148659	-0.789396	0.753942	0.00792775	-1.55609	0.637101
ENSMUSG00000026571	Dcaf6	0.0723943	0.513368	0.246506	0.0922155	0.86636	0.124768	0.0625935	0.271095	0.885676	0.0426117	-0.275105	1
ENSMUSG00000026568	Mpc2	2.31734	0.424887	0.396431	2.15991	0.298697	0.877854	1.34576	-0.411578	0.975989	1.73915	-0.0291079	1
ENSMUSG00000026567	Adcy10	0.000909476	-1.29354	0.155003	0.00466071	1.03499	0.286598	0.0109539	2.36071	0.000160514	0.00396388	0.978496	0.536342
ENSMUSG00000026566	Mpzl1	0.204086	-1.75321	0.000276081	1.26904	1.0301	0.0577538	1.85394	1.61974	0.00110607	0.096124	-2.76166	0.170962
ENSMUSG00000040723	Rcsd1	0.105863	-0.944681	0.0977551	0.474394	1.37092	0.0047133	0.230031	0.240941	0.904276	0.297291	0.613953	0.420229
ENSMUSG00000103686	Gm37073	0	1.93742	1	0	2.86506	1	0.000391209	4.69256	0.272183	0	4.481	1
ENSMUSG00000040713	Creg1	0.458922	0.0685707	1	0.76136	0.842332	0.167594	0.623587	0.528928	0.619874	0.711516	0.709288	0.34447
ENSMUSG00000005763	Cd247	0.0938579	0.304279	0.564278	0.000998723	-5.92827	4.16532e-08	0.0176044	-2.15075	0.0438087	0.105043	0.457315	0.555947
ENSMUSG00000102154	Gm37469	0.000909476	1.01988	0.484666	0	-0.835377	1	0.00117363	1.52263	0.579834	0.00396388	3.2586	0.110808
ENSMUSG00000026565	Pou2f1	0.164615	-0.0532642	1	0.102869	-0.750344	0.634673	0.115798	-0.57126	0.955981	0.129817	-0.388496	1
ENSMUSG00000097196	Gm26665	0	-0.725548	0.684301	0	0.202097	1	0	0.444631	1	0.00396388	4.481	0.00188241
ENSMUSG00000026564	Dusp27	0.000181895	-4.31367	2.17907e-06	0.00632525	-0.00612416	1	0.0211253	1.81571	0.00180357	0.0218013	1.82134	0.0326388
ENSMUSG00000000544	Gpa33	0.00109137	-3.93471	1.14898e-07	0.000665816	-4.23414	0.000185133	0.000782418	-3.99161	0.00158669	0.171438	3.45498	8.98523e-09
ENSMUSG00000040629	Mael	0.000181895	-1.23251	1	0.000998723	0.749585	0.775865	0.000391209	-0.0623292	1	0.0178374	5.10443	0.000433578
ENSMUSG00000040612	Ildr2	0.00636633	-1.06258	0.124552	0.043278	1.89661	9.02095e-05	0.0160396	0.340042	0.855154	0.00693678	-0.734941	1
ENSMUSG00000091393	5330438I03Rik	0.000181895	1.35245	0.792069	0.000332908	2.2801	0.739968	0	1.37063	1	0	2.74403	1
ENSMUSG00000103400	Gm15853	0.0220093	0.411458	0.419536	0.00798979	-1.07479	0.375541	0.0117363	-0.514377	1	0.0396388	1.27503	0.105879
ENSMUSG00000026563	Tada1	0.27066	0.0591652	1	0.230372	-0.184894	1	0.239029	-0.128455	1	0.129817	-1.00753	0.892006
ENSMUSG00000089853	Gm15853	0	0.522379	1	0	1.45002	1	0	1.69256	1	0	3.06596	1
ENSMUSG00000040596	Pogk	0.26775	0.369422	0.493168	0.18543	-0.200744	1	0.117363	-0.874924	0.623893	0.0931511	-1.18596	0.808775
ENSMUSG00000051081	Gm4847	0	0.0629477	1	0	0.990593	1	0	1.23313	1	0.00495485	6.06596	0.000102245
ENSMUSG00000102548	Gm16701	0.00109137	-1.52825	0.142077	0.00266326	-0.22554	1	0.0148659	2.3341	0.000792771	0.0227923	2.90273	0.0012269
ENSMUSG00000097823	Gm16701	0.0149154	1.61202	5.69434e-05	0.00366199	-0.546213	0.955843	0.00625935	0.217779	1	0.0109007	1.06972	0.283577
ENSMUSG00000060568	Fam78b	0.0394713	-0.5184	0.497422	0.0932142	0.801044	0.167237	0.15844	1.62658	0.000934971	0.0862143	0.665079	0.402407
ENSMUSG00000026558	Uck2	0.226823	-0.945122	0.063809	0.136159	-1.66653	0.0469269	0.44989	0.103268	1	0.414225	-0.0188181	0.879237
ENSMUSG00000102909	Gm2453	0	-1.56508	0.313787	0.000332908	0.405631	1	0	-0.394905	1	0	0.978496	1
ENSMUSG00000052428	Tmco1	1.06045	-0.119665	1	1.20846	0.0816501	1	1.28943	0.17856	1	1.08907	-0.0731648	1
ENSMUSG00000026687	Aldh9a1	0.348511	0.220229	0.752917	0.240027	-0.349315	1	0.134185	-1.20325	0.314435	0.159546	-0.929023	0.928202
ENSMUSG00000026688	Mgst3	0.877281	0.294773	0.620133	0.478721	-0.626962	0.627972	0.701829	-0.0548979	1	2.3377	1.73031	0.0173745
ENSMUSG00000040485	Lrrc52	0	-1.23251	0.9834	0.00366199	4.03499	0.00142176	0.000391209	0.992119	0.985761	0.00891872	5.21796	0.000489532
ENSMUSG00000015843	Rxrg	0.0383799	0.712111	0.102088	0.0259668	0.0920275	1	0.00273846	-3.0311	0.00471815	0.186302	3.06787	2.61091e-07
ENSMUSG00000026686	Lmx1a	0.0036379	1.08181	0.167338	0.000332908	-1.60526	0.586207	0	-2.37353	0.427939	0.00198194	0.606527	0.778485
ENSMUSG00000093538	Gm20711	0	-1.00118	0.960046	0	-0.0735371	1	0	0.168996	1	0.0138736	6.80292	5.11091e-08
ENSMUSG00000052534	Pbx1	1.55757	-0.0266647	1	3.26849	1.11645	0.0321695	0.518743	-1.64717	0.0459002	0.568816	-1.49036	0.652948
ENSMUSG00000026683	Nuf2	0.0285575	-2.94523	3.19848e-08	0.0379515	-2.4803	0.00180924	0.148659	-0.481987	1	0.0426117	-2.25771	0.312384
ENSMUSG00000026678	Rgs5	0.202267	-1.55229	0.00192439	0.711091	0.35642	0.81209	0.150616	-1.93759	0.049381	1.27934	1.21334	0.161814
ENSMUSG00000038530	Rgs4	0.122779	-1.01237	0.0743594	0.0895522	-1.44569	0.117246	0.0485099	-2.32714	0.0133504	0.212067	-0.163307	0.952672
ENSMUSG00000070532	Ccdc190	0.029467	1.97932	2.00714e-08	0.00332908	-1.38287	0.243297	0.000391209	-3.62032	0.00367106	0.0356749	2.04419	0.00564585
ENSMUSG00000026675	Hsd17b7	0.0640271	-0.317877	0.787479	0.0788991	0.00861504	1	0.0293407	-1.44025	0.184447	0.110989	0.51545	0.511255
ENSMUSG00000097503	3110045C21Rik	0.0134602	-1.39473	0.0114834	0.021639	-0.657232	0.756262	0.0203429	-0.739393	0.796234	0.0138736	-1.21079	0.798539
ENSMUSG00000026674	Ddr2	0.015643	-3.18268	6.89589e-09	0.454752	1.93812	5.32827e-06	0.016822	-3.00283	0.00126232	0.0188284	-2.77072	0.181695
ENSMUSG00000026670	Uap1	0.300127	-0.501346	0.418862	0.317261	-0.401947	0.897497	0.22338	-0.917253	0.575629	1.44681	1.85568	0.00865433
ENSMUSG00000104266	Gm37748	0.00236464	0.989884	0.307903	0.00199745	0.797948	0.740522	0.000391209	-0.8466	1	0.00693678	2.62302	0.0548867
ENSMUSG00000103908	Gm37502	0	0.715024	1	0	1.64267	1	0	1.8852	1	0.000990969	4.481	0.215294
ENSMUSG00000026667	Uhmk1	0.192263	0.744346	0.0744837	0.0595905	-1.04805	0.342116	0.124796	0.0496041	1	0.203149	0.767151	0.312148
ENSMUSG00000044306	4930500M09Rik	0.00545686	1.46535	0.0047517	0.00133163	-0.504171	1	0.00391209	0.932821	0.518253	0.00396388	1.11176	0.480844
ENSMUSG00000073494	Sh2d1b2	0	0.522379	1	0	1.45002	1	0	1.69256	1	0.00693678	9.06596	1.0006e-07
ENSMUSG00000102418	Sh2d1b1	0.000545686	-2.4434	0.00800101	0.000332908	-2.52726	0.093235	0.00195605	-0.676675	1	0.00792775	1.29925	0.265631
ENSMUSG00000102752	Gm7694	0.0276481	0.965986	0.0185944	0.017977	0.268489	0.883332	0.0199517	0.425772	0.746322	0.00891872	-0.638637	1
ENSMUSG00000038473	Nos1ap	0.0574789	0.415505	0.376217	0.039616	-0.158784	1	0.061811	0.509087	0.560545	0.0386478	-0.166702	0.97651
ENSMUSG00000038463	Olfml2b	0.00600254	-2.72387	2.95094e-06	0.131499	1.96369	6.55805e-06	0.0121275	-1.64227	0.14094	0.0138736	-1.37145	0.755424
ENSMUSG00000026663	Atf6	0.0682107	0.108661	0.883372	0.0549298	-0.216937	1	0.0543781	-0.229028	1	0.0941421	0.585168	0.463561
ENSMUSG00000026659	Dusp12	0.215	-0.36107	0.62591	0.384176	0.529707	0.545576	0.2136	-0.355348	1	0.0891872	-1.60546	0.594267
ENSMUSG00000096968	Gm26620	0.00982234	0.298115	0.660749	0.0193087	1.33831	0.0204224	0.00195605	-1.85947	0.159707	0.0118916	0.647457	0.572663
ENSMUSG00000070524	Fcrlb	0	0.0629477	1	0	0.990593	1	0	1.23313	1	0.000990969	3.74403	0.315836
ENSMUSG00000038421	Fcrla	0.000727581	-1.82103	0.0888597	0	-3.24346	0.0741522	0.000391209	-1.99394	0.444405	0.0802685	5.44623	3.0912e-18
ENSMUSG00000026656	Fcgr2b	0.000545686	-2.49443	0.163625	0.000332908	-2.57788	0.659697	0	-3.34086	0.653548	0.0178374	2.38315	0.0689735
ENSMUSG00000104340	Gm10522	0.00036379	-2.02194	0.16627	0	-2.69972	0.331609	0	-2.45719	0.507217	0.0336929	4.44035	4.25816e-07
ENSMUSG00000059089	Fcgr4	0.000181895	-2.09233	0.0872782	0	-2.17933	0.346825	0	-1.9368	0.529003	0.00594581	2.33415	0.0671446
ENSMUSG00000059498	Fcgr3	0.00200085	-4.04494	1.82529e-08	0.00366199	-3.1173	0.00249824	0.000782418	-4.88046	0.000209366	0.0376568	0.216293	0.738252
ENSMUSG00000026649	Cfap126	0.0361971	0.0827562	0.928135	0.0136492	-1.34253	0.20293	0.0101714	-1.7467	0.113458	0.0693678	1.04891	0.186586
ENSMUSG00000058076	Sdhc	1.27545	-0.145007	0.971056	1.2504	-0.16959	1	1.23544	-0.186481	1	1.04646	-0.424833	0.971338
ENSMUSG00000056569	Mpz	0.00436548	-2.3768	0.678832	0.184431	3.65648	0.000328757	0.000782418	-4.28663	1	0.188284	3.27052	0.0254206
ENSMUSG00000038370	Pcp4l1	0.00727581	-3.1912	7.1965e-08	0.0319591	-1.00229	0.448526	0.201864	1.80458	0.000293505	1.01773	4.37635	3.14674e-19
ENSMUSG00000005677	Nr1i3	0.00036379	-1.52201	0.64048	0	-2.20819	0.919255	0	-1.96565	1	0.0396388	5.49277	9.77193e-08
ENSMUSG00000005674	Tomm40l	0.178075	-0.228796	0.839396	0.16146	-0.365997	1	0.257416	0.334206	0.772563	0.136754	-0.592047	1
ENSMUSG00000005681	Apoa2	0.0332868	-0.940967	0.43605	0.0276313	-1.17968	0.769408	0.0931078	0.626199	0.552744	0.984032	4.35728	5.77407e-10
ENSMUSG00000058715	Fcer1g	0.026011	-2.9126	4.41091e-07	0.0312933	-2.59068	0.00323891	0.163525	-0.169335	1	1.86699	3.55856	2.08913e-10
ENSMUSG00000013593	Ndufs2	1.65488	-0.0983785	1	1.75809	-0.00373428	1	1.8336	0.0593027	1	1.85509	0.0745896	0.995557
ENSMUSG00000006403	Adamts4	0.00673012	-1.97872	0.000996734	0.0409477	0.729146	0.281885	0.115015	2.38143	3.57733e-07	0.0178374	-0.450985	1
ENSMUSG00000052423	B4galt3	0.241193	-0.173202	0.926142	0.311935	0.221657	0.97964	0.298493	0.153968	1	0.17342	-0.63763	1
ENSMUSG00000062729	Ppox	0.135512	-0.277358	0.849976	0.171448	0.0868918	1	0.106018	-0.627114	0.902757	0.0990969	-0.705498	1
ENSMUSG00000053483	Usp21	0.0965864	-0.250078	0.893365	0.140487	0.325329	0.738639	0.127143	0.173236	0.986066	0.031711	-1.81316	0.498547
ENSMUSG00000062963	Ufc1	1.7291	0.262196	0.677117	1.6166	0.149086	1	1.50303	0.0385866	1	1.76095	0.269541	0.876386
ENSMUSG00000103983	Gm20045	0.0223731	0.184254	0.790922	0.0309604	0.678184	0.386904	0.0273846	0.490262	0.659095	0.00792775	-1.18302	0.957017
ENSMUSG00000013973	Dedd	0.156066	-0.0201165	1	0.187094	0.255959	0.832188	0.175653	0.159549	0.999651	0.11198	-0.493737	1
ENSMUSG00000013997	Nit1	0.335415	0.334581	0.550243	0.264995	-0.0359837	1	0.139662	-0.983103	0.510316	0.241796	-0.165762	0.960248
ENSMUSG00000006412	Pfdn2	1.40605	-0.367064	0.613064	2.13028	0.271335	0.912954	1.38918	-0.370594	1	1.05142	-0.76898	0.778822
ENSMUSG00000045259	Klhdc9	0.019099	0.255946	0.669603	0.00898851	-0.843283	0.598302	0.00391209	-1.97084	0.0745774	0.0227923	0.545013	0.544521
ENSMUSG00000006411	Pvrl4	0.00545686	-2.73956	4.13945e-06	0.00332908	-3.31876	0.000350833	0.00117363	-4.53986	8.58525e-05	0.126844	1.92174	0.00622662
ENSMUSG00000048865	Arhgap30	0.0327411	-0.294056	0.878117	0.000332908	-5.96413	2.83331e-07	0.00117363	-4.72054	8.49689e-05	0.0931511	1.27168	0.104063
ENSMUSG00000026641	Usf1	0.262657	-0.0282316	1	0.34123	0.370109	0.782024	0.276194	0.0491103	1	0.293327	0.138171	0.78252
ENSMUSG00000103711	Tstd1	0.00345601	-3.28304	1.39777e-05	0.00199745	-3.87833	0.00143464	0.000782418	-4.86075	0.00101653	0.231887	2.96091	3.51296e-05
ENSMUSG00000097045	Gm26641	0.00472928	-1.42664	0.0188198	0.00332908	-1.82186	0.0690764	0.0183868	0.610409	0.508048	0.0604491	2.3781	0.000401634
ENSMUSG00000038235	F11r	0.476384	0.193749	0.802216	0.123509	-1.81303	0.0281402	1.73306	2.22483	4.65441e-07	1.41609	1.79998	0.0122053
ENSMUSG00000091993	B930036N10Rik	0.147699	-0.331005	0.768583	0.182101	-0.00461214	1	0.0946726	-0.971461	0.537495	0.272516	0.589521	0.439802
ENSMUSG00000060244	Alyref2	0.149518	0.25166	0.627119	0.240692	0.976532	0.0596115	0.0817627	-0.655917	0.874425	0.121889	-0.0569946	0.905146
ENSMUSG00000038209	Itln1	0.00345601	-2.91392	4.25773e-05	0	-6.32394	6.64402e-06	0.000391209	-5.08058	0.000459914	0.803676	5.85478	2.0099e-36
ENSMUSG00000004709	Cd244	0.00236464	-2.05828	0.00374866	0.000665816	-3.37652	0.00414227	0.000391209	-3.72107	0.00702669	0.310173	5.8292	4.87916e-37
ENSMUSG00000004707	Ly9	0.00654823	-1.75098	0.00785341	0	-6.06863	5.54249e-06	0	-5.82609	0.000102518	0.856197	6.5865	4.89262e-57
ENSMUSG00000038179	Slamf7	0.00036379	-2.37647	0.103538	0	-3.04982	0.27853	0	-2.80729	0.447383	0.0564852	4.96974	1.09134e-09
ENSMUSG00000015355	Cd48	0.0100042	-1.02672	0.135126	0.000332908	-4.96466	2.51801e-05	0.000782418	-4.13611	0.00099473	0.0247742	0.377305	0.65104
ENSMUSG00000015316	Slamf1	0.0129146	-0.732912	0.412985	0.00599234	-1.78183	0.152582	0.00665055	-1.61831	0.318899	0.125853	2.70073	0.000161113
ENSMUSG00000038147	Cd84	0.0150973	0.451172	0.46979	0	-5.17386	0.000654481	0.000391209	-3.92949	0.0134332	0.0188284	0.799172	0.431676
ENSMUSG00000073492	Gm10521	0	1.20045	1	0	2.1281	1	0	2.37063	1	0	3.74403	1
ENSMUSG00000104413	Gm37065	0.0449281	1.42265	0.000788065	0.000665816	-4.31816	0.00046431	0	-5.66279	0.00035342	0.0287381	0.649794	0.463561
ENSMUSG00000015314	Slamf6	0.0431092	0.983612	0.0291938	0.000332908	-5.21086	3.56878e-05	0.000782418	-4.38248	0.00116849	0.0901782	2.01115	0.00987361
ENSMUSG00000026556	Vangl2	0.160977	-0.422014	0.620752	0.232037	0.141803	0.972079	0.15844	-0.427558	1	0.0574762	-1.87188	0.468923
ENSMUSG00000051251	Nhlh1	0	-2.68707	0.178566	0.000332908	-0.7398	1	0.00117363	0.542811	0.924585	0.0148645	4.18332	0.000287422
ENSMUSG00000003458	Ncstn	0.286485	0.213786	0.766926	0.237363	-0.0783608	1	0.317662	0.360198	0.734325	0.237833	-0.0701497	0.909289
ENSMUSG00000026553	Copa	0.977323	0.353648	0.515983	1.13155	0.563073	0.492606	0.650581	-0.274224	1	0.635211	-0.302895	1
ENSMUSG00000103380	Gm37756	0.000181895	1.20045	0.826117	0	0.990593	1	0.000391209	2.37063	0.755874	0	2.60653	1
ENSMUSG00000003464	Pex19	0.387073	-0.321301	0.686112	0.708095	0.60562	0.433344	0.423288	-0.174809	1	0.238824	-1.00124	0.894761
ENSMUSG00000026554	Dcaf8	0.518947	0.216412	0.758629	0.558952	0.320742	0.851816	0.362651	-0.329427	1	0.238824	-0.9276	0.929494
ENSMUSG00000013698	Pea15a	0.250833	-1.15103	0.0196604	0.759363	0.539682	0.528907	1.90088	1.98556	1.90321e-05	0.4499	-0.245588	0.997694
ENSMUSG00000007122	Casq1	0.00673012	-1.37944	0.0437497	0.0116518	-0.532335	0.98212	0.0805891	2.46867	7.6922e-07	0.0218013	0.420848	0.638634
ENSMUSG00000092085	Gm17224	0.000727581	0.674382	0.839265	0.000665816	0.78706	1	0.000782418	1.02959	0.894802	0.000990969	1.78056	0.714433
ENSMUSG00000007107	Atp1a4	0	-1.64755	0.516326	0	-0.7199	1	0	-0.477367	1	0.0257652	7.49892	1.88218e-16
ENSMUSG00000103617	Gm37950	0	2.52238	1	0	3.45002	1	0	3.69256	1	0.000990969	7.06596	0.0493166
ENSMUSG00000038034	Igsf8	0.0183714	-2.92495	6.47318e-08	0.17178	0.413176	0.609293	0.0950638	-0.473255	1	0.964213	3.02273	1.44021e-07
ENSMUSG00000007097	Atp1a2	0.012187	-2.12614	0.000332096	0.0669145	0.430076	0.629682	0.00508572	-3.25873	0.00265542	0.362695	2.98197	1.32479e-06
ENSMUSG00000038026	Kcnj9	0	0.937417	1	0	1.86506	1	0	2.1076	1	0.00198194	5.65092	0.0110683
ENSMUSG00000102413	Gm36937	0	-1.68707	0.579503	0.000332908	0.2801	1	0	-0.516895	1	0.0188284	6.21796	4.1143e-08
ENSMUSG00000044708	Kcnj10	0.000181895	-0.565083	0.815427	0.00166454	2.1281	0.111405	0.000391209	0.605095	1	0.00693678	4.2586	9.94159e-05
ENSMUSG00000050229	Pigm	0.0751227	-0.541524	0.452406	0.121844	0.202511	0.901461	0.162743	0.639697	0.359863	0.0604491	-0.808775	0.980939
ENSMUSG00000026548	Slamf9	0.000909476	-2.43182	0.00293747	0.0043278	-0.250415	1	0.000391209	-2.86203	0.0543684	0.0554943	3.57242	6.67583e-08
ENSMUSG00000037995	Igsf9	0.0420178	-1.65856	0.00155226	0.0382844	-1.75066	0.0397937	0.0199517	-2.67645	0.0039963	0.228914	0.885021	0.242195
ENSMUSG00000026547	Tagln2	1.30601	-0.584849	0.314532	0.585252	-1.74849	0.0160509	8.9313	2.44911	4.77938e-09	1.60537	-0.25197	1
ENSMUSG00000026546	Cfap45	0.0112775	-1.08342	0.081891	0.00466071	-2.27062	0.0162066	0.078633	1.90472	0.000160803	0.0515304	1.20142	0.135757
ENSMUSG00000049598	Vsig8	0.197538	1.43078	3.77954e-05	0.00199745	-5.22265	2.8856e-08	0.0250374	-1.75039	0.0779184	0.0505394	-0.702226	1
ENSMUSG00000053318	Slamf8	0.01728	0.700074	0.151747	0	-5.14616	5.933e-05	0.0043033	-1.29802	0.404692	0.0396388	1.90387	0.0135259
ENSMUSG00000070504	Fcrl6	0	-1.96947	0.808969	0	-1.04183	1	0	-0.799295	1	0.0178374	5.559	6.08109e-05
ENSMUSG00000026544	Dusp23	0.255199	0.245963	0.70853	0.251012	0.21138	0.886032	0.700655	1.80992	0.000183787	0.16351	-0.4164	1
ENSMUSG00000037942	Crp	0.0100042	0.493684	0.455876	0	-4.54998	0.00362888	0.000782418	-2.71683	0.104625	0.0663949	3.35576	4.51371e-06
ENSMUSG00000026542	Apcs	0	0.937417	1	0	1.86506	1	0	2.1076	1	0.00198194	5.65092	0.0493166
ENSMUSG00000005339	Fcer1a	0.000181895	-2.88701	0.114545	0	-2.96783	0.533701	0	-2.72529	0.771516	0.0802685	5.93166	2.24923e-12
ENSMUSG00000049605	Olfr418	0	2.52238	1	0	3.45002	1	0	3.69256	1	0.000990969	7.06596	0.0493166
ENSMUSG00000079180	Mptx2	0	-2.98542	0.720018	0	-2.05777	1	0.000391209	-0.799295	1	0.0733317	8.20731	2.10506e-12
ENSMUSG00000037872	Ackr1	0.00582065	-2.27322	0.00112333	0.010986	-1.30172	0.403875	0.0715913	1.50016	0.0144289	0.0772956	1.56642	0.0616339
ENSMUSG00000005338	Cadm3	0.00218274	-2.71087	3.73596e-05	0.0322921	1.26222	0.021376	0.00273846	-2.24849	0.0538537	0.0663949	2.30323	0.00105542
ENSMUSG00000037860	Aim2	0.0176438	-0.450688	0.645615	0.00399489	-2.51487	0.00785305	0.0473363	1.05819	0.0888993	0.0981059	2.12391	0.00236252
ENSMUSG00000037849	Gm4955	0.00327411	-0.0562416	1	0	-3.48661	0.0332955	0.0101714	1.67266	0.0228669	0.0168465	2.40299	0.00900399
ENSMUSG00000070501	BC094916	0	0.0629477	1	0	0.990593	1	0	1.23313	1	0.00495485	6.06596	0.0129416
ENSMUSG00000073491	Pydc4	0.00109137	-0.692634	0.885813	0	-2.63744	0.483565	0.00352088	1.0258	0.497789	0.00297291	1.01068	0.574119
ENSMUSG00000043263	Pyhin1	0.00236464	-0.05397	1	0	-3.04183	0.358421	0.000391209	-1.79126	0.937894	0.00594581	1.43037	0.334719
ENSMUSG00000066677	Pydc3	0.000909476	-0.750639	0.67769	0	-2.46884	0.340778	0.00899781	2.66281	0.00102212	0.00396388	1.51752	0.355768
ENSMUSG00000073490	AI607873	0.00109137	-2.25147	0.0092986	0.000332908	-3.14989	0.0296865	0	-3.91107	0.0240062	0.00198194	-0.945269	1
ENSMUSG00000073489	Ifi204	0.0843994	1.82409	1.50491e-07	0.00133163	-4.17129	3.85616e-05	0.0101714	-1.47959	0.243497	0.0733317	1.40375	0.0688546
ENSMUSG00000090272	Mndal	0.0327411	-1.63978	0.00229661	0.00299617	-4.92762	1.34284e-07	0.242941	1.413	0.00591882	0.329002	1.81758	0.00783341
ENSMUSG00000026536	Mnda	0.0365609	-0.420716	0.659645	0.00133163	-4.91805	7.63337e-07	0.00312967	-3.82577	0.000289405	0.751155	4.31763	4.32049e-19
ENSMUSG00000039997	Ifi203	0.0332868	-1.47958	0.00664265	0.000665816	-6.53416	1.07043e-09	0.250765	1.61013	0.0012243	0.397379	2.24584	0.000487208
ENSMUSG00000026535	Ifi202b	0.129691	1.60502	3.16013e-06	0.00166454	-4.69845	1.49242e-06	0.00469451	-3.33747	0.00110607	0.0227923	-1.07487	0.899916
ENSMUSG00000054203	Ifi205	0.0036379	-1.64181	0.0190814	0.000665816	-3.5556	0.0024943	0.000782418	-3.31307	0.0122589	0.097115	3.29657	3.11492e-07
ENSMUSG00000045381	Olfr433	0.000181895	-0.763023	0.676342	0	-0.871903	0.877854	0	-0.62937	1	0.00792775	4.23588	4.09449e-05
ENSMUSG00000026532	Spta1	0.00236464	0.0723464	1	0.000332908	-1.9163	0.473412	0.000391209	-1.67376	0.677862	0.0148645	2.82755	0.00725932
ENSMUSG00000026531	Mptx1	0	-3.28498	1	0	-2.35733	1	0	-2.1148	1	0.0852233	7.80846	0.000268265
ENSMUSG00000028354	Fmn2	0.00236464	-2.81747	6.94885e-06	0.0226377	0.48307	0.594249	0.00273846	-2.46226	0.0221546	0.0703588	2.16442	0.00160155
ENSMUSG00000050069	Grem2	0.00472928	-1.35209	0.0352491	0.010986	-0.0790611	1	0.00117363	-2.9781	0.0112534	0.0753136	2.79747	1.59809e-05
ENSMUSG00000026527	Rgs7	0.00127327	-1.49999	0.135027	0.0129834	1.93906	0.00347191	0.000391209	-2.36272	0.270719	0.00990969	1.51977	0.185747
ENSMUSG00000103079	Gm36307	0	1.20045	1	0	2.1281	1	0	2.37063	1	0.00297291	7.06596	0.000237256
ENSMUSG00000026526	Fh1	0.486388	-0.577152	0.32267	0.559951	-0.348886	0.957076	0.580163	-0.294012	1	0.395397	-0.844894	0.965231
ENSMUSG00000039783	Kmo	0.000909476	-2.02708	0.0100599	0	-3.70985	0.00835874	0.000391209	-2.46226	0.0908178	0.104052	5.29403	2.87507e-26
ENSMUSG00000026525	Opn3	0.0130965	-1.7706	0.00113719	0.0466071	0.14146	0.987979	0.0571165	0.447216	0.648449	0.315128	3.03022	1.22069e-07
ENSMUSG00000078185	Chml	0.0267386	-0.0130011	1	0.0176441	-0.616862	0.82681	0.024255	-0.144744	1	0.0862143	1.73097	0.0151419
ENSMUSG00000026523	Wdr64	0	0.715024	1	0.000332908	2.86506	0.604632	0	1.8852	1	0.00396388	6.80292	1.81989e-05
ENSMUSG00000039748	Exo1	0.0107318	-3.34243	1.86415e-09	0.0392831	-1.41463	0.120311	0.0735473	-0.490033	1	0.0128826	-2.90784	0.149482
ENSMUSG00000104158	Gm38100	0	-1.68707	1	0	-0.759428	1	0	-0.516895	1	0.0247742	7.18144	2.60287e-07
ENSMUSG00000055214	Pld5	0	-4.52747	1.64342e-05	0.00499362	0.484241	0.756901	0.00586814	0.726774	0.574712	0.0158555	2.19342	0.00998903
ENSMUSG00000078184	Rbm8a2	0.0140059	-0.00920205	1	0.0113189	-0.304863	1	0.00938902	-0.562942	1	0.0128826	-0.0425658	0.943335
ENSMUSG00000104157	Gm38101	0	0.715024	1	0	1.64267	1	0	1.8852	1	0	3.2586	1
ENSMUSG00000104021	Gm36536	0	1.52238	1	0	2.45002	1	0	2.69256	1	0.00198194	6.65092	0.0184269
ENSMUSG00000057335	Cep170	0.0973139	-0.572821	0.41076	0.239694	0.812023	0.147319	0.19091	0.457577	0.599404	0.0911692	-0.624302	1
ENSMUSG00000026504	Sdccag8	0.074577	-0.230817	0.922527	0.0958774	0.157345	0.9575	0.0661143	-0.395653	1	0.348821	2.07827	0.00130126
ENSMUSG00000087082	Gm15423	0	1.93742	1	0	2.86506	1	0	3.1076	1	0	4.481	1
ENSMUSG00000019699	Akt3	0.0991329	0.347765	0.468485	0.0629196	-0.34808	1	0.0778506	-0.0288143	1	0.128826	0.715407	0.357897
ENSMUSG00000097892	Gm26801	0	-2.58615	0.0621235	0.000332908	-0.637438	1	0.000782418	0.211432	1	0.00891872	3.481	0.000513627
ENSMUSG00000063659	Zbtb18	0.172982	0.857342	0.0334106	0.0169783	-2.60984	0.00138423	0.0645495	-0.668804	0.866822	0.282426	1.51502	0.0316639
ENSMUSG00000103043	Gm37306	0	1.20045	1	0	2.1281	1	0.000782418	4.69256	0.0505296	0	3.74403	1
ENSMUSG00000101746	2310043L19Rik	0.00127327	-2.35106	0.00203379	0	-4.44479	0.00136803	0.000782418	-2.61122	0.0622547	0.182338	5.40752	1.03128e-27
ENSMUSG00000015962	1700016C15Rik	0.00254653	-1.13678	0.175798	0	-4.16836	0.00420809	0.000782418	-2.3335	0.130857	0.0703588	3.90497	5.33855e-10
ENSMUSG00000015961	Adss	0.780876	0.280228	0.646433	0.407146	-0.707933	0.533623	0.587987	-0.158925	1	0.420171	-0.644208	1
ENSMUSG00000091476	Gm16432	0.00600254	0.470291	0.517162	0.00532652	0.313486	0.957455	0.00117363	-1.59284	0.411835	0.0158555	1.92942	0.0368111
ENSMUSG00000026502	Desi2	0.582974	0.0509704	1	0.866226	0.653758	0.368648	0.738994	0.406334	0.801129	0.315128	-0.847212	0.964092
ENSMUSG00000086350	B230369F24Rik	0.0118232	0.238099	0.725672	0.00699106	-0.51471	0.96805	0.00586814	-0.744153	0.86704	0.0118916	0.323455	0.737291
ENSMUSG00000026500	Cox20	2.30843	0.373151	0.48125	1.10825	-0.744753	0.491411	0.879438	-1.08119	0.268795	0.987005	-0.896012	0.700292
ENSMUSG00000089788	Gm16586	0.0425635	-0.796168	0.190554	0.0882206	0.319812	0.749122	0.0582902	-0.299606	1	0.0336929	-1.06008	0.869035
ENSMUSG00000100725	Gm28062	0	1.52238	1	0.000665816	5.03499	0.036908	0	2.69256	1	0	4.06596	1
ENSMUSG00000039630	Hnrnpu	1.12793	-0.416185	0.536625	1.29534	-0.195387	1	1.27299	-0.220112	1	0.54206	-1.45642	0.669772
ENSMUSG00000026495	Efcab2	0.140423	0.097287	0.893365	0.0815624	-0.715658	0.676242	0.0833275	-0.679391	0.846347	0.157564	0.265706	0.695306
ENSMUSG00000026494	Kif26b	0.00127327	-3.89547	9.88019e-09	0.0955445	2.53249	6.07929e-10	0.00391209	-2.2627	0.0336715	0.0247742	0.367655	0.688688
ENSMUSG00000089713	Gm16564	0	2.52238	1	0	3.45002	1	0	3.69256	1	0	5.06596	1
ENSMUSG00000055067	Smyd3	0.24283	0.497091	0.299679	0.126172	-0.510648	0.904286	0.088022	-1.03645	0.461627	0.148645	-0.253818	1
ENSMUSG00000026492	Tfb2m	0.18717	0.0665175	1	0.15913	-0.179058	1	0.154528	-0.221117	1	0.105043	-0.770121	0.99623
ENSMUSG00000038949	Cnst	0.331231	1.49047	1.22858e-05	0.0479387	-1.52615	0.0836844	0.050466	-1.44353	0.179063	0.189275	0.502286	0.51004
ENSMUSG00000038936	Sccpdh	0.251197	0.00947742	1	0.269988	0.118711	0.997971	0.204211	-0.298709	1	0.136754	-0.869959	0.954068
ENSMUSG00000087236	Gm1305	0.00036379	-1.04241	0.568942	0	-1.7398	0.751335	0.00117363	0.563275	1	0.00396388	2.27936	0.164532
ENSMUSG00000026491	Ahctf1	0.206997	-0.232086	0.833342	0.232037	-0.0517154	1	0.221033	-0.1236	1	0.159546	-0.591106	1
ENSMUSG00000073486	Gm10518	0	-0.0625831	1	0	0.865062	1	0	1.1076	1	0.000990969	3.60653	0.337371
ENSMUSG00000026490	Cdc42bpa	0.0773055	-0.39486	0.667489	0.142485	0.543583	0.432082	0.164699	0.760813	0.231866	0.0485575	-1.02405	0.887843
ENSMUSG00000026489	Adck3	0.0327411	0.805479	0.0533005	0.0126505	-0.643951	0.790251	0.0113451	-0.789645	0.777397	0.0981059	2.39807	0.000226085
ENSMUSG00000104520	Gm37336	0.000545686	-0.0923305	1	0	-1.25041	0.960288	0	-1.00788	1	0.031711	6.78842	4.90073e-16
ENSMUSG00000010609	Psen2	0.048566	-0.818002	0.180079	0.146147	0.871361	0.117002	0.177218	1.16293	0.0315859	0.148645	0.867131	0.256508
ENSMUSG00000102923	Gm31728	0.000181895	1.35245	0.792069	0	1.1281	1	0	1.37063	1	0	2.74403	1
ENSMUSG00000038855	Itpkb	0.129873	0.00101228	1	0.109194	-0.257481	1	0.421723	1.8303	0.000182768	0.0713498	-0.856005	0.969392
ENSMUSG00000053963	6330403A02Rik	0.00036379	-2.76918	0.00554021	0.0043278	0.450025	0.821084	0.000782418	-1.599	0.49667	0.0218013	2.84133	0.000796422
ENSMUSG00000102608	Gm37267	0	2.52238	1	0	3.45002	1	0	3.69256	1	0	5.06596	1
ENSMUSG00000026496	Parp1	0.10459	-2.48075	1.47223e-06	0.574932	0.0775628	1	0.4984	-0.136655	1	0.246751	-1.15398	0.824035
ENSMUSG00000058729	Lin9	0.0272843	-1.52635	0.00407918	0.0525994	-0.521916	0.899132	0.086066	0.213674	0.941629	0.0356749	-1.04426	0.880688
ENSMUSG00000026497	Mixl1	0	-3.3356	0.0208135	0.000665816	-0.797903	1	0	-2.16542	0.548993	0.0396388	5.17558	1.2722e-11
ENSMUSG00000026499	Acbd3	0.725762	0.573475	0.201297	0.564944	0.164666	1	0.587205	0.221733	1	0.481611	-0.0730674	0.909406
ENSMUSG00000103649	Gm37768	0.00036379	1.52238	0.531226	0.000665816	2.45002	0.377776	0	0.885203	1	0	2.2586	1
ENSMUSG00000103156	Gm38293	0	0.352454	1	0	1.2801	1	0	1.52263	1	0	2.89603	1
ENSMUSG00000060743	H3f3a	12.4005	-0.628891	0.26473	23.0229	0.320579	0.84988	14.8264	-0.34137	1	12.6616	-0.565404	0.895675
ENSMUSG00000097347	Gm17275	0.0074577	-0.257731	0.957349	0.00332908	-1.33847	0.355532	0.00743297	-0.211926	1	0.00891872	0.137588	0.854782
ENSMUSG00000073485	H3f3aos	0.00181895	-0.919056	0.467792	0.00366199	0.14017	1	0.00156484	-0.922152	0.997352	0.00396388	0.451249	0.718984
ENSMUSG00000038806	Sde2	0.474383	-0.182265	0.910845	0.525661	-0.0211873	1	0.460062	-0.21996	1	0.349812	-0.612965	1
ENSMUSG00000066652	Lefty2	0.000727581	-3.16692	0.0047973	0.00332908	-1.0849	0.892927	0.000391209	-3.32703	0.17073	0.313146	6.70187	1.81442e-30
ENSMUSG00000026520	Pycr2	0.361608	-0.348624	0.644962	0.556955	0.314746	0.860416	0.492532	0.127242	1	0.36765	-0.301726	1
ENSMUSG00000038793	Lefty1	0.0514763	0.97429	0.0166189	0.0339566	0.289468	0.833448	0.0144747	-0.956603	0.654066	0.168465	2.69102	2.63363e-05
ENSMUSG00000026519	Tmem63a	0.194992	1.36913	0.000104278	0.0286301	-1.59863	0.0718454	0.0704176	-0.275456	1	0.136754	0.706383	0.363422
ENSMUSG00000085563	2210411M09Rik	0	0.200451	1	0	1.1281	1	0	1.37063	1	0.00198194	4.65092	0.0332959
ENSMUSG00000038776	Ephx1	0.0816709	1.2101	0.000999589	0.0153138	-1.36062	0.182935	0.0101714	-1.92868	0.0665151	0.096124	1.3436	0.0729278
ENSMUSG00000038768	9130409I23Rik	0	-2.88701	0.407229	0	-1.95937	1	0	-1.71683	1	0.0366659	5.72892	1.26778e-06
ENSMUSG00000103328	Gm37406	0.000181895	2.20045	0.602655	0	1.86506	1	0	2.1076	1	0	3.481	1
ENSMUSG00000026516	Nvl	0.230279	-0.324209	0.684301	0.306275	0.116163	1	0.272673	-0.0584965	1	0.182338	-0.639646	1
ENSMUSG00000062169	Cnih4	1.00497	0.026575	1	0.878211	-0.177337	1	1.25891	0.364704	0.863639	0.71548	-0.471096	1
ENSMUSG00000038733	Wdr26	0.669556	0.397783	0.443496	0.556289	0.0989271	1	0.513266	-0.0223463	1	0.354767	-0.559129	1
ENSMUSG00000054135	A430110L20Rik	0.000727581	0.634854	0.845649	0.000998723	1.2021	0.648382	0.00117363	1.44463	0.566308	0.00198194	2.36552	0.299699
ENSMUSG00000026514	Cnih3	0	-2.31051	0.123628	0.00166454	1.33455	0.387653	0.000782418	0.496161	1	0.00495485	2.95048	0.0208048
ENSMUSG00000050625	Ccdc121	0.000545686	-1.59656	0.154206	0.0043278	1.24615	0.230771	0.00117363	-0.426383	1	0.0158555	3.17614	0.000494195
ENSMUSG00000047369	Dnah14	0.00036379	-1.41622	0.481891	0	-2.10456	0.657421	0.0043033	1.90248	0.117855	0.0535123	6.52539	1.3308e-15
ENSMUSG00000004880	Lbr	0.125326	-1.30992	0.0125522	0.139155	-1.12168	0.276646	0.40451	0.470763	0.711093	0.063422	-2.21959	0.327393
ENSMUSG00000056699	Gm5533	0.00200085	1.15315	0.278477	0	-1.7398	0.914805	0.000782418	0.127774	1	0.00495485	2.56346	0.111538
ENSMUSG00000022995	Enah	1.33948	0.752013	0.0659008	0.654497	-0.372236	0.929993	0.282844	-1.60351	0.106825	0.372604	-1.18031	0.81214
ENSMUSG00000026511	Srp9	2.63803	-0.130457	0.994484	3.27814	0.202282	1	3.54905	0.320601	0.922881	2.59039	-0.149528	1
ENSMUSG00000038633	Degs1	0.61517	0.138718	0.897604	0.783332	0.501732	0.583972	1.19162	1.14432	0.0443653	0.22495	-1.33237	0.735652
ENSMUSG00000100147	1700047M11Rik	0	-3.16412	0.127658	0.000998723	-0.193831	1	0.000391209	-0.979867	1	0.00297291	1.4221	0.455491
ENSMUSG00000047539	Fbxo28	0.175529	0.100358	0.965804	0.157798	-0.0629339	1	0.152963	-0.108474	1	0.127835	-0.361596	1
ENSMUSG00000026510	Trp53bp2	0.246468	0.67589	0.116617	0.108195	-0.597718	0.812703	0.088022	-0.897051	0.60517	0.168465	0.0667498	0.831997
ENSMUSG00000026509	Capn2	0.605711	0.618234	0.158036	0.419131	0.0282405	1	0.50466	0.307496	0.938953	0.2963	-0.476609	1
ENSMUSG00000102234	Gm37885	0	0.522379	1	0	1.45002	1	0	1.69256	1	0	3.06596	1
ENSMUSG00000038599	Capn8	0.00272843	0.0385636	1	0.000332908	-2.14243	0.248454	0.000391209	-1.8999	0.444563	0.117925	6.74403	1.69648e-36
ENSMUSG00000102688	Gm37218	0	1.93742	1	0	2.86506	1	0.000391209	4.69256	0.251762	0	4.481	1
ENSMUSG00000043429	Ccdc185	0	1.52238	1	0	2.45002	1	0	2.69256	1	0	4.06596	1
ENSMUSG00000038576	Susd4	0.235918	0.833787	0.0375044	0.0878877	-0.698725	0.696591	0.0535956	-1.41687	0.187697	0.0257652	-2.41382	0.264165
ENSMUSG00000079164	Tlr5	0.00454738	0.228466	0.862089	0.00466071	0.301633	0.960004	0.00312967	-0.22498	1	0.000990969	-1.05816	0.854599
ENSMUSG00000104367	Gm38079	0.00236464	1.26365	0.0913499	0.00233035	1.2602	0.304951	0.000391209	-0.611222	1	0	-0.255969	1
ENSMUSG00000030768	Disp1	0.0969501	-0.0263343	1	0.0479387	-1.0666	0.328504	0.0250374	-1.99889	0.0358003	0.0406297	-1.26047	0.774142
ENSMUSG00000046836	Brox	0.168799	0.46212	0.35248	0.0992065	-0.358536	1	0.152963	0.290808	0.84144	0.149636	0.256233	0.703433
ENSMUSG00000042901	Aida	0.245922	-0.503773	0.415172	0.554291	0.744731	0.260719	0.531262	0.673182	0.413114	0.064413	-2.39961	0.26392
ENSMUSG00000056050	Mia3	0.493118	0.338338	0.542876	0.492703	0.322887	0.850134	0.242158	-0.738029	0.774373	0.384496	-0.0495364	0.895848
ENSMUSG00000072258	Taf1a	0.0452919	0.0878178	0.915621	0.0549298	0.380567	0.685457	0.0344264	-0.315524	1	0.0277471	-0.589788	1
ENSMUSG00000104212	Gm37986	0.00181895	-0.618102	0.61846	0.00399489	0.565502	0.724589	0.00312967	0.247773	1	0.000990969	-0.599377	1
ENSMUSG00000053461	Hhipl2	0.000727581	0.0114174	1	0.000332908	-0.456866	1	0	-1.23818	1	0.00297291	2.20798	0.25598
ENSMUSG00000103451	Gm33973	0	0.937417	1	0.000332908	3.1281	0.547787	0	2.1076	1	0.000990969	4.74403	0.186741
ENSMUSG00000103305	Gm34068	0	1.93742	1	0	2.86506	1	0	3.1076	1	0	4.481	1
ENSMUSG00000039384	Dusp10	0.307585	0.622897	0.159289	0.209732	0.0111078	1	0.0301231	-2.8196	0.00216973	0.261616	0.337319	0.636304
ENSMUSG00000044854	1700056E22Rik	0.180076	0.663746	0.126976	0.0589247	-1.04021	0.3463	0.0438154	-1.4649	0.167365	0.178374	0.600381	0.435261
ENSMUSG00000102682	Gm37223	0.000181895	-1.20554	0.512471	0	-1.30486	0.779661	0	-1.06233	0.975282	0.0287381	6.32899	7.18237e-17
ENSMUSG00000102794	Gm37712	0	2.52238	1	0	3.45002	1	0	3.69256	1	0.000990969	7.06596	0.0493166
ENSMUSG00000101574	1700112H15Rik	0	1.52238	1	0	2.45002	1	0	2.69256	1	0.00198194	6.65092	0.00381497
ENSMUSG00000103308	Gm37800	0.00036379	-3.08741	0.0118599	0	-3.75455	0.0867716	0.00195605	-0.902388	1	0.0247742	2.68958	0.00900976
ENSMUSG00000092578	4930488B22Rik	0	2.52238	1	0	3.45002	1	0	3.69256	1	0	5.06596	1
ENSMUSG00000039377	Hlx	0.00782149	-3.3449	5.76929e-09	0.126838	0.798936	0.168739	0.555126	3.28733	2.46724e-18	0.095133	0.354123	0.635481
ENSMUSG00000102158	Gm34342	0.00200085	-2.99201	3.7562e-06	0.0552627	1.95415	1.6036e-05	0.0320791	1.06478	0.0914212	0.110989	2.92614	2.03429e-06
ENSMUSG00000026621	Marc1	0.00800339	-2.46706	2.35645e-05	0.00133163	-4.72939	3.13865e-06	0.000782418	-5.22481	1.46506e-05	1.47952	6.14944	7.3422e-55
ENSMUSG00000073481	Marc2	1.72964	0.272872	0.659096	0.890528	-0.733939	0.50401	1.79956	0.319299	0.924698	5.13718	1.87396	0.00749947
ENSMUSG00000039349	C130074G19Rik	0.0132783	-2.22527	5.98877e-05	0.00832269	-2.82395	0.0010886	0.548084	3.77514	5.98531e-26	0.206122	1.86605	0.00672806
ENSMUSG00000026620	Mark1	0.109137	0.618212	0.137859	0.0412806	-0.864672	0.529173	0.00899781	-3.03196	0.00142597	0.0554943	-0.401218	1
ENSMUSG00000102784	Gm38251	0	2.52238	1	0	3.45002	1	0	3.69256	1	0.000990969	7.06596	0.0493166
ENSMUSG00000103942	Gm34732	0	1.52238	1	0.000332908	3.86506	0.401045	0	2.69256	1	0	4.06596	1
ENSMUSG00000103478	4930433J02Rik	0	2.52238	1	0	3.45002	1	0	3.69256	1	0	5.06596	1
ENSMUSG00000104461	Gm37662	0.00036379	-0.892658	0.611978	0.00199745	1.35049	0.358665	0	-1.35184	0.858905	0.00198194	1.65092	0.502803
ENSMUSG00000039318	Rab3gap2	0.137877	0.733883	0.0644276	0.0755701	-0.21269	1	0.0719825	-0.282368	1	0.1427	0.729675	0.34453
ENSMUSG00000103613	Gm34882	0.00618444	2.20872	6.56106e-06	0	-2.46884	0.1633	0	-2.2263	0.255319	0.000990969	0.159068	1
ENSMUSG00000026618	Iars2	0.222094	0.383213	0.47208	0.107196	-0.724483	0.664599	0.145139	-0.272109	1	0.229905	0.409158	0.582378
ENSMUSG00000104368	2010103J01Rik	0	-0.284976	1	0	0.64267	1	0	0.885203	1	0.000990969	3.36552	0.307133
ENSMUSG00000026617	Bpnt1	0.224822	0.40605	0.43495	0.0918825	-0.94885	0.424514	0.160787	-0.116796	1	0.165492	-0.0677341	0.90967
ENSMUSG00000097261	4930532G15Rik	0.0300127	-0.0633072	1	0.0372857	0.271613	0.845693	0.0195605	-0.676675	0.891352	0.0594581	0.961897	0.224522
ENSMUSG00000026615	Eprs	0.949493	-0.171862	0.927276	0.982411	-0.114491	1	0.719042	-0.577536	0.788291	0.82845	-0.359985	1
ENSMUSG00000051295	9630028B13Rik	0	0.200451	1	0	1.1281	1	0	1.37063	1	0.00297291	5.2586	0.025833
ENSMUSG00000097615	Gm2061	0.000181895	0.434917	1	0.00166454	3.33455	0.00925421	0	0.522633	1	0.00198194	3.65092	0.0913811
ENSMUSG00000026614	Slc30a10	0.000545686	-2.17111	0.0347003	0.00166454	-0.644493	1	0	-3.02169	0.131098	0.064413	4.93044	4.30646e-14
ENSMUSG00000103799	Gm38093	0	0.522379	1	0	1.45002	1	0	1.69256	1	0.000990969	4.2586	0.199059
ENSMUSG00000039246	Lyplal1	0.152792	0.000384535	1	0.140154	-0.128084	1	0.0817627	-0.922432	0.574712	0.175402	0.207978	0.735347
ENSMUSG00000103690	A730004F24Rik	0	1.52238	1	0	2.45002	1	0	2.69256	1	0.00198194	6.65092	0.00381497
ENSMUSG00000039239	Tgfb2	0.0562056	-2.86222	6.18345e-08	1.62792	2.32602	5.01716e-09	0.1424	-1.45334	0.169315	0.500439	0.399191	0.583549
ENSMUSG00000100393	Gm29491	0	1.93742	1	0	2.86506	1	0	3.1076	1	0	4.481	1
ENSMUSG00000001305	Rrp15	0.29085	-0.870968	0.0924598	0.557953	0.127796	1	0.439328	-0.230499	1	0.148645	-1.79371	0.501441
ENSMUSG00000097784	A430105J06Rik	0.0212817	0.0785929	0.950917	0.0243023	0.284439	0.85089	0.0305143	0.626742	0.44704	0.00792775	-1.2081	0.805238
ENSMUSG00000103503	1700023G09Rik	0	-0.17806	1	0	0.749585	1	0	0.992119	1	0.00891872	7.38789	4.79961e-11
ENSMUSG00000104312	Gm37912	0	2.52238	1	0	3.45002	1	0	3.69256	1	0	5.06596	1
ENSMUSG00000039224	D1Pas1	0.000181895	2.20045	0.602655	0	1.86506	1	0	2.1076	1	0	3.481	1
ENSMUSG00000026611	Spata17	0.00109137	-0.869938	0.410854	0.00133163	-0.447216	1	0.000391209	-1.55537	0.497106	0.0218013	3.5561	1.25439e-06
ENSMUSG00000089730	1700007P06Rik	0	0.715024	1	0	1.64267	1	0	1.8852	1	0.000990969	4.481	0.215294
ENSMUSG00000039210	Gpatch2	0.158976	0.165753	0.774387	0.154136	0.113557	1	0.134576	-0.0896375	1	0.130808	-0.123271	0.94101
ENSMUSG00000104245	Gm38155	0	0.0629477	1	0	0.990593	1	0	1.23313	1	0.000990969	3.74403	0.242658
ENSMUSG00000103923	Gm37896	0	-0.284976	0.888438	0	0.64267	1	0.000391209	1.99212	0.851084	0.00198194	4.06596	0.0601236
ENSMUSG00000026610	Esrrg	0.00709391	-0.161317	1	0.0043278	-0.819436	0.777732	0.000782418	-2.82839	0.0445644	0.0356749	2.26139	0.00426761
ENSMUSG00000103961	Gm36388	0	0.522379	1	0	1.45002	1	0	1.69256	1	0	3.06596	1
ENSMUSG00000026609	Ush2a	0	-0.477621	1	0	0.450025	1	0	0.692558	1	0.0118916	7.7664	3.92193e-08
ENSMUSG00000026608	Kctd3	0.168617	0.362508	0.509524	0.111857	-0.270526	1	0.100541	-0.426141	1	0.0911692	-0.551124	1
ENSMUSG00000037624	Kcnk2	2.93488	1.76625	4.19798e-08	0.0486045	-4.45554	8.98653e-08	0.139662	-2.92453	0.00117837	0.0624311	-4.04097	0.0326402
ENSMUSG00000104507	A430027H14Rik	0.112957	1.85844	1.04811e-08	0.00133163	-4.56567	1.76505e-06	0.00391209	-3.18228	0.0013178	0.00396388	-2.94974	0.156361
ENSMUSG00000026605	Cenpf	0.151701	-3.33758	5.43111e-10	0.0988736	-3.90437	1.58785e-06	0.933425	-0.62878	0.72786	0.283417	-2.34286	0.284481
ENSMUSG00000026604	Ptpn14	0.449645	1.41545	3.81564e-05	0.0782333	-1.3213	0.157372	0.13262	-0.540328	0.988902	0.25567	0.431379	0.561673
ENSMUSG00000097925	Gm26574	0	-1.06258	0.527959	0	-0.134938	1	0.000391209	1.169	1	0.00792775	5.23588	8.06132e-07
ENSMUSG00000104435	Gm37422	0.00145516	-1.1469	0.290261	0	-3.43872	0.0517767	0.00117363	-1.17781	0.839606	0.117925	6.09021	1.14557e-26
ENSMUSG00000026603	Smyd2	0.377069	-0.240985	0.817988	0.408478	-0.112143	1	0.494488	0.175059	1	0.512331	0.22362	0.71897
ENSMUSG00000010175	Prox1	0.00200085	-3.09233	1.83731e-06	0.00932142	-0.870659	0.592253	0.0528132	1.7411	0.000816829	0.00891872	-0.814237	0.99545
ENSMUSG00000099404	Gm28172	0.000181895	0.274452	1	0	0.128097	1	0	0.37063	1	0.00198194	3.481	0.108989
ENSMUSG00000079045	Prox1os	0.000181895	-2.54371	0.0143185	0.00199745	0.246153	1	0.000391209	-1.37353	0.545872	0	-1.01086	0.817567
ENSMUSG00000103644	Gm29678	0	1.20045	1	0	2.1281	1	0	2.37063	1	0.000990969	5.06596	0.154888
ENSMUSG00000103510	Gm30725	0.00036379	2.52238	0.263483	0	1.45002	1	0	1.69256	1	0	3.06596	1
ENSMUSG00000089872	Rps6kc1	0.0387437	-0.0821133	1	0.0559285	0.480217	0.555444	0.0230813	-0.829435	0.735772	0.335939	3.20097	2.04993e-08
ENSMUSG00000026634	Angel2	0.418541	0.183381	0.8205	0.362537	-0.0407101	1	0.443631	0.262839	0.995869	0.260625	-0.518321	1
ENSMUSG00000037568	Vash2	0.200812	0.218186	0.759786	0.217722	0.333066	0.721043	0.0477275	-1.90324	0.044264	0.0822504	-1.08476	0.859492
ENSMUSG00000104487	Gm31373	0	1.20045	1	0	2.1281	1	0	2.37063	1	0.00297291	7.06596	0.000154381
ENSMUSG00000066595	Mfsd7b	0.104226	0.830472	0.0336365	0.0282972	-1.15885	0.280255	0.0277758	-1.17746	0.369531	0.382514	2.73437	4.3809e-06
ENSMUSG00000097845	A230020J21Rik	0.00109137	0.263645	0.960646	0.000998723	0.320742	1	0	-1.49727	0.71683	0.00891872	3.38789	0.00216055
ENSMUSG00000057072	Spata45	0.000181895	-0.121477	1	0	-0.250415	1	0	-0.0078814	1	0.0138736	6.38789	4.99123e-13
ENSMUSG00000026632	Tatdn3	0.137331	0.847113	0.0264055	0.0682461	-0.256597	1	0.0798067	-0.021352	1	0.11297	0.494124	0.525142
ENSMUSG00000062510	Nsl1	0.00873097	-2.85195	3.42285e-07	0.010653	-2.50029	0.00291375	0.0391209	-0.619696	0.92941	0.0297291	-0.975259	0.91973
ENSMUSG00000103576	Gm38188	0	2.52238	1	0	3.45002	1	0	3.69256	1	0	5.06596	1
ENSMUSG00000026630	Batf3	0.00818528	-3.39207	2.48626e-09	0.152805	0.969366	0.0669948	0.088022	0.1223	1	0.332966	2.10226	0.00115503
ENSMUSG00000102777	Gm38161	0	2.52238	1	0	3.45002	1	0	3.69256	1	0	5.06596	1
ENSMUSG00000091017	Fam71a	0.0445643	1.6819	7.46807e-06	0.00366199	-2.08784	0.0466457	0.0101714	-0.655842	0.978411	0.0247742	0.6618	0.473122
ENSMUSG00000026628	Atf3	1.86825	1.21957	0.000639625	0.431448	-1.07346	0.208427	0.882177	-0.00896321	1	1.2843	0.542469	0.665515
ENSMUSG00000073478	D730003I15Rik	0.313042	1.97275	6.41252e-10	0.0642512	-0.63152	0.775865	0.0622022	-0.67442	0.857195	0.0763046	-0.355351	1
ENSMUSG00000103174	Gm37168	0.000181895	-0.431817	1	0.000332908	0.495829	1	0	-0.307442	1	0.00594581	4.17287	0.0065884
ENSMUSG00000037499	Nenf	3.30249	0.499421	0.288728	4.49692	0.955727	0.0894949	1.94157	-0.324874	1	1.91059	-0.342103	1
ENSMUSG00000026627	Tmem206	0.032923	-0.636938	0.346493	0.0665816	0.442419	0.58715	0.118145	1.32332	0.0109743	0.0981059	1.00678	0.186741
ENSMUSG00000026626	Ppp2r5a	0.280119	0.423343	0.407101	0.163791	-0.403408	1	0.557864	1.47024	0.00453093	0.229905	0.105186	0.803412
ENSMUSG00000103114	Gm32200	0.00200085	1.35245	0.145156	0.000332908	-0.549975	1	0.00117363	0.738362	0.871249	0.00990969	3.74403	0.0016284
ENSMUSG00000037474	Dtl	0.0964045	-2.47324	1.64366e-06	0.464739	-0.112693	1	0.304361	-0.739552	0.77239	0.0733317	-2.7727	0.169521
ENSMUSG00000037461	Ints7	0.150791	-0.285844	0.834094	0.150474	-0.277835	1	0.140053	-0.382083	1	0.0842324	-1.10245	0.84852
ENSMUSG00000026623	Lpgat1	0.258473	-0.112684	1	0.352216	0.3604	0.796998	0.17135	-0.716253	0.799701	0.333957	0.272158	0.683821
ENSMUSG00000102840	Gm38037	0.00891286	-2.51764	4.14497e-06	0.00632525	-2.92501	0.000508722	0.0195605	-1.31845	0.25905	0.0118916	-1.93361	0.446936
ENSMUSG00000026622	Nek2	0.0118232	-2.91503	8.8032e-08	0.00699106	-3.5834	1.93757e-05	0.0418594	-1.02372	0.482267	0.0218013	-1.90308	0.455221
ENSMUSG00000055833	1700034H15Rik	0.0074577	1.20734	0.0154615	0.000332908	-2.50998	0.0622844	0.00156484	-0.928028	0.791068	0.0109007	1.75005	0.0741652
ENSMUSG00000037434	Slc30a1	0.0802158	0.368867	0.443787	0.04694	-0.447693	0.985497	0.104453	0.754778	0.250407	0.0554943	-0.177299	0.968641
ENSMUSG00000049353	Rd3	0.188989	1.54369	7.06275e-06	0.00532652	-3.785	1.1547e-05	0.0305143	-1.30858	0.265184	0.0911692	0.304193	0.675502
ENSMUSG00000097416	Gm26670	0.130419	1.09136	0.00273981	0.021639	-1.64896	0.0634492	0.0246462	-1.45146	0.191234	0.0911692	0.47037	0.549714
ENSMUSG00000026637	Traf5	0.148972	0.823565	0.0325454	0.0915496	0.0398962	1	0.0805891	-0.149473	1	0.0416207	-1.08261	0.864461
ENSMUSG00000097089	Gm26879	0.00163706	0.986326	0.411259	0.00199745	1.32664	0.440344	0.000391209	-0.351836	1	0.000990969	1.02156	0.76166
ENSMUSG00000037395	Rcor3	0.235918	0.896327	0.022145	0.139821	0.0497336	1	0.107974	-0.334849	1	0.0584672	-1.20254	0.800483
ENSMUSG00000097316	Gm10516	0.0112775	0.892329	0.0642685	0.0086556	0.470203	0.712553	0.00117363	-2.11801	0.108496	0.00594581	0.0724136	0.945395
ENSMUSG00000058248	Kcnh1	0.048566	1.13211	0.00241121	0.0123176	-0.977123	0.442215	0.0117363	-1.03448	0.50916	0.0336929	0.517522	0.552027
ENSMUSG00000037375	Hhat	0.0258291	-0.440577	0.614051	0.0619208	0.902842	0.107264	0.0285583	-0.264779	1	0.124862	1.9215	0.00445699
ENSMUSG00000016262	Sertad4	0.00472928	-2.70715	3.02628e-06	0.135493	2.43858	1.44489e-09	0.00312967	-3.1347	0.00218018	0.0128826	-1.12033	0.859803
ENSMUSG00000089812	Gm15867	0.0147335	0.181227	0.808221	0.032625	1.4105	0.00817509	0.00312967	-1.9577	0.105504	0.00792775	-0.584295	1
ENSMUSG00000016200	Syt14	0.0218274	-0.00480681	1	0.017977	-0.281356	1	0.00938902	-1.20565	0.399442	0.0277471	0.385751	0.657469
ENSMUSG00000103640	Gm31406	0.000181895	1.93742	0.644726	0	1.64267	1	0	1.8852	1	0.00198194	5.32899	0.0284475
ENSMUSG00000016181	Diexf	0.0552961	-0.255622	0.892669	0.0642512	-0.0185047	1	0.0520308	-0.329809	1	0.0267562	-1.24984	0.794257
ENSMUSG00000026638	Irf6	0.0774874	-0.681493	0.295469	0.0186428	-2.72534	0.000861103	0.0289495	-2.08372	0.0294598	0.38846	1.73616	0.0109318
ENSMUSG00000079144	A130010J15Rik	0.0909476	-0.0546423	1	0.10187	0.120364	1	0.0606374	-0.648661	0.888813	0.145672	0.646966	0.405658
ENSMUSG00000037318	Traf3ip3	0.024374	-0.0837996	1	0.000998723	-4.34358	7.67582e-05	0.000391209	-5.10267	0.000150925	0.0366659	0.548186	0.519508
ENSMUSG00000090080	Gm15872	0	0.522379	1	0	1.45002	1	0	1.69256	1	0.000990969	4.2586	0.236839
ENSMUSG00000089683	4930570N18Rik	0	-0.0625831	1	0	0.865062	1	0	1.1076	1	0.00198194	4.32899	0.0473409
ENSMUSG00000026639	Lamb3	0.716849	2.58483	3.61664e-18	0.00632525	-4.71388	8.25666e-08	0.0129099	-3.70405	0.000107149	0.13279	-0.32852	1
ENSMUSG00000016194	Hsd11b1	0.0241921	-1.76578	0.00221483	0.00998723	-2.97813	0.00107082	0.00391209	-4.23576	0.000133971	0.198194	1.38134	0.0693041
ENSMUSG00000009633	G0s2	0.612441	0.913275	0.0187663	0.358209	0.0435524	1	0.0637671	-2.48571	0.0065541	0.182338	-0.937206	0.931104
ENSMUSG00000103736	Gm37650	0.00036379	2.29999	0.31334	0	1.2801	1	0	1.52263	1	0	2.89603	1
ENSMUSG00000016179	Camk1g	0.000727581	-4.17111	7.08021e-09	0.0426122	1.62994	0.000574557	0.00156484	-3.00093	0.00588019	0.00891872	-0.620542	1
ENSMUSG00000097850	4631405K08Rik	0.903292	2.00846	1.91966e-10	0.00732397	-5.24989	4.34276e-09	0.0324704	-3.13399	0.000696754	0.0336929	-3.02733	0.12872
ENSMUSG00000026640	Plxna2	0.179531	0.900654	0.0228587	0.0712423	-0.544513	0.877697	0.208514	1.07928	0.049832	0.0931511	-0.131956	0.944981
ENSMUSG00000016494	Cd34	0.156066	-2.27713	9.59357e-06	0.346557	-1.06533	0.211798	4.98831	3.19729	5.85817e-18	0.135763	-2.39312	0.271462
ENSMUSG00000097325	Gm16897	0.000727581	-0.0383356	1	0	-1.52726	1	0	-1.28472	1	0.0128826	4.22946	0.00105504
ENSMUSG00000104077	Gm37027	0.000181895	0.715024	0.885813	0	0.543134	1	0	0.785668	1	0	2.15907	1
ENSMUSG00000016493	Cd46	0.0201904	1.34389	0.000664308	0.010653	0.299662	0.884934	0.00625935	-0.453599	1	0.00990969	0.277463	0.786974
ENSMUSG00000016481	Cr1l	0.345601	0.0770216	1	0.295955	-0.158984	1	0.507007	0.654143	0.440468	0.349812	0.0917223	0.812085
ENSMUSG00000026616	Cr2	0.00200085	-1.31892	0.256331	0.000998723	-2.00941	0.369245	0.000391209	-2.77505	0.236809	0.0832414	4.3932	3.20548e-09
ENSMUSG00000050530	Fam171a1	0.103135	-0.292214	0.826056	0.196416	0.696856	0.245673	0.329789	1.50002	0.00225726	0.0366659	-1.74309	0.530102
ENSMUSG00000026643	Nmt2	0.188989	-0.445711	0.499017	0.210398	-0.270005	1	0.249983	-0.0109992	1	0.452873	0.864017	0.246619
ENSMUSG00000049950	Rpp38	0.227005	0.490959	0.308314	0.116185	-0.538465	0.874766	0.0821539	-1.04398	0.454876	0.108016	-0.623213	1
ENSMUSG00000026644	Acbd7	0.0276481	0.406902	0.423406	0.00532652	-1.97624	0.0321242	0.00234725	-3.02365	0.00413252	0.18432	3.27746	7.12896e-09
ENSMUSG00000026645	Olah	0.00218274	-0.671999	0.988596	0.000665816	-1.91921	0.958964	0	-3.27323	0.743515	0.149636	6.68453	2.55146e-16
ENSMUSG00000026650	Meig1	0.0210998	0.401222	0.509017	0.00366199	-2.09815	0.100031	0.00547693	-1.52983	0.423339	0.123871	3.06453	1.50223e-05
ENSMUSG00000026648	Dclre1c	0.0256472	0.445714	0.383797	0.00565943	-1.74856	0.08844	0.00821539	-1.21214	0.438237	0.0931511	2.35388	0.000549362
ENSMUSG00000026646	Suv39h2	0.0743951	-1.25693	0.0175327	0.0765688	-1.17977	0.235177	0.0837187	-1.04281	0.454976	0.125853	-0.428522	1
ENSMUSG00000085043	Gm13184	0.00036379	1.52238	0.522619	0	0.64267	1	0	0.885203	1	0	2.2586	1
ENSMUSG00000051396	Hspa14	0.40308	-0.27101	0.767505	0.358542	-0.436107	0.860416	0.395121	-0.289177	1	0.278462	-0.790345	0.988403
ENSMUSG00000039496	Cdnf	0.00527496	1.2694	0.0204106	0.000998723	-0.950855	0.709762	0.000782418	-1.13187	0.680726	0.00594581	1.49827	0.224768
ENSMUSG00000026655	Fam107b	0.669556	0.584683	0.190794	0.159463	-1.58216	0.0635154	0.266413	-0.823581	0.679031	0.657012	0.510399	0.496507
ENSMUSG00000085205	Gm13185	0	1.52238	1	0	2.45002	1	0	2.69256	1	0	4.06596	1
ENSMUSG00000085656	Gm13180	0.00200085	1.2247	0.136923	0.000998723	0.383936	1	0.000391209	-0.415966	1	0.0168465	4.50796	7.68836e-09
ENSMUSG00000026657	Frmd4a	0.727763	0.514246	0.271066	0.53698	0.0285909	1	0.457715	-0.210137	1	0.097115	-2.4444	0.249475
ENSMUSG00000086874	Gm13175	0.000181895	4.52238	0.213363	0	3.45002	1	0	3.69256	1	0	5.06596	1
ENSMUSG00000086018	Gm13179	0.00109137	-0.451625	0.833326	0.00133163	-0.035402	1	0.00391209	1.42407	0.148571	0.00594581	2.09195	0.0812944
ENSMUSG00000039449	Prpf18	0.127872	-0.143118	1	0.14315	0.0332102	1	0.119319	-0.23787	1	0.12288	-0.18379	0.96969
ENSMUSG00000048186	Bend7	0.0582065	0.0976833	0.899504	0.0282972	-0.969984	0.426278	0.0751121	0.481288	0.580965	0.0287381	-0.895202	0.944948
ENSMUSG00000026662	Sephs1	0.176256	-0.836695	0.110356	0.353881	0.23122	0.967904	0.21673	-0.501782	1	0.16351	-0.897042	0.943545
ENSMUSG00000026664	Phyh	0.157885	-0.269956	0.861802	0.242024	0.385475	0.646382	0.0516396	-1.89331	0.0462969	0.84926	2.25393	0.000295663
ENSMUSG00000026668	Ucma	0.0169163	-2.10853	0.000579486	0.00133163	-5.44085	9.16747e-07	0	-7.52146	2.91742e-07	2.97588	6.84714	7.38134e-69
ENSMUSG00000026669	Mcm10	0.0134602	-2.8522	1.33667e-07	0.0243023	-1.94415	0.0188854	0.0578989	-0.674409	0.851545	0.0465755	-0.958719	0.914846
ENSMUSG00000026672	Optn	0.101498	1.46917	2.0468e-05	0.0259668	-0.697405	0.724768	0.0371649	-0.164904	1	0.0535123	0.383794	0.634095
ENSMUSG00000086430	4930551O13Rik	0	1.93742	1	0.000332908	4.45002	0.304951	0	3.1076	1	0	4.481	1
ENSMUSG00000097770	Gm26776	0	-0.799549	0.685861	0.000332908	1.2021	0.975922	0	0.37063	1	0.000990969	2.81803	0.489609
ENSMUSG00000026676	Ccdc3	0.00418359	-3.33145	2.0081e-08	0.133829	1.87765	1.4651e-05	0.0086066	-2.22319	0.0249173	0.0990969	1.32596	0.0758728
ENSMUSG00000039145	Camk1d	0.0860364	0.504984	0.258064	0.0256339	-1.31238	0.189611	0.0121275	-2.37084	0.0145058	0.031711	-0.952705	0.930597
ENSMUSG00000039128	Cdc123	0.661735	-0.317401	0.691464	0.789324	-0.0418553	1	0.496836	-0.728921	0.606342	0.36765	-1.15173	0.824626
ENSMUSG00000025817	Nudt5	0.452191	-0.595405	0.302283	0.551628	-0.280159	1	0.529306	-0.339774	1	0.385487	-0.793106	0.987001
ENSMUSG00000056718	Gm13199	0.00109137	-0.477621	0.757221	0.000665816	-0.822994	0.876193	0.00117363	-0.152932	1	0.00198194	0.79294	0.766359
ENSMUSG00000025816	Sec61a2	0.29849	-0.0230202	1	0.503689	0.777936	0.225607	0.162743	-0.919537	0.574712	0.13279	-1.19303	0.804878
ENSMUSG00000085818	Gm13267	0	1.20045	1	0	2.1281	1	0	2.37063	1	0	3.74403	1
ENSMUSG00000025815	Dhtkd1	0.0100042	0.657309	0.217125	0.00632525	-0.0224629	1	0.00117363	-2.15293	0.101099	0.00792775	0.406161	0.74891
ENSMUSG00000043241	Upf2	0.441823	0.0654867	1	0.420463	-0.0115323	1	0.392383	-0.114643	1	0.25567	-0.733717	1
ENSMUSG00000045319	Proser2	0.0891286	-0.354825	0.725497	0.0286301	-2.00242	0.0145053	0.0148659	-2.92649	0.00157713	0.0624311	-0.833776	0.969711
ENSMUSG00000102887	Gm10857	0.000181895	3.52238	0.348089	0	2.86506	1	0	3.1076	1	0	4.481	1
ENSMUSG00000039063	Echdc3	0.110228	1.56765	3.03739e-06	0.0223048	-0.960364	0.435935	0.0277758	-0.633372	0.907833	0.032702	-0.361293	1
ENSMUSG00000087485	Gm13383	0.000545686	-0.335602	1	0.000665816	0.152344	0.986371	0.00273846	1.93767	0.257311	0.00198194	1.76828	0.441611
ENSMUSG00000039046	Usp6nl	0.0643909	0.254274	0.634235	0.0233035	-1.2551	0.213384	0.0852836	0.671306	0.338883	0.0356749	-0.592639	1
ENSMUSG00000085716	Gm13388	0.000181895	-0.937052	0.55497	0	-1.04183	0.897738	0	-0.799295	0.92839	0.0138736	5.01865	2.46322e-09
ENSMUSG00000086109	Gm13391	0.0483841	-0.628509	0.378358	0.00133163	-5.5172	4.62635e-08	0.00665055	-3.42292	0.000688969	1.71041	5.13921	3.42751e-32
ENSMUSG00000002107	Celf2	1.07209	0.291177	0.626461	1.70482	0.996032	0.071282	0.11658	-2.97885	0.000991331	0.622329	-0.524703	1
ENSMUSG00000087079	Gm13389	0	0.937417	1	0	1.86506	1	0	2.1076	1	0.000990969	4.74403	0.186741
ENSMUSG00000099424	Gm28641	0.000181895	0.715024	1	0	0.543134	1	0	0.785668	1	0	2.15907	1
ENSMUSG00000085070	Gm13211	0	2.52238	1	0	3.45002	1	0	3.69256	1	0	5.06596	1
ENSMUSG00000085580	1700061F12Rik	0	1.93742	1	0	2.86506	1	0	3.1076	1	0.00198194	7.65092	0.00140818
ENSMUSG00000079604	Gm13219	0.000181895	-0.969474	0.559289	0	-1.07354	0.716664	0	-0.831004	0.930208	0.000990969	1.57411	0.756537
ENSMUSG00000015619	Gata3	0.0332868	-2.18573	4.07362e-05	0.111524	-0.366349	1	0.0316879	-2.19678	0.0221526	0.11297	-0.330534	1
ENSMUSG00000086618	Gm13256	0.00036379	0.406902	0.805106	0	-0.35733	1	0	-0.114797	1	0.00891872	5.13996	0.00167074
ENSMUSG00000025783	4930412O13Rik	0	0.937417	1	0	1.86506	1	0	2.1076	1	0	3.481	1
ENSMUSG00000079602	9230102O04Rik	0	-2.86994	0.030495	0.000998723	0.110175	1	0	-1.69976	0.548993	0.0218013	4.63532	1.20354e-10
ENSMUSG00000075534	Gm13262	0	0.715024	1	0.000332908	2.86506	0.474805	0	1.8852	1	0	3.2586	1
ENSMUSG00000025782	Taf3	0.269205	-0.248189	0.807062	0.294623	-0.103594	1	0.384167	0.295566	0.954696	0.183329	-0.787401	0.990699
ENSMUSG00000025781	Atp5c1	4.84332	-0.063558	1	4.62709	-0.130086	1	4.62996	-0.128384	1	3.84001	-0.39945	0.984624
ENSMUSG00000037262	Kin	0.295943	-0.0143762	1	0.372191	0.334027	0.835766	0.280888	-0.0910251	1	0.205131	-0.543788	1
ENSMUSG00000037254	Itih2	0.00163706	-0.631426	0.697033	0.000665816	-1.49639	0.58715	0.000391209	-1.8466	0.535162	0.121889	7.02015	7.07113e-36
ENSMUSG00000025780	Itih5	0.0351058	-1.72926	0.00113905	0.0775675	-0.523335	0.905829	0.0316879	-1.82314	0.0688176	0.0733317	-0.57982	1
ENSMUSG00000061186	Sfmbt2	0.00181895	-2.42758	0.000308986	0.0169783	0.830792	0.235276	0.0133011	0.464289	0.747027	0.0208104	1.13953	0.214141
ENSMUSG00000085257	Gm13264	0.000181895	1.93742	0.660955	0	1.64267	1	0	1.8852	1	0.00198194	5.32899	0.0157155
ENSMUSG00000026778	Prkcq	0.143515	0.549338	0.197172	0.00565943	-4.14803	1.75365e-06	0.0164308	-2.64397	0.00467728	0.0257652	-1.94527	0.448815
ENSMUSG00000102674	8030442B05Rik	0	1.20045	1	0	2.1281	1	0.000391209	3.69256	0.372456	0	3.74403	1
ENSMUSG00000086006	Gm13293	0	0.200451	1	0.000665816	3.03499	0.260096	0	1.37063	1	0	2.74403	1
ENSMUSG00000026773	Pfkfb3	0.0944036	0.45199	0.324853	0.043278	-0.732388	0.691288	0.0551605	-0.370191	1	0.0990969	0.499264	0.527065
ENSMUSG00000102329	Gm10851	0.11805	0.982505	0.0092712	0.000332908	-6.66241	1.85974e-09	0.00938902	-2.76851	0.00424696	0.373595	2.64378	1.28081e-05
ENSMUSG00000037197	Rbm17	1.44588	-0.133966	0.988445	1.33896	-0.244444	1	1.21314	-0.389683	0.999412	0.777911	-1.02833	0.88221
ENSMUSG00000026770	Il2ra	0.141878	1.07154	0.0037066	0.00133163	-5.52897	2.77408e-08	0.0043033	-4.0214	8.60061e-05	0.212067	1.57455	0.0271059
ENSMUSG00000023206	Il15ra	1.04572	1.93533	9.7685e-10	0.00399489	-6.33963	2.11759e-11	0.0907605	-1.9195	0.0409201	0.375577	0.168909	0.758318
ENSMUSG00000058594	Fbxo18	0.186079	-0.0696104	1	0.272319	0.512	0.465662	0.146703	-0.418633	1	0.165492	-0.230411	0.993128
ENSMUSG00000047909	Ankrd16	0.152428	0.829499	0.030934	0.097542	0.106182	1	0.0735473	-0.313868	1	0.0525214	-0.779531	0.996924
ENSMUSG00000026768	Itga8	0.00673012	-2.50582	7.64663e-06	0.178106	2.56337	6.12562e-11	0.0117363	-1.63344	0.12667	0.0346839	-0.0414038	0.921473
ENSMUSG00000086843	E030013I19Rik	0.00127327	-2.21571	0.00173586	0.0336237	2.74307	3.64709e-10	0	-4.06899	0.00433954	0.0406297	2.83989	2.5587e-05
ENSMUSG00000026767	Fam188a	0.243558	0.274452	0.660955	0.175775	-0.227898	1	0.257024	0.343265	0.760336	0.241796	0.247605	0.705968
ENSMUSG00000104045	Gm37565	0	2.52238	1	0	3.45002	1	0	3.69256	1	0.000990969	7.06596	0.0493166
ENSMUSG00000026730	Pter	0.0884011	-0.0957724	1	0.0832269	-0.180202	1	0.0798067	-0.240369	1	0.0168465	-2.41898	0.266987
ENSMUSG00000049630	C1ql3	0.00727581	-0.823972	0.731585	0.0199745	0.711877	0.525753	0.000391209	-4.07728	0.190812	0.109998	3.29777	0.000728784
ENSMUSG00000026727	Rsu1	0.769417	-0.0529467	1	1.20712	0.635302	0.391804	1.59496	1.05973	0.0737887	0.27648	-1.53568	0.630146
ENSMUSG00000026726	Cubn	0.00036379	-1.19644	0.523472	0.000998723	0.164623	1	0.00273846	1.4831	0.300283	0.0237833	4.87692	6.21767e-08
ENSMUSG00000026723	Trdmt1	0.117322	1.0352	0.00468723	0.0319591	-0.97624	0.412153	0.0422506	-0.561278	0.972338	0.064413	0.0734923	0.835767
ENSMUSG00000026728	Vim	0.652822	-3.21538	3.63315e-10	13.9818	1.41301	0.00270313	30.4161	2.70195	1.26435e-11	2.67562	-1.08563	0.581664
ENSMUSG00000003418	St8sia6	0.0143697	-0.0996725	1	0.000665816	-4.01758	0.000571024	0.0348176	1.25515	0.0493576	0.0297291	1.00613	0.257637
ENSMUSG00000063275	Hacd1	0.402716	-0.0775402	1	0.56561	0.440931	0.675864	0.494097	0.233127	1	0.180356	-1.23657	0.783207
ENSMUSG00000026718	Stam	0.184987	0.465755	0.34545	0.136825	-0.0113155	1	0.108365	-0.357486	1	0.0564852	-1.2791	0.760023
ENSMUSG00000061531	Tmem236	0.000545686	-1.10698	0.54759	0	-2.2224	0.545195	0	-1.97987	0.750744	0.0247742	4.49961	7.99462e-07
ENSMUSG00000026712	Mrc1	0.00254653	-2.17806	0.00220396	0.000998723	-3.17751	0.00667577	0.00469451	-1.21803	0.55416	0.272516	5.15489	7.53126e-25
ENSMUSG00000036949	Slc39a12	0.00036379	1.52238	0.50635	0	0.64267	1	0	0.885203	1	0.00495485	5.481	0.0170168
ENSMUSG00000057914	Cacnb2	0.00618444	-0.123125	1	0.0126505	0.973876	0.182396	0	-4.19008	0.00567165	0.00594581	0.0091274	0.954208
ENSMUSG00000104106	Gm10848	0.000181895	-0.121477	1	0.000332908	0.806169	1	0	-0.0078814	1	0.000990969	2.4221	0.573966
ENSMUSG00000087086	Gm13269	0.00109137	0.0818068	1	0.00133163	0.486551	1	0	-1.66499	0.539122	0.00396388	2.10248	0.151563
ENSMUSG00000026707	Nsun6	0.14206	0.638549	0.121682	0.068579	-0.488347	0.938752	0.0680704	-0.495345	1	0.108016	0.193578	0.749499
ENSMUSG00000017418	Arl5b	0.226641	0.11401	0.940557	0.215724	0.0357517	1	0.192866	-0.131492	1	0.147654	-0.512678	1
ENSMUSG00000075520	Malrd1	0.000545686	-0.937052	0.671149	0	-2.05777	0.60673	0	-1.81524	0.845292	0.0109007	3.32899	0.0046849
ENSMUSG00000026748	Plxdc2	0.520766	0.735097	0.0762184	0.422127	0.376472	0.773889	0.0798067	-2.0811	0.0248025	0.0743227	-2.14753	0.354862
ENSMUSG00000053702	Nebl	0.0758503	-0.231485	0.936059	0.00632525	-3.78766	1.74175e-05	0.0356	-1.32619	0.278597	0.192248	1.15611	0.123989
ENSMUSG00000085100	Gm13324	0	2.52238	1	0	3.45002	1	0	3.69256	1	0	5.06596	1
ENSMUSG00000062651	H2afb1	0	-0.565083	1	0	0.362562	1	0.00117363	2.8852	0.195761	0.00396388	4.68745	0.0125598
ENSMUSG00000054057	A930004D18Rik	0.00563875	-1.65005	0.00468408	0.0519336	1.73762	0.000142435	0.0164308	-0.0397866	1	0.00396388	-1.81791	0.538223
ENSMUSG00000054074	Skida1	0.0374704	-0.357307	0.728545	0.0762359	0.733272	0.2263	0.0164308	-1.52998	0.153318	0.00792775	-2.42812	0.272937
ENSMUSG00000026743	Mllt10	0.464197	-0.284006	0.746011	0.478056	-0.229881	1	0.508181	-0.137252	1	0.283417	-0.982239	0.904803
ENSMUSG00000026740	Dnajc1	0.452919	0.0944051	0.971695	0.519336	0.2986	0.880197	0.591899	0.494585	0.67108	0.316119	-0.434933	1
ENSMUSG00000051154	Commd3	1.5341	0.427461	0.392949	1.14687	-0.0329253	1	1.03162	-0.190919	1	0.59359	-0.991203	0.899691
ENSMUSG00000026739	Bmi1	0.0802158	-0.138867	1	0.0978749	0.168012	0.94831	0.115407	0.415679	0.670431	0.0911692	0.0686274	0.83615
ENSMUSG00000037708	Spag6	0.000909476	1.93742	0.132883	0	-0.0735371	1	0	0.168996	1	0.0109007	6.06596	3.05264e-08
ENSMUSG00000097638	Carlr	0	1.20045	1	0	2.1281	1	0	2.37063	1	0	3.74403	1
ENSMUSG00000026737	Pip4k2a	0.319772	0.751091	0.0692271	0.0529323	-1.96021	0.0159937	0.128317	-0.659636	0.867768	0.0981059	-1.0287	0.883301
ENSMUSG00000026736	4930426L09Rik	0.010368	0.711475	0.173628	0.00266326	-1.21294	0.421693	0.00547693	-0.214332	1	0.00198194	-1.20083	0.890041
ENSMUSG00000037683	Armc3	0.00218274	-1.14787	0.125244	0.000998723	-1.95937	0.115477	0.00156484	-1.39066	0.427689	0.0198194	2.12289	0.00893438
ENSMUSG00000087674	4930447M23Rik	0	2.52238	1	0	3.45002	1	0	3.69256	1	0	5.06596	1
ENSMUSG00000023094	Msrb2	0.0860364	-0.413041	0.638028	0.199745	0.882572	0.102702	0.230813	1.09887	0.0420982	0.0386478	-1.52013	0.640733
ENSMUSG00000087103	Gm13344	0	0.715024	1	0	1.64267	1	0	1.8852	1	0.000990969	4.481	0.152229
ENSMUSG00000026735	Ptf1a	0.000181895	-1.4549	0.899534	0	-1.54998	1	0	-1.30744	1	0.0426117	7.13307	1.65033e-10
ENSMUSG00000026734	4921504E06Rik	0	-2.83517	1	0	-1.90753	1	0	-1.66499	1	0.0614401	7.72131	1.26533e-08
ENSMUSG00000086621	Gm13348	0	2.52238	1	0	3.45002	1	0	3.69256	1	0.000990969	7.06596	0.0493166
ENSMUSG00000043415	Otud1	0.0272843	0.284038	0.627045	0.0243023	0.106809	1	0.0226901	0.008196	1	0.0168465	-0.369596	1
ENSMUSG00000087246	Gm13346	0	-0.284976	0.888438	0.000332908	1.74959	0.863596	0	0.885203	1	0	2.2586	1
ENSMUSG00000036617	Etl4	0.532225	1.07144	0.00369817	0.149808	-0.906669	0.464424	0.251547	-0.135056	1	0.130808	-1.07705	0.861955
ENSMUSG00000091457	Gm17171	0.00563875	2.37263	2.80911e-06	0	-2.2224	0.226233	0	-1.97987	0.369524	0.00891872	2.84873	0.00396179
ENSMUSG00000086418	Gm13362	0	1.52238	1	0	2.45002	1	0	2.69256	1	0	4.06596	1
ENSMUSG00000036591	Arhgap21	0.119141	0.461552	0.299679	0.0878877	-0.018042	1	0.0684616	-0.387654	1	0.0792775	-0.156672	0.963878
ENSMUSG00000075514	Gm13375	0.00691202	1.15673	0.0218478	0.00166454	-0.835377	0.708634	0.00117363	-1.19008	0.588805	0.00594581	1.00913	0.425039
ENSMUSG00000087219	Gm13376	0	0.715024	1	0	1.64267	1	0	1.8852	1	0.00198194	5.32899	0.0157155
ENSMUSG00000026679	Enkur	0.0651185	1.66703	9.15692e-07	0.0103201	-1.21709	0.260719	0.0156484	-0.608994	0.938853	0.0733317	1.66633	0.0201878
ENSMUSG00000048550	Thnsl1	0.0321955	-0.127946	1	0.0369528	0.0893345	1	0.0301231	-0.211246	1	0.0227923	-0.57127	1
ENSMUSG00000045967	Gpr158	0.000181895	-0.0011826	1	0	-0.134938	1	0	0.107596	1	0.00396388	4.06596	0.00447529
ENSMUSG00000026787	Gad2	0	-2.23251	1	0.00399489	2.75815	0.130929	0.000391209	-0.0353621	1	0.00792775	3.71232	0.0653415
ENSMUSG00000085353	1700092C17Rik	0	0.715024	1	0	1.64267	1	0	1.8852	1	0.00594581	8.87331	0.000103545
ENSMUSG00000026786	Apbb1ip	0.0272843	-0.911641	0.141735	0.0366199	-0.445557	1	0.0117363	-2.07776	0.0432226	0.0842324	0.79135	0.321651
ENSMUSG00000026784	Pdss1	0.043473	-0.841901	0.155773	0.0639183	-0.242342	1	0.0575077	-0.395764	1	0.0545033	-0.450586	1
ENSMUSG00000058835	Abi1	0.524586	0.553402	0.224144	0.368529	-0.00881478	1	0.345829	-0.103633	1	0.339902	-0.1249	0.938436
ENSMUSG00000026781	Acbd5	0.314133	0.680844	0.110747	0.173778	-0.249672	1	0.175653	-0.231753	1	0.289363	0.506141	0.504075
ENSMUSG00000026779	Mastl	0.0281938	-0.987446	0.0841039	0.0116518	-2.22319	0.00754514	0.0356	-0.604856	0.928505	0.0178374	-1.53591	0.643398
ENSMUSG00000026775	Yme1l1	0.395258	-0.0768355	1	0.497031	0.272876	0.913278	0.391992	-0.0854238	1	0.341884	-0.281541	1
ENSMUSG00000026774	4931423N10Rik	0.00036379	-0.0625831	1	0	-0.797903	1	0.000391209	0.483105	1	0.0277471	7.60201	9.81896e-11
ENSMUSG00000069132	Nxph2	0	-3.49999	0.00552306	0.0119847	3.10489	8.28815e-08	0.000391209	-1.31867	0.680804	0.00990969	2.6185	0.0105429
ENSMUSG00000026771	Spopl	0.0991329	0.105609	0.884625	0.116518	0.348367	0.708513	0.101323	0.136318	1	0.0673859	-0.448484	1
ENSMUSG00000026986	Hnmt	0.0074577	-0.624462	0.464532	0.0419464	2.07457	8.75004e-06	0.00117363	-2.91847	0.0161353	0.0881962	3.11487	6.52699e-07
ENSMUSG00000061809	Tbpl2	0	0.937417	1	0	1.86506	1	0	2.1076	1	0.00495485	8.65092	5.79069e-08
ENSMUSG00000026985	Il1f8	0	-1.56508	0.702427	0	-0.637438	1	0	-0.394905	1	0.0178374	6.31389	1.26644e-07
ENSMUSG00000044103	Il1f9	0.000545686	-2.11425	0.0878436	0	-3.20819	0.153438	0	-2.96565	0.295836	0.0257652	3.36141	0.000398282
ENSMUSG00000026984	Il1f6	0.00181895	-2.70819	0.00533297	0	-5.25733	0.00380238	0.000391209	-4.01307	0.0432226	0.139727	3.77484	8.04781e-07
ENSMUSG00000026983	Il1f5	0.000727581	-2.84219	0.0139995	0	-4.25041	0.0411153	0	-4.00788	0.100906	0.155582	5.35293	4.61358e-15
ENSMUSG00000046845	Il1f10	0	-2.7814	0.242411	0	-1.85376	0.951035	0	-1.61122	1	0.0366659	5.92157	2.16855e-09
ENSMUSG00000085999	Gm13411	0.00036379	-0.620579	0.943968	0	-1.33133	0.98804	0	-1.0888	1	0.0356749	7.02748	1.2766e-14
ENSMUSG00000026981	Il1rn	0.0192809	-2.41409	1.14115e-05	0.00233035	-5.24955	6.00429e-08	0.00312967	-4.83687	6.48238e-06	1.7005	4.54046	3.8339e-22
ENSMUSG00000026979	Psd4	0.0163706	-0.262148	0.939474	0.00233035	-2.93476	0.00546213	0.00117363	-3.69654	0.00297635	0.0346839	0.881634	0.314175
ENSMUSG00000026976	Pax8	0.00036379	-2.40836	0.14781	0.000332908	-2.07354	0.699537	0.00117363	-0.815236	1	0.0515304	4.7386	2.52873e-07
ENSMUSG00000004113	Cacna1b	0.00982234	-1.84283	0.00120713	0.0196416	-0.786468	0.661778	0.00117363	-4.48611	8.7415e-05	0.552961	4.40885	6.29077e-20
ENSMUSG00000036893	Ehmt1	0.53077	-0.0685429	1	0.570937	0.0441594	1	0.487838	-0.191182	1	0.314137	-0.826264	0.973535
ENSMUSG00000026972	Arrdc1	0.147335	0.270618	0.594355	0.0306275	-2.05436	0.0123795	0.18113	0.571829	0.448304	0.308191	1.34574	0.058865
ENSMUSG00000026974	Zmynd19	0.113321	-1.04884	0.0548204	0.299284	0.434282	0.573319	0.190128	-0.249547	1	0.0822504	-1.44993	0.674715
ENSMUSG00000026975	Dph7	0.113866	0.0772424	0.924359	0.118182	0.132155	0.987764	0.0723737	-0.596023	0.933334	0.0515304	-1.06002	0.868891
ENSMUSG00000036850	Mrpl41	1.03771	-0.0476093	1	1.0986	0.0401456	1	0.87357	-0.302367	1	0.596563	-0.851025	0.962915
ENSMUSG00000036833	Pnpla7	0.0223731	-0.185202	1	0.0229706	-0.129776	1	0.00938902	-1.41094	0.276517	0.1427	2.60291	5.31123e-05
ENSMUSG00000006476	Nsmf	0.100406	-0.336231	0.752917	0.160462	0.383624	0.654036	0.129099	0.0541169	1	0.0772956	-0.682829	1
ENSMUSG00000036813	Entpd8	0	-2.58615	0.287024	0	-1.6585	1	0	-1.41597	1	0.00792775	3.30515	0.025268
ENSMUSG00000036805	Noxa1	0.000545686	-1.82635	0.0987599	0.00133163	-0.567897	1	0.000782418	-1.08003	0.932498	0.0257652	3.69156	7.90611e-06
ENSMUSG00000087028	Gm13387	0.000181895	-0.903885	0.552124	0	-1.00941	0.893476	0.00195605	1.99212	0.148179	0	0.606527	1
ENSMUSG00000078202	Nrarp	0.0843994	-1.9972	9.98194e-05	0.0905509	-1.85081	0.0245651	1.21079	2.098	4.08983e-06	0.0515304	-2.61438	0.210503
ENSMUSG00000103217	Gm38287	0.000545686	-0.431817	1	0	-1.57234	0.87327	0.000391209	-0.307442	1	0.000990969	1.06596	0.792891
ENSMUSG00000059555	Tor4a	0.0276481	0.806787	0.0614175	0.0119847	-0.471092	0.986371	0.0230813	0.498787	0.628847	0.0445936	1.47058	0.0566557
ENSMUSG00000013465	Nelfb	0.259928	-0.492925	0.430374	0.469733	0.415323	0.715611	0.307882	-0.222001	1	0.141709	-1.3393	0.730913
ENSMUSG00000036770	4933433C11Rik	0	-2.03221	0.197981	0.000665816	0.543134	1	0	-0.862031	0.932938	0.00396388	2.96162	0.0393005
ENSMUSG00000026969	Fam166a	0.000727581	0.844307	0.647034	0.000332908	0.320742	1	0	-0.477367	1	0.00495485	3.69672	0.00362238
ENSMUSG00000036752	Tubb4b	1.95938	-0.670976	0.224546	1.39022	-1.1577	0.15512	2.41063	-0.339869	1	1.57069	-0.957081	0.661491
ENSMUSG00000006469	Slc34a3	0	-2.31051	0.179261	0	-1.38287	0.814792	0	-1.14033	0.997719	0.0227923	5.56346	1.2213e-10
ENSMUSG00000089953	Rnf224	0	-3.55444	0.00915532	0	-2.62679	0.22689	0.000391209	-1.37353	0.738872	0.00297291	1.02156	0.588104
ENSMUSG00000036731	Cysrt1	0.00418359	-2.09845	0.0118599	0	-5.78359	0.000346784	0.000782418	-3.9537	0.0173366	0.0525214	1.65217	0.0764034
ENSMUSG00000044628	Rnf208	0.00654823	-3.02722	9.20276e-08	0.0256339	-1.00646	0.398023	0.00352088	-3.75576	0.000206606	0.0158555	-1.61394	0.611691
ENSMUSG00000006471	Ndor1	0.048566	0.390638	0.421808	0.032625	-0.218681	1	0.0297319	-0.351268	1	0.0267562	-0.464866	1
ENSMUSG00000078201	Tmem203	0.421451	0.715558	0.0867363	0.259002	-0.0607583	1	0.302013	0.170133	0.985241	0.272516	0.0179259	0.859492
ENSMUSG00000048707	Tprn	0.0516582	0.538926	0.235739	0.0203074	-0.870157	0.566379	0.0250374	-0.557704	0.999651	0.0673859	0.904188	0.263782
ENSMUSG00000026966	Ssna1	1.23434	-0.298772	0.72057	1.54369	0.0476406	1	1.7221	0.211706	1	0.911692	-0.72232	0.806705
ENSMUSG00000026965	Anapc2	0.343418	-0.0409739	1	0.378516	0.107829	1	0.329789	-0.099083	1	0.248733	-0.505583	1
ENSMUSG00000026963	Tmem210	0.000181895	-0.522015	0.831931	0	-0.637438	1	0	-0.394905	1	0.0168465	6.14842	1.49996e-11
ENSMUSG00000026961	Lrrc26	0.00491117	-2.11217	0.00109904	0.000332908	-5.0186	2.99799e-05	0.000782418	-4.19008	0.00108269	0.17342	3.24578	1.97574e-07
ENSMUSG00000026959	Grin1	0.000181895	-2.6069	0.0330146	0.00166454	-0.0524755	1	0.000782418	-0.84142	1	0.0505394	5.27455	1.494e-14
ENSMUSG00000085830	Grin1os	0.000181895	0.937417	0.834642	0	0.749585	1	0	0.992119	1	0	2.36552	1
ENSMUSG00000097345	AA543186	0.0100042	0.266339	0.70791	0.00532652	-0.627419	0.837069	0.00195605	-1.91477	0.113565	0.00891872	0.205492	0.879985
ENSMUSG00000036646	Man1b1	0.117141	-0.17168	1	0.184764	0.526452	0.452353	0.136923	0.070736	1	0.181347	0.484758	0.526139
ENSMUSG00000026958	Dpp7	0.00909476	-2.1737	8.8699e-05	0.0832269	1.16654	0.0220152	0.0359912	-0.113688	1	0.0188284	-0.997436	0.910466
ENSMUSG00000026956	Uap1l1	0.155339	1.21401	0.000558527	0.11219	0.636585	0.320523	0.0348176	-1.1033	0.414329	0.0485575	-0.589393	1
ENSMUSG00000026955	Sapcd2	0.00454738	-4.72153	1.46863e-14	0.0126505	-3.20654	8.26442e-05	0.0649407	-0.842042	0.665885	0.00693678	-3.88168	0.0465488
ENSMUSG00000015085	Entpd2	0.163524	-0.0011826	1	0.131831	-0.322786	1	0.0148659	-3.47467	0.000270632	0.11198	-0.544095	1
ENSMUSG00000015094	Npdc1	0.0831261	-2.26156	1.08764e-05	0.97542	1.49286	0.00126533	1.32815	1.97762	2.23774e-05	0.560888	0.59627	0.429857
ENSMUSG00000036587	Fut7	0.00036379	-1.23251	0.565921	0	-1.92501	0.707685	0.000782418	-0.0623292	1	0.00891872	3.17843	0.0150621
ENSMUSG00000026944	Abca2	0.0221912	-0.208415	0.97974	0.0209732	-0.274489	1	0.00586814	-2.07231	0.0589599	0.032702	0.403552	0.643798
ENSMUSG00000047617	BC029214	0.481658	0.879678	0.0245592	0.421128	0.626321	0.407622	0.20695	-0.445409	1	0.399361	0.526646	0.484665
ENSMUSG00000015093	Clic3	0.00982234	-2.44822	5.95816e-05	0.000998723	-5.32311	1.3104e-06	0.00391209	-3.61826	0.0013264	0.223959	2.21435	0.00155853
ENSMUSG00000015090	Ptgds	0.0161887	-2.76918	1.22576e-05	0.0286301	-1.89105	0.0764141	0.0297319	-1.82672	0.158231	2.61814	5.29917	1.66775e-29
ENSMUSG00000026943	Lcn12	0	-2.06258	0.208324	0	-1.13494	0.72802	0	-0.892404	0.938051	0.0188284	5.52991	1.35996e-12
ENSMUSG00000015083	C8g	0.0558418	0.901945	0.0203283	0.0316262	-0.00530235	1	0.0109539	-1.53493	0.165065	0.0703588	1.17925	0.121653
ENSMUSG00000015095	Fbxw5	0.329048	0.230737	0.734624	0.306608	0.114702	1	0.228466	-0.324983	1	0.205131	-0.471857	1
ENSMUSG00000026942	Traf2	0.234281	0.372364	0.490248	0.13849	-0.434083	0.987524	0.138097	-0.43521	1	0.432063	1.25178	0.0808917
ENSMUSG00000015092	Edf1	6.92493	0.556568	0.216616	3.88403	-0.344658	0.959748	4.86038	-0.00806002	1	6.63057	0.447229	0.74173
ENSMUSG00000026941	Mamdc4	0.0036379	-0.255228	0.969849	0.00699106	0.74455	0.4378	0.00273846	-0.541061	1	0.00693678	0.832339	0.570861
ENSMUSG00000036504	Phpt1	1.21542	0.619423	0.155538	0.913166	0.153423	1	0.482752	-0.79563	0.531767	0.51134	-0.697071	1
ENSMUSG00000029419	Gm996	0.00782149	2.30939	6.91957e-06	0.00266326	0.521918	0.870435	0	-2.48735	0.260142	0.000990969	-0.103966	1
ENSMUSG00000097872	Gm26702	0	1.93742	1	0	2.86506	1	0	3.1076	1	0.000990969	6.06596	0.0884964
ENSMUSG00000015087	Rabl6	0.368883	-0.399835	0.562308	0.528658	0.15467	1	0.521091	0.131972	1	0.271526	-0.819527	0.976861
ENSMUSG00000052403	Fcnaos	0.000181895	0.274452	1	0.000332908	1.2021	0.975922	0	0.37063	1	0.0109007	6.481	3.57432e-11
ENSMUSG00000026940	Ccdc183	0	2.52238	1	0	3.45002	1	0	3.69256	1	0.000990969	7.06596	0.0493166
ENSMUSG00000026939	Tmem141	0.126599	0.0215846	1	0.227043	0.917399	0.0835416	0.0438154	-1.53609	0.135903	0.0911692	-0.447111	1
ENSMUSG00000026938	Fcna	0.000181895	-3.76302	0.000645899	0.000332908	-2.83538	0.0918275	0	-3.59746	0.0713729	0.161528	6.19469	4.90336e-29
ENSMUSG00000036449	Lcn8	0.000909476	-2.93978	0.000943605	0	-4.61067	0.0033129	0.000391209	-3.36543	0.0442292	0.36765	7.25639	8.3752e-54
ENSMUSG00000026937	Lcn5	0.000181895	0.200451	1	0	0.0577074	1	0	0.300241	1	0.0148645	7.481	1.60076e-10
ENSMUSG00000045684	Lcn6	0.000545686	-2.61205	0.134211	0.000332908	-2.69463	0.62005	0	-3.45719	0.560158	0.220986	7.94258	9.96963e-29
ENSMUSG00000047356	Lcn10	0.000181895	-3.48325	0.0161681	0	-3.5612	0.197847	0.000391209	-2.31307	0.65507	0.208104	8.2021	4.26319e-38
ENSMUSG00000062061	Obp2a	0.0036379	-2.84935	0.000319324	0	-6.33051	4.558e-05	0.00156484	-3.76277	0.0133256	1.20105	7.21493	3.92697e-58
ENSMUSG00000087612	A230005M16Rik	0.00127327	-0.596562	0.711945	0.00332908	0.821994	0.59047	0.000782418	-0.892404	0.981828	0.0178374	3.31389	0.000223854
ENSMUSG00000049086	Bmyc	0.689201	-0.307583	0.706659	1.02036	0.294972	0.883332	0.716304	-0.237663	1	0.730344	-0.203973	0.978151
ENSMUSG00000079539	Obp2b	0.00036379	0.107342	1	0	-0.637438	1	0	-0.394905	1	0.0168465	6.14842	6.64941e-06
ENSMUSG00000026936	Lcn3	0.000181895	-4.70162	1.36188e-05	0	-4.77639	0.00422507	0	-4.53385	0.0159812	0.512331	8.72521	6.94341e-78
ENSMUSG00000069080	Lcn11	0.00109137	-3.00118	0.00105556	0.000332908	-3.89205	0.012088	0	-4.65174	0.0127542	0.45981	7.38789	5.93992e-53
ENSMUSG00000085484	Gm13539	0.00272843	-3.35106	3.23282e-06	0	-6.43491	3.52161e-06	0.00117363	-4.19008	0.00157791	1.31997	7.31972	4.36472e-74
ENSMUSG00000036401	Glt6d1	0	0.200451	1	0	1.1281	1	0	1.37063	1	0.00891872	9.38789	3.2714e-13
ENSMUSG00000023210	Lcn9	0	-1.86994	0.253503	0	-0.942293	0.884697	0	-0.699759	1	0.0366659	8.99196	6.11708e-36
ENSMUSG00000059625	Sohlh1	0.00036379	-2.06258	0.132689	0.000998723	-0.709846	1	0	-2.49727	0.414903	0.0901782	6.80816	6.72527e-26
ENSMUSG00000058740	Kcnt1	0.000909476	-2.13106	0.0165729	0.00532652	0.352612	0.913477	0.00195605	-0.960884	0.867209	0.0406297	3.40299	3.38811e-06
ENSMUSG00000026933	Camsap1	0.203359	0.131966	0.910208	0.154469	-0.285544	1	0.1068	-0.828139	0.67828	0.266571	0.523586	0.489609
ENSMUSG00000036352	Ubac1	0.28503	-0.338264	0.660955	0.349886	-0.0187269	1	0.316879	-0.166404	1	0.198194	-0.842427	0.965386
ENSMUSG00000026932	Nacc2	0.154065	1.45751	1.88356e-05	0.068579	0.111122	1	0.0328616	-0.971858	0.552744	0.109007	0.795295	0.303827
ENSMUSG00000087515	Gm13554	0	1.52238	1	0	2.45002	1	0	2.69256	1	0	4.06596	1
ENSMUSG00000087679	C330006A16Rik	0.324501	0.740182	0.0738487	0.161793	-0.351074	1	0.199908	-0.0336598	1	0.181347	-0.171199	0.963881
ENSMUSG00000087595	1810012K08Rik	0.000181895	1.06295	0.858035	0	0.865062	1	0	1.1076	1	0	2.481	1
ENSMUSG00000085545	Gm13553	0	2.52238	1	0	3.45002	1	0	3.69256	1	0.000990969	7.06596	0.0493166
ENSMUSG00000026934	Lhx3	0.00036379	-1.56508	0.58419	0	-2.25041	0.926676	0	-2.00788	1	0.0545033	6.2586	2.6898e-11
ENSMUSG00000036327	Qsox2	0.0602073	0.171201	0.774627	0.0459413	-0.237181	1	0.0528132	-0.0273338	1	0.0872053	0.715541	0.36835
ENSMUSG00000048038	Ccdc187	0	-0.565083	0.897617	0	0.362562	1	0	0.605095	1	0.00594581	5.41388	8.57853e-06
ENSMUSG00000026930	Gpsm1	0.0522039	-0.819201	0.172453	0.157465	0.873967	0.11126	0.0708088	-0.337108	1	0.0445936	-0.980572	0.909406
ENSMUSG00000075467	Dnlz	0.84745	-0.0769844	1	1.1755	0.422288	0.701972	0.873179	-0.0288501	1	0.552961	-0.693938	1
ENSMUSG00000026928	Card9	0.00836718	1.46964	0.0189576	0.00133163	-1.11679	0.892927	0.00117363	-1.20226	0.954663	0.00198194	-0.249946	0.915707
ENSMUSG00000036281	Snapc4	0.0405626	0.103924	0.897046	0.0332908	-0.189826	1	0.0989759	1.47362	0.00389627	0.0158555	-1.19198	0.808448
ENSMUSG00000085767	Gm13563	0.00036379	-0.17806	1	0.000665816	0.749585	1	0	-0.664994	1	0	0.708407	1
ENSMUSG00000026927	Sdccag3	0.236464	-0.32728	0.679436	0.286966	-0.0251262	1	0.476884	0.743942	0.323858	0.264589	-0.140363	0.948009
ENSMUSG00000026926	Pmpca	0.215	-0.596307	0.302925	0.30794	-0.0399574	1	0.280888	-0.176726	1	0.19423	-0.706519	1
ENSMUSG00000026925	Inpp5e	0.0853088	0.550273	0.198555	0.0745713	0.322392	0.750951	0.044989	-0.430314	1	0.0247742	-1.24623	0.780711
ENSMUSG00000026924	Sec16a	0.180258	0.330007	0.563791	0.158797	0.124781	0.992196	0.13575	-0.110051	1	0.125853	-0.21191	0.985827
ENSMUSG00000026923	Notch1	0.153156	-0.941635	0.0946714	0.229041	-0.31691	1	0.805108	1.6144	0.00124922	0.182338	-0.636205	1
ENSMUSG00000026921	Egfl7	0.102407	-3.21173	2.45702e-09	0.347223	-1.38415	0.0732385	8.26273	3.79007	2.06158e-28	0.108016	-3.03721	0.128397
ENSMUSG00000026922	Agpat2	0.31868	0.304255	0.605514	0.313932	0.269104	0.919255	0.0610286	-2.14122	0.0199479	0.385487	0.563785	0.456817
ENSMUSG00000036186	Fam69b	0.0534772	-2.01778	8.482e-05	0.459413	1.2557	0.0117061	0.0461627	-2.17573	0.0180487	0.0218013	-3.18352	0.102853
ENSMUSG00000086775	Snhg7os	0	-1.28498	0.547743	0.000332908	0.695137	1	0	-0.114797	1	0.00693678	4.67364	2.34379e-05
ENSMUSG00000026919	Lcn4	0.000909476	-1.31892	0.780058	0	-3.01758	0.842045	0	-2.77505	1	0.0852233	6.00111	6.38542e-10
ENSMUSG00000015787	Abo	0.000181895	-1.49999	0.58792	0.000332908	-0.572343	1	0	-1.35184	1	0.0257652	5.49892	1.29846e-07
ENSMUSG00000036160	Surf6	0.0889468	-0.28245	0.842331	0.138823	0.400828	0.628267	0.101323	-0.0741999	1	0.064413	-0.717784	1
ENSMUSG00000015776	Med22	0.124416	-0.134977	1	0.185763	0.478533	0.517143	0.126361	-0.103942	1	0.0782866	-0.787039	0.988237
ENSMUSG00000062647	Rpl7a	12.7707	-0.657942	0.236078	19.1705	-0.0304922	1	18.8837	-0.0529362	1	16.3332	-0.264703	1
ENSMUSG00000015790	Surf1	0.621536	0.705948	0.0916315	0.428785	0.104452	1	0.356	-0.174405	1	0.443954	0.153403	0.769088
ENSMUSG00000014873	Surf2	0.290487	0.0589317	1	0.228375	-0.304007	1	0.209297	-0.431254	1	0.217022	-0.366773	1
ENSMUSG00000014867	Surf4	0.926938	-0.101905	1	1.43117	0.56225	0.493283	1.0727	0.121336	1	1.72627	0.818598	0.416309
ENSMUSG00000049897	Stkld1	0.00327411	-2.77852	1.85822e-05	0.000332908	-5.11508	1.31458e-05	0.000782418	-4.28663	0.000639437	1.08214	7.43212	2.4661e-87
ENSMUSG00000052406	Rexo4	0.166434	-0.480079	0.451156	0.250014	0.146924	0.963452	0.234725	0.0514894	1	0.277471	0.297633	0.666155
ENSMUSG00000014852	Adamts13	0.000545686	-1.98542	0.171646	0.000332908	-2.07354	0.52903	0.00117363	-0.815236	1	0.096124	6.22124	1.16793e-18
ENSMUSG00000015488	Cacfd1	0.242103	-0.281723	0.750588	0.551295	0.986325	0.0770471	0.127925	-1.20919	0.311105	0.345848	0.259487	0.69522
ENSMUSG00000036067	Slc2a6	0.00345601	-2.3356	0.000412009	0.00166454	-3.16223	0.00324158	0.000782418	-3.92338	0.00224303	0.466746	5.481	9.17648e-33
ENSMUSG00000087364	Gm13398	0.000181895	-1.70644	0.327169	0.00133163	0.602028	0.912692	0.000782418	0.0680675	1	0.0138736	4.01865	0.000144934
ENSMUSG00000009214	Tmem8c	0.012187	-0.942827	0.292749	0.00299617	-2.83538	0.0240582	0.00625935	-1.82082	0.304903	0.125853	2.5721	0.000932757
ENSMUSG00000036040	Adamtsl2	0.0176438	1.1858	0.00584056	0.00266326	-1.56987	0.204894	0.0136923	0.74095	0.401995	0.032702	2.02672	0.00967627
ENSMUSG00000009216	Fam163b	0.00181895	0.281371	0.914702	0.000332908	-1.37015	0.498943	0.000391209	-1.12762	0.720434	0.0138736	3.32899	7.35866e-05
ENSMUSG00000085008	Dbhos	0	1.93742	1	0	2.86506	1	0	3.1076	1	0	4.481	1
ENSMUSG00000000889	Dbh	0.00036379	-4.30417	0.184815	0	-4.96572	0.98804	0	-4.72318	1	0.063422	2.81453	0.054626
ENSMUSG00000009614	Sardh	0.00800339	-2.27175	4.78131e-05	0.120513	1.8644	1.92373e-05	0.0794154	1.17392	0.0349843	0.314137	3.2599	5.26654e-09
ENSMUSG00000091192	Sardhos	0	2.52238	1	0	3.45002	1	0	3.69256	1	0	5.06596	1
ENSMUSG00000009621	Vav2	0.0467471	-0.216263	0.954642	0.061255	0.201277	0.913453	0.0414682	-0.377751	1	0.0802685	0.601737	0.448973
ENSMUSG00000086669	AA645442	0	1.20045	1	0	2.1281	1	0	2.37063	1	0	3.74403	1
ENSMUSG00000026918	Brd3	0.923846	-0.354109	0.634929	1.24075	0.101202	1	0.790242	-0.571658	0.794167	0.235851	-2.31097	0.289276
ENSMUSG00000026917	Wdr5	0.118778	-0.882593	0.123984	0.183765	-0.207437	1	0.19404	-0.124715	1	0.0842324	-1.32386	0.739462
ENSMUSG00000015846	Rxra	0.219911	0.779464	0.0571767	0.108528	-0.32981	1	0.117754	-0.206028	1	0.0921601	-0.549378	1
ENSMUSG00000026837	Col5a1	0.16025	-1.13755	0.0348392	1.19281	1.99918	1.75491e-06	0.0723737	-2.25719	0.0140273	0.16351	-1.04916	0.878427
ENSMUSG00000026835	Fcnb	0.000181895	-4.21909	0.0295299	0	-4.29481	0.375026	0	-4.05228	0.645557	0.0564852	3.38478	0.00434762
ENSMUSG00000086425	F730016J06Rik	0	-1.6069	0.512702	0.000998723	1.45002	0.561805	0.000782418	1.23313	0.801651	0.00891872	4.68745	0.000124841
ENSMUSG00000026833	Olfm1	0.019099	-2.72394	4.42399e-07	0.457415	2.1486	2.2193e-07	0.0751121	-0.673537	0.864726	0.435035	1.93424	0.00342222
ENSMUSG00000087196	Gm13373	0	-1.28498	0.816343	0	-0.35733	1	0	-0.114797	1	0.0178374	6.99196	9.19828e-09
ENSMUSG00000035829	Ppp1r26	0.00854907	-0.538317	0.56011	0.0193087	0.706959	0.356558	0.00352088	-1.69804	0.190291	0.00792775	-0.478362	1
ENSMUSG00000026831	1700007K13Rik	0.0869459	0.452923	0.322956	0.00798979	-3.03379	0.000332961	0.00704176	-3.18912	0.00106677	0.0921601	0.515294	0.512669
ENSMUSG00000035772	Mrps2	0.119869	-0.42489	0.616411	0.173445	0.144915	0.969621	0.129881	-0.287264	1	0.0753136	-1.06118	0.867173
ENSMUSG00000026829	Gbgt1	0	-0.284976	1	0.000998723	2.99059	0.161826	0	0.885203	1	0	2.2586	1
ENSMUSG00000026821	Ralgds	0.351785	0.895774	0.0216691	0.220052	0.12995	0.985497	0.276585	0.47443	0.573774	0.186302	-0.113266	0.934459
ENSMUSG00000026818	Cel	0.000727581	-2.34552	0.126976	0	-3.75943	0.234538	0.000391209	-2.51201	0.714591	0.178374	6.70782	7.55821e-21
ENSMUSG00000087667	Gm13381	0	-0.799549	0.685861	0.000665816	1.86506	0.557655	0.000391209	1.44463	0.975282	0.00297291	3.9785	0.0179708
ENSMUSG00000026816	Gtf3c5	0.0727581	-0.511401	0.493936	0.0875547	-0.216603	1	0.0903693	-0.167351	1	0.158555	0.66386	0.387985
ENSMUSG00000026815	Gfi1b	0.000909476	-2.45108	0.0270519	0.00166454	-1.52343	0.62005	0	-3.88487	0.0914659	0.0426117	3.12025	0.000629869
ENSMUSG00000026812	Tsc1	0.104044	0.377001	0.422527	0.0745713	-0.139739	1	0.0622022	-0.406263	1	0.120898	0.578021	0.461104
ENSMUSG00000026809	1700026L06Rik	0.00181895	-3.13972	4.11436e-06	0.0126505	-0.349381	1	0.0043033	-1.84272	0.139653	0.0257652	0.720184	0.435261
ENSMUSG00000026807	Ak8	0.00200085	-2.28498	0.00140453	0.00599234	-0.679258	0.871014	0.00117363	-2.71683	0.0403871	0.248733	5.28835	2.19744e-27
ENSMUSG00000035666	Gtf3c4	0.0911295	-0.268667	0.866411	0.116851	0.116056	1	0.0622022	-0.817415	0.69267	0.0505394	-1.08672	0.859873
ENSMUSG00000026806	Ddx31	0.0220093	-0.655408	0.352942	0.0249681	-0.440319	1	0.0363824	0.120443	1	0.0465755	0.494838	0.542974
ENSMUSG00000026805	Barhl1	0	-2.06258	0.301917	0	-1.13494	0.956248	0	-0.892404	1	0.0247742	6.24284	2.18278e-11
ENSMUSG00000079502	Cfap77	0.00127327	-2.23584	0.00166275	0.00399489	-0.591002	0.904652	0.00195605	-1.48735	0.324721	0.0168465	1.51137	0.0854521
ENSMUSG00000026803	Ttf1	0.175711	0.181038	0.827745	0.137158	-0.198017	1	0.134576	-0.224472	1	0.11198	-0.480259	1
ENSMUSG00000043535	Setx	0.106772	0.0048037	1	0.0955445	-0.16018	1	0.111886	0.0771305	1	0.0990969	-0.0938128	0.927865
ENSMUSG00000035513	Ntng2	0	-1.06258	1	0	-0.134938	1	0	0.107596	1	0.00990969	5.71804	0.00100439
ENSMUSG00000026799	Med27	0.207906	0.00838956	1	0.187094	-0.149597	1	0.231987	0.173544	0.983151	0.596563	1.56959	0.022409
ENSMUSG00000039844	Rapgef1	0.153883	0.032458	0.997913	0.105532	-0.531282	0.887407	0.312967	1.11512	0.0381387	0.345848	1.22758	0.0885374
ENSMUSG00000079497	Gm13420	0	1.20045	1	0	2.1281	1	0	2.37063	1	0	3.74403	1
ENSMUSG00000075425	Gm13547	0.000181895	-0.0011826	1	0	-0.134938	1	0.000782418	1.81809	0.59675	0.00198194	3.19149	0.144003
ENSMUSG00000039826	Trub2	0.097132	-0.237593	0.909422	0.127837	0.18582	0.921061	0.118536	0.0718562	1	0.0772956	-0.541653	1
ENSMUSG00000026798	Coq4	0.230825	-0.30528	0.711547	0.189425	-0.588374	0.819188	0.221424	-0.353685	1	0.13279	-1.08356	0.859492
ENSMUSG00000059316	Slc27a4	0.0565694	-0.217704	0.951231	0.0965433	0.602166	0.372522	0.0805891	0.324674	0.802494	0.0663949	0.0458774	0.854067
ENSMUSG00000069020	Urm1	0.468744	-0.162175	0.943656	0.642179	0.319888	0.852495	0.747992	0.548932	0.586452	0.281435	-0.892314	0.945395
ENSMUSG00000039798	2600006K01Rik	0.029467	0.579937	0.201168	0.0406147	1.05603	0.052974	0.00391209	-2.30436	0.0260329	0.0198194	0.0122266	0.904066
ENSMUSG00000039787	Cercam	0.0463833	-0.308928	0.811224	0.141819	1.42615	0.00220539	0.00704176	-2.98173	0.00206535	0.03072	-0.851413	0.966884
ENSMUSG00000026790	Odf2	0.215546	-0.20788	0.876148	0.169117	-0.561356	0.85089	0.208123	-0.250242	1	0.156573	-0.654495	1
ENSMUSG00000019715	Gle1	0.307767	-0.258686	0.78882	0.421461	0.224626	0.975736	0.467495	0.379645	0.84467	0.212067	-0.781106	0.991631
ENSMUSG00000057738	Sptan1	0.542048	0.260081	0.683347	0.494035	0.108844	1	0.841491	0.918923	0.154779	0.343866	-0.42202	1
ENSMUSG00000039715	Wdr34	0.159158	-0.399366	0.655239	0.188093	-0.13515	1	0.0684616	-1.61867	0.10512	0.0881962	-1.2217	0.789547
ENSMUSG00000054766	Set	3.35378	-0.890194	0.0828829	5.57088	-0.108687	1	5.22382	-0.204065	1	2.52895	-1.25632	0.477427
ENSMUSG00000026785	Pkn3	0.0150973	-1.03148	0.0876218	0.00665816	-2.14918	0.0169319	0.121666	2.20895	1.70799e-06	0.0138736	-1.02292	0.910048
ENSMUSG00000015335	Zdhhc12	0.1497	-0.69519	0.266349	0.286966	0.302846	0.762398	0.395904	0.790804	0.272011	0.197203	-0.251816	1
ENSMUSG00000039686	Zer1	0.191354	0.725041	0.0849725	0.117184	-0.0558373	1	0.0727649	-0.75949	0.756266	0.0802685	-0.59382	1
ENSMUSG00000039678	Tbc1d13	0.0680288	0.203147	0.714923	0.0709094	0.260755	0.839701	0.0958462	0.71621	0.283598	0.0515304	-0.195161	0.988646
ENSMUSG00000015337	Endog	0.279209	0.23958	0.719899	0.26333	0.141548	0.970632	0.147486	-0.720599	0.795074	0.155582	-0.625233	1
ENSMUSG00000039660	D2Wsu81e	0.222094	-0.601903	0.296739	0.388503	0.256888	0.934357	0.169785	-0.974198	0.517897	0.097115	-1.75808	0.518648
ENSMUSG00000039648	Ccbl1	0.0349239	-0.47341	0.561438	0.0352882	-0.436498	0.993009	0.0183868	-1.37712	0.234516	0.101079	1.12265	0.136503
ENSMUSG00000100747	1700084E18Rik	0.0489298	0.969838	0.0128587	0.0262997	-0.0208373	1	0.0316879	0.258947	0.914243	0.0227923	-0.186707	0.98757
ENSMUSG00000007476	Lrrc8a	0.10459	-1.05295	0.0550538	0.493369	1.33766	0.00591381	0.698699	1.88382	8.04708e-05	0.0782866	-1.40856	0.70014
ENSMUSG00000099041	Gm28035	0.000181895	2.93742	0.451156	0	2.45002	1	0	2.69256	1	0	4.06596	1
ENSMUSG00000079484	Phyhd1	0.000181895	-1.09233	0.469865	0.00366199	2.74959	0.00144704	0.000782418	0.692558	1	0.00495485	3.15907	0.0158645
ENSMUSG00000075419	Dolk	0.0916752	-0.156585	1	0.130167	0.380644	0.657616	0.110712	0.134731	1	0.0673859	-0.578734	1
ENSMUSG00000052533	Nup188	0.097132	-0.400245	0.655999	0.110192	-0.19661	1	0.0927166	-0.450514	1	0.140718	0.171734	0.761545
ENSMUSG00000026860	Sh3glb2	0.54423	0.16837	0.846958	0.513677	0.0743551	1	0.661926	0.45652	0.726473	0.31711	-0.629763	1
ENSMUSG00000026858	Fam73b	0.0472928	-0.457092	0.576036	0.0788991	0.329428	0.739271	0.0367737	-0.801992	0.717099	0.0267562	-1.21349	0.799337
ENSMUSG00000026856	Dolpp1	0.0556599	-0.62359	0.354823	0.086556	0.0577074	1	0.0911517	0.13561	1	0.0515304	-0.68008	1
ENSMUSG00000026853	Crat	0.0487479	-0.688088	0.282911	0.196748	1.47429	0.00111909	0.122448	0.718345	0.276555	0.0753136	-0.0037614	0.884508
ENSMUSG00000039515	Ppp2r4	0.771236	0.245752	0.705475	0.503689	-0.405325	0.893016	0.603244	-0.134464	1	0.304227	-1.12592	0.838324
ENSMUSG00000089762	Ier5l	0.0767598	-0.409308	0.648667	0.118182	0.25466	0.839764	0.215556	1.174	0.0275147	0.0346839	-1.50432	0.659727
ENSMUSG00000085275	Gm14487	0.000181895	1.35245	0.792069	0.000332908	2.2801	0.739968	0	1.37063	1	0	2.74403	1
ENSMUSG00000047363	Cstad	0.00891286	-0.30747	0.852914	0.0189757	0.850625	0.209898	0.00625935	-0.759138	0.838326	0.0485575	2.23611	0.00179585
ENSMUSG00000086405	9330198N18Rik	0.000727581	-0.459473	0.880316	0.00399489	2.00072	0.0265559	0.00234725	1.23313	0.423339	0.00792775	3.00706	0.0080529
ENSMUSG00000087268	Gm14486	0	0.352454	1	0	1.2801	1	0	1.52263	1	0.000990969	4.06596	0.267933
ENSMUSG00000044320	1700001O22Rik	0.000727581	-4.63446	3.36815e-10	0.014315	-0.529335	0.920259	0.00821539	-1.30949	0.341306	0.0257652	0.364492	0.683646
ENSMUSG00000026857	Ntmt1	0.394167	-0.544186	0.361899	0.696776	0.33042	0.838295	0.484317	-0.217628	1	0.219004	-1.36363	0.718178
ENSMUSG00000039483	Asb6	0.0820347	-0.0768752	1	0.0815624	-0.0801515	1	0.104062	0.285903	0.853224	0.0594581	-0.522203	1
ENSMUSG00000039476	Prrx2	0.00582065	-5.62042	6.38324e-19	0.991732	2.052	7.57832e-07	0.0277758	-3.32169	0.000346325	0.0862143	-1.65755	0.573978
ENSMUSG00000050737	Ptges	0.0427454	-0.99479	0.081288	0.144815	0.872804	0.113771	0.0258198	-1.68559	0.0983816	0.402333	2.38142	0.000124253
ENSMUSG00000026848	Tor1b	0.175893	0.137462	0.901943	0.18776	0.231971	0.86363	0.154919	-0.0574757	1	0.110989	-0.534744	1
ENSMUSG00000026849	Tor1a	0.229734	-0.67138	0.225665	0.467403	0.41766	0.711923	0.454976	0.37367	0.851958	0.216031	-0.720542	1
ENSMUSG00000026851	BC005624	0.786515	0.401153	0.437088	0.447761	-0.465131	0.825673	0.383385	-0.691859	0.651525	0.557916	-0.131624	0.941664
ENSMUSG00000026854	Usp20	0.0625719	0.449006	0.331051	0.043278	-0.122957	1	0.0203429	-1.22157	0.33857	0.128826	1.49298	0.039298
ENSMUSG00000075415	Fnbp1	0.192445	-0.18975	0.901729	0.173445	-0.337452	1	0.126361	-0.802655	0.710177	1.4706	2.88657	7.96246e-07
ENSMUSG00000000194	Gpr107	0.249924	0.305318	0.605338	0.225711	0.138546	0.975789	0.188954	-0.128043	1	0.232878	0.183212	0.749998
ENSMUSG00000087430	Gm13405	0	2.52238	1	0	3.45002	1	0	3.69256	1	0	5.06596	1
ENSMUSG00000062661	Ncs1	0.110956	-0.365816	0.706797	0.220718	0.690317	0.250149	0.0406857	-1.81493	0.0594913	0.0545033	-1.35581	0.725355
ENSMUSG00000055632	Hmcn2	0.00472928	0.34653	0.703548	0.000332908	-2.62144	0.145787	0	-3.38426	0.100574	0.0525214	4.05929	3.81492e-08
ENSMUSG00000076441	Ass1	0.0236464	-1.46518	0.00728919	0.0126505	-2.31714	0.00622778	0.119319	0.991031	0.0901881	0.166483	1.45911	0.0445128
ENSMUSG00000026843	Fubp3	0.265021	0.171746	0.842611	0.27132	0.201074	0.898476	0.181912	-0.396815	1	0.285399	0.271318	0.687688
ENSMUSG00000085224	Gm13425	0.000181895	0.352454	0.913311	0	0.202097	1	0	0.444631	1	0.00792775	5.77645	0.000551704
ENSMUSG00000079466	Prdm12	0.000181895	-1.23251	0.564583	0.000332908	-0.304863	1	0	-1.0888	1	0.00297291	2.36552	0.212571
ENSMUSG00000039356	Exosc2	0.107318	-1.17618	0.0273816	0.200078	-0.220896	1	0.205776	-0.177362	1	0.0535123	-2.10779	0.364176
ENSMUSG00000087549	Gm13427	0	0.715024	1	0.000332908	2.86506	0.604632	0.000391209	3.1076	0.574712	0	3.2586	1
ENSMUSG00000026842	Abl1	0.238283	0.19474	0.802179	0.261333	0.327892	0.726331	0.170176	-0.316204	1	0.0792775	-1.40717	0.699163
ENSMUSG00000043102	Qrfp	0.445825	2.62984	1.60157e-18	0.00266326	-5.15216	3.41724e-08	0.0160396	-2.68041	0.00425958	0.104052	0.0419167	0.849415
ENSMUSG00000026841	Fibcd1	0	-3.03221	0.0358578	0.000332908	-1.08913	0.830664	0	-1.86203	0.520024	0.0336929	5.28835	2.25624e-13
ENSMUSG00000086356	Gm13441	0	1.52238	1	0	2.45002	1	0	2.69256	1	0.00198194	6.65092	0.00381497
ENSMUSG00000026840	Lamc3	0.00527496	-0.239615	0.999896	0.010653	0.836208	0.320418	0.00704176	0.233127	1	0.0396388	2.79415	0.000243176
ENSMUSG00000001864	Aif1l	0.0392894	-1.9919	0.000120687	0.0742384	-1.01744	0.367255	0.0805891	-0.891242	0.611969	0.987005	2.86975	1.06049e-06
ENSMUSG00000001855	Nup214	0.167344	-0.0576142	1	0.140154	-0.319852	1	0.172523	-0.00800693	1	0.119907	-0.531392	1
ENSMUSG00000050592	Fam78a	0.0249196	0.0282049	1	0.00199745	-3.46201	0.00170564	0.0469451	0.993036	0.155188	0.0178374	-0.395198	1
ENSMUSG00000051373	Plpp7	0.00181895	-3.59939	3.93686e-08	0.0619208	1.59178	0.000794993	0.0352088	0.696527	0.36077	0.00792775	-1.3472	0.768072
ENSMUSG00000039262	Prrc2b	0.551142	0.12782	0.914612	0.495034	-0.0391541	1	0.429939	-0.249146	1	0.137745	-1.89015	0.456148
ENSMUSG00000086216	Gm13610	0.00272843	-0.821917	0.320024	0.00233035	-0.929353	0.639373	0.00195605	-1.1105	0.600805	0.00198194	-0.749958	0.971695
ENSMUSG00000039254	Pomt1	0.0471109	-0.534071	0.472417	0.0609221	-0.130357	1	0.0571165	-0.223788	1	0.0277471	-1.22993	0.800847
ENSMUSG00000002550	Uck1	0.130965	-0.400035	0.656001	0.267658	0.697728	0.242267	0.14553	-0.225889	1	0.0624311	-1.43451	0.682743
ENSMUSG00000044627	Swi5	5.14727	-0.0341812	1	5.48532	0.0629242	1	4.52472	-0.225473	1	2.86291	-0.888306	0.704866
ENSMUSG00000002546	Golga2	0.154429	0.407033	0.373264	0.145481	0.299628	0.774609	0.0903693	-0.412357	1	0.126844	0.095797	0.815645
ENSMUSG00000026825	Dnm1	0.00509307	-2.85864	6.95082e-07	0.109194	1.76416	6.36692e-05	0.00156484	-4.23877	8.94343e-05	0.0218013	-0.653058	1
ENSMUSG00000039205	Ciz1	0.200085	0.207281	0.780655	0.169783	-0.048151	1	0.129881	-0.445487	1	0.103061	-0.765002	0.998808
ENSMUSG00000039195	1110008P14Rik	1.41878	1.09166	0.00280525	0.748377	0.0460552	1	0.464365	-0.663957	0.683559	0.950339	0.395273	0.786283
ENSMUSG00000026822	Lcn2	0.0287394	-2.26112	0.00382749	0.000998723	-6.67167	5.34796e-06	0.0305143	-2.11317	0.241543	0.683769	2.49253	0.00210146
ENSMUSG00000026820	Ptges2	0.162069	-0.0386645	1	0.191422	0.21534	0.882487	0.147486	-0.175913	1	0.0564852	-1.54799	0.627291
ENSMUSG00000026819	Slc25a25	0.132238	-0.149735	1	0.0845586	-0.807252	0.581119	0.229249	0.688111	0.302892	0.219004	0.603871	0.429781
ENSMUSG00000039164	Naif1	0.0343782	0.543413	0.229358	0.021639	-0.169139	1	0.0254286	0.0733943	1	0.031711	0.417737	0.630806
ENSMUSG00000085017	Gm13412	0	2.52238	1	0	3.45002	1	0	3.69256	1	0	5.06596	1
ENSMUSG00000039157	Fam102a	0.0969501	0.514969	0.242553	0.0312933	-1.18866	0.256523	0.114233	0.740428	0.264072	0.0990969	0.517461	0.506418
ENSMUSG00000026810	Dpm2	0.721396	0.0608664	1	0.999722	0.555901	0.502448	0.775376	0.166626	1	0.605482	-0.198714	0.975562
ENSMUSG00000075405	9430097D07Rik	0.000181895	-0.431817	0.979868	0.000665816	1.1281	0.815503	0	-0.307442	1	0.000990969	2.11176	0.643398
ENSMUSG00000046854	Pip5kl1	0.00945855	-0.126911	1	0.00366199	-1.42854	0.226045	0.000782418	-3.20428	0.00867683	0.00891872	-0.0797188	0.964246
ENSMUSG00000079442	St6galnac4	0.0496574	-1.1679	0.0319456	0.16146	0.630424	0.323908	0.407249	2.09519	5.62465e-06	0.0267562	-1.96431	0.437591
ENSMUSG00000026811	St6galnac6	0.00454738	-3.66402	5.87041e-10	0.191422	1.95951	3.11334e-06	0.130273	1.31181	0.0118743	0.0208104	-1.36297	0.735644
ENSMUSG00000026817	Ak1	0.00709391	-2.58771	4.75436e-06	0.0775675	0.993398	0.0667319	0.0645495	0.702916	0.320319	0.0733317	0.881149	0.268839
ENSMUSG00000026814	Eng	0.043473	-3.08994	1.01676e-08	0.17744	-0.990308	0.395588	3.18092	3.75371	1.80475e-27	0.0743227	-2.21536	0.340868
ENSMUSG00000009566	Fpgs	0.0869459	-0.336536	0.754384	0.165455	0.651179	0.297307	0.107191	-0.00868828	1	0.03072	-1.78677	0.508874
ENSMUSG00000009555	Cdk9	0.381252	-0.242892	0.814968	0.47739	0.104365	1	0.463974	0.0609568	1	0.243778	-0.875748	0.952428
ENSMUSG00000059013	Sh2d3c	0.0527496	-1.18263	0.0287174	0.17744	0.667781	0.278621	0.354044	1.74795	0.000397154	0.0465755	-1.28443	0.763219
ENSMUSG00000009551	6330409D20Rik	0.000545686	-2.96144	0.000337346	0.00166454	-1.44075	0.319194	0.00899781	0.876641	0.339395	0.21504	6.66422	5.06008e-52
ENSMUSG00000039021	Ttc16	0.00418359	0.164827	0.908333	0.000998723	-1.60526	0.533701	0.00195605	-0.766873	1	0.0198194	2.49827	0.0126976
ENSMUSG00000009563	Tor2a	0.242103	-0.832846	0.111754	0.767685	0.939765	0.10002	0.420941	0.0173253	1	0.232878	-0.842866	0.965594
ENSMUSG00000053746	Ptrh1	0.0549324	-0.576521	0.412343	0.0992065	0.330841	0.734847	0.0625935	-0.357527	1	0.254679	1.72266	0.011582
ENSMUSG00000038987	Cfap157	0.000545686	-0.522015	0.815678	0	-1.6585	0.499058	0	-1.41597	0.641745	0.00891872	3.481	0.000377791
ENSMUSG00000026797	Stxbp1	0.207906	0.912619	0.0196069	0.121844	0.0478202	1	0.197561	0.779787	0.213133	0.244769	1.07636	0.143543
ENSMUSG00000085397	Gm13524	0.015643	1.25452	0.00432756	0.0113189	0.699725	0.417505	0.0211253	1.65693	0.00602138	0.0237833	1.79992	0.0338825
ENSMUSG00000087496	Gm13523	0.000545686	-0.0923305	1	0.000998723	0.835315	0.932804	0.00117363	1.07785	0.736499	0	0.365519	1
ENSMUSG00000026796	Fam129b	0.190262	0.0537077	1	0.176441	-0.0609609	1	0.356783	1.00973	0.102622	0.159546	-0.201059	0.977604
ENSMUSG00000026792	Lrsam1	0.0367428	0.717056	0.0994849	0.039616	0.804246	0.202962	0.0176044	-0.405932	1	0.0237833	0.0686662	0.855315
ENSMUSG00000038900	Rpl12	20.9243	-0.681278	0.2138	33.3064	0.0348092	1	32.4316	-0.00541283	1	23.3561	-0.485709	0.940764
ENSMUSG00000026791	Slc2a8	0.249378	1.08394	0.00345675	0.109194	-0.23788	1	0.0915429	-0.496677	1	0.0554943	-1.19655	0.806346
ENSMUSG00000038860	Garnl3	0.0160068	0.0151192	1	0.0442767	1.59874	0.000978535	0.00586814	-1.39092	0.29068	0.131799	3.21468	4.20836e-08
ENSMUSG00000038831	Ralgps1	0.0305584	-0.0155857	1	0.025301	-0.288111	1	0.0199517	-0.62937	0.931804	0.0812595	1.44029	0.053164
ENSMUSG00000085087	Gm13528	0	2.52238	1	0.000332908	5.45002	0.182836	0	3.69256	1	0	5.06596	1
ENSMUSG00000004105	Angptl2	0.437822	1.47697	1.3896e-05	0.211396	0.247208	0.842703	0.050466	-1.86179	0.051654	0.109998	-0.705531	1
ENSMUSG00000068966	Zbtb34	0.0507488	-0.0413889	1	0.0699106	0.448317	0.582397	0.0539869	0.0582826	1	0.00990969	-2.28035	0.335871
ENSMUSG00000085742	Gm13536	0	0.937417	1	0	1.86506	1	0	2.1076	1	0.00198194	5.65092	0.0110683
ENSMUSG00000026788	Zbtb43	0.0734857	0.398296	0.395126	0.0569272	-0.00176129	1	0.0328616	-0.809068	0.716794	0.0604491	0.100547	0.819336
ENSMUSG00000086939	Gm13530	0.000181895	0.715024	1	0	0.543134	1	0	0.785668	1	0.00693678	6.06596	2.00973e-07
ENSMUSG00000038765	Lmx1b	0.000545686	-0.335602	0.915922	0.000332908	-0.456866	1	0	-1.23818	0.78887	0.0168465	4.77645	1.03478e-09
ENSMUSG00000052951	C130021I20Rik	0	-1.17806	0.799563	0	-0.250415	1	0	-0.0078814	1	0.00693678	4.81803	0.0017994
ENSMUSG00000085463	9430024E24Rik	0.000181895	-0.232508	1	0.000332908	0.695137	1	0	-0.114797	1	0.00297291	3.4221	0.0740236
ENSMUSG00000038740	Mvb12b	0.166798	0.420201	0.418862	0.0842257	-0.622493	0.789594	0.227292	0.872687	0.144201	0.097115	-0.391816	1
ENSMUSG00000086484	Nron	0.0036379	1.20045	0.202022	0	-2.51576	0.822592	0	-2.27323	1	0.00495485	1.74403	0.294506
ENSMUSG00000085987	Gm13403	0	0.715024	1	0	1.64267	1	0	1.8852	1	0	3.2586	1
ENSMUSG00000086904	Gm13404	0	-2.00118	0.264148	0.000332908	-0.0418282	1	0.000391209	0.200705	1	0.00693678	3.78056	0.00346705
ENSMUSG00000087461	C230014O12Rik	0.000181895	-1.81747	0.141673	0.00199745	1.00945	0.579968	0.0117363	3.94631	1.44194e-11	0.00198194	1.32899	0.609024
ENSMUSG00000038718	Pbx3	0.111866	-0.77974	0.192433	0.305276	0.759776	0.2478	0.133794	-0.486335	1	0.0485575	-1.92477	0.442635
ENSMUSG00000084908	C79798	0	1.93742	1	0	2.86506	1	0	3.1076	1	0	4.481	1
ENSMUSG00000038696	Mapkap1	0.500212	0.146007	0.888396	0.388503	-0.240069	1	0.368128	-0.31855	1	0.303237	-0.592485	1
ENSMUSG00000026867	Gapvd1	0.444552	0.0545505	1	0.40648	-0.082186	1	0.393556	-0.129762	1	0.448909	0.0666042	0.827846
ENSMUSG00000026864	Hspa5	2.22567	-0.858162	0.0977131	3.60572	-0.114398	1	3.09133	-0.343086	1	8.29045	1.11521	0.198228
ENSMUSG00000070953	Rabepk	0.218274	0.00956408	1	0.305276	0.520061	0.561682	0.133402	-0.720104	0.796692	0.135763	-0.676094	1
ENSMUSG00000035949	Fbxw2	0.538228	-0.170128	0.930895	0.721411	0.278733	0.904286	0.674444	0.175228	1	0.381523	-0.659386	1
ENSMUSG00000026869	Psmd5	0.326684	-0.0226291	1	0.228708	-0.554424	0.857288	0.219468	-0.611937	0.916101	0.164501	-1.01469	0.888214
ENSMUSG00000026870	Cutal	0.0074577	-0.143295	1	0	-4.71488	0.000638784	0.00156484	-2.14033	0.127773	0.0862143	3.59761	1.16429e-08
ENSMUSG00000026873	Phf19	0.00218274	-3.31925	1.04743e-07	0.00798979	-1.43653	0.147482	0.0195605	-0.139835	1	0.00495485	-1.8979	0.485121
ENSMUSG00000026875	Traf1	0.024374	-1.51194	0.00597528	0.0183099	-1.87929	0.0334469	0.0512484	-0.375161	1	1.1188	4.46449	3.78284e-21
ENSMUSG00000026874	Hc	0.000909476	-0.284976	0.982112	0.000665816	-0.407956	1	0.000391209	-0.766873	1	0.0138736	3.74403	5.33884e-05
ENSMUSG00000035875	AI182371	0.00036379	1.01988	0.651602	0	0.202097	1	0	0.444631	1	0.000990969	2.89603	0.383469
ENSMUSG00000057110	Cntrl	0.0925847	-0.949726	0.0919695	0.111191	-0.650551	0.7488	0.156875	-0.136549	1	0.105043	-0.709506	1
[truncated: 21,758 more rows]
