# Supplementary material for: The Lineage Differentiation and Dynamic Heterogeneity of Thymic Epithelial Cells During Thymus Organogenesis
Source: Front Immunol. 2022 Feb 22;13:805451. doi: 10.3389/fimmu.2022.805451 (PMC8901506; doi:10.3389/fimmu.2022.805451)
Supplement: Supplementary Table 4 — Non-scaled gene expression (UMI counts) for Plet1+ cells related to Figure 4 . [file Table_4.xlsx]

## Sheet: noscale_plet1
Table S4 Non-scaled gene expression (UMI counts) for Plet1+ cells related to Figure 4
Samples	E11.5
Gene	ACACCAATCACTGGGC-1	ACATACGGTAAATACG-1	ACCTTTACATAGGATA-1	ACCTTTAGTACAGTTC-1	ACGATACAGCCCAACC-1	ACGATGTGTTCATGGT-1	ACGCAGCCATCCGTGG-1	ACGGCCAAGAATCTCC-1	ACTATCTTCTTGTATC-1	AGAATAGAGGTCATCT-1	AGAATAGTCAGTCCCT-1	AGACGTTAGAAGGTTT-1	AGACGTTAGTTCGATC-1	AGACGTTTCAACGCTA-1	AGATCTGTCACGCATA-1	AGATTGCAGCGATGAC-1	AGCGTCGAGCTCTCGG-1	AGCTCCTTCCACGTGG-1	AGGCCGTCATGAGCGA-1	AGGCCGTGTGTTGGGA-1	AGGGATGCAAGGTGTG-1	AGGGATGTCGGAAATA-1	AGTTGGTAGGCCCTCA-1	AGTTGGTTCCAGATCA-1	ATAACGCAGGGTTTCT-1	ATAAGAGAGCAGCGTA-1	ATCATGGCATACCATG-1	ATCCACCAGCCAGTTT-1	ATCTACTTCCACTCCA-1	ATGAGGGAGCAATATG-1	ATTATCCAGTGTTTGC-1	ATTATCCTCCCTTGTG-1	ATTCTACTCCCTCTTT-1	ATTGGTGTCCCATTTA-1	CAACCAAGTCGGCACT-1	CAACCAAGTTGTCGCG-1	CAACCAATCGCATGAT-1	CAACCTCAGAGAACAG-1	CAACCTCTCGAGGTAG-1	CAACTAGGTAGCTAAA-1	CAAGGCCAGTACACCT-1	CACAGGCGTTCCCTTG-1	CACAGGCTCCTCCTAG-1	CACATTTCATTACGAC-1	CAGAATCTCACCCTCA-1	CAGCAGCCATTTGCTT-1	CAGCATAAGACTTTCG-1	CAGCATAGTTCACCTC-1	CAGCATATCCACGTGG-1
Malat1	238	118	82	137	129	52	240	253	150	68	250	215	258	290	187	93	161	528	148	153	111	54	168	171	76	136	155	276	369	63	687	100	248	290	162	216	385	122	469	212	391	296	274	635	357	114	259	397	200
Rpl41	160	219	168	57	323	224	141	564	154	165	250	535	428	281	283	235	179	154	230	301	469	211	438	275	261	355	218	252	390	243	340	349	232	257	218	395	358	318	353	295	209	262	180	301	191	99	148	168	189
Rplp1	175	176	137	41	229	138	101	364	95	106	181	443	306	176	213	157	161	157	227	194	301	212	266	245	168	335	151	152	261	175	186	298	216	213	169	349	264	281	260	216	150	240	108	221	101	87	81	111	144
Eef1a1	207	161	130	45	213	145	150	394	96	110	256	341	342	255	252	171	113	222	200	187	338	196	341	284	153	343	183	195	326	223	231	254	225	267	185	376	259	267	333	165	156	239	120	237	148	89	103	182	192
Rpl32	130	130	111	35	203	161	106	332	118	89	185	378	302	209	228	131	117	194	183	164	293	163	345	193	129	270	117	173	246	148	229	209	175	211	158	273	214	186	313	153	128	171	116	256	94	70	101	175	164
Rpl13	140	116	116	31	186	130	79	289	80	89	140	271	265	179	191	106	83	162	139	154	290	130	261	164	123	256	110	143	203	129	176	191	171	155	124	232	181	145	224	126	105	187	100	209	106	44	88	131	135
mt-Atp6	139	140	111	87	127	129	86	163	109	124	127	229	134	129	220	121	98	139	144	95	292	90	355	126	88	158	106	95	164	115	205	133	196	119	115	149	166	118	308	132	101	110	134	257	117	109	170	102	5
Rps8	148	130	156	33	179	159	123	353	112	101	214	324	359	199	229	154	130	158	163	209	306	162	312	242	142	318	154	160	237	177	238	214	177	228	155	255	220	218	241	169	154	165	137	233	107	84	78	186	152
Rps19	150	113	126	35	178	102	117	307	87	93	146	343	281	198	138	141	116	157	185	191	292	124	305	205	120	272	124	155	249	133	216	191	171	165	135	234	236	205	240	151	117	167	105	233	107	60	100	182	141
Ptma	199	85	156	26	276	169	129	469	103	139	149	409	259	186	185	309	119	83	207	219	256	189	340	186	178	358	131	148	331	203	158	340	163	331	142	398	155	194	179	211	138	127	165	78	162	96	137	310	179
Rps27a	152	120	119	36	191	171	124	294	98	104	175	339	297	198	193	142	129	179	203	145	309	153	294	199	132	292	140	157	265	158	217	201	179	185	159	261	245	193	349	160	123	171	109	210	121	53	117	156	163
Rpl13a	122	120	121	39	181	120	93	259	80	81	171	300	228	165	150	127	107	143	187	149	268	131	291	150	109	261	135	142	208	124	197	167	181	175	157	267	233	156	217	169	114	162	109	226	98	56	103	166	127
Rps18	145	106	117	23	149	127	88	267	96	79	176	280	246	163	178	104	81	130	147	143	254	104	274	217	112	263	109	139	211	129	214	170	170	163	122	232	166	192	201	135	104	182	72	196	90	67	94	102	112
Rpl18a	137	111	115	35	131	120	90	241	86	72	153	241	265	165	175	105	97	138	156	128	213	113	254	159	89	197	125	118	218	114	215	164	169	167	130	228	232	149	216	124	116	151	75	268	90	63	61	145	115
Rplp2	164	131	118	38	165	116	103	360	87	98	148	350	282	200	180	133	94	141	149	138	262	127	284	179	135	288	129	143	261	174	205	187	170	196	133	254	226	185	195	155	110	155	112	222	106	53	76	151	142
Rps29	133	128	103	38	188	144	122	290	87	91	176	297	290	194	155	139	94	173	170	177	274	140	303	177	125	208	140	159	214	157	214	159	167	158	121	231	243	197	236	168	114	179	139	228	124	56	82	155	160
Rps23	150	123	97	22	199	130	121	321	98	110	190	319	329	153	177	138	112	186	178	152	235	144	313	191	131	267	130	158	241	137	222	204	188	153	148	271	234	187	276	156	140	171	96	238	104	60	81	143	170
Rps14	108	88	105	26	145	115	83	224	104	74	147	248	218	162	146	122	87	156	124	130	274	130	254	143	102	207	93	122	192	148	184	156	122	171	105	211	195	157	240	113	110	135	92	236	84	48	84	127	124
Rpl37a	127	131	95	32	158	134	91	247	93	78	158	311	247	173	148	116	86	128	146	138	230	157	241	141	106	239	126	140	167	130	177	181	144	211	108	234	182	145	238	131	92	119	92	192	109	67	73	112	137
Rps2	100	102	101	42	191	87	69	313	60	86	123	350	222	119	127	126	105	85	177	134	228	116	220	177	109	175	83	115	205	119	169	224	178	154	107	251	180	199	165	121	130	132	73	105	66	53	69	97	98
Rpl39	125	106	92	44	157	143	70	244	93	72	126	275	234	170	170	91	93	158	160	108	213	131	247	122	95	172	134	113	238	124	154	178	135	135	136	201	189	142	244	110	101	167	99	194	82	56	77	134	145
mt-Co3	101	117	82	92	98	86	64	127	99	118	99	186	122	136	200	91	125	121	119	97	231	54	333	81	77	143	94	87	108	96	174	104	171	122	105	138	195	103	250	133	102	100	140	259	110	74	144	100	2
Rplp0	107	100	106	18	155	95	80	222	76	68	120	278	242	140	151	110	94	143	145	141	230	112	234	180	100	188	88	103	172	137	160	167	159	166	132	258	179	168	225	120	111	158	95	182	65	50	64	106	105
Rpl23	142	95	116	18	154	111	104	214	100	81	161	275	203	173	192	118	89	130	140	136	210	120	260	159	101	257	108	128	219	129	154	151	156	141	121	199	195	137	226	108	118	149	92	198	83	56	88	155	102
Rps16	124	96	115	19	137	96	88	254	67	88	157	254	219	138	163	104	101	121	175	130	216	127	260	158	111	247	112	142	210	140	176	154	138	175	120	202	216	184	223	119	118	127	63	183	78	46	88	110	110
Rps15a	145	111	104	31	186	111	78	277	84	79	149	309	280	183	170	123	86	144	161	134	270	119	253	166	107	231	117	154	207	133	178	167	159	190	116	230	195	129	259	145	109	143	79	207	85	50	99	131	122
Rps12	138	121	121	39	178	90	107	312	80	109	156	367	236	160	209	177	90	143	171	163	231	138	256	203	129	285	129	171	273	151	177	208	180	180	166	269	187	212	231	162	137	178	76	185	80	66	71	156	135
Rps20	118	112	98	33	201	101	90	271	81	112	116	283	215	163	144	97	88	149	167	119	198	118	270	170	99	225	131	130	195	138	171	151	189	151	119	214	187	193	196	131	122	138	94	202	84	51	82	100	105
Rpl17	96	96	94	31	138	97	86	204	72	70	159	221	214	155	148	103	79	123	150	111	181	139	230	137	98	203	109	122	181	102	155	112	122	148	121	165	180	129	211	89	88	142	92	208	79	59	69	119	118
mt-Co1	98	105	58	93	105	66	55	111	94	83	67	187	138	130	163	87	81	115	108	101	159	50	272	77	62	109	85	78	81	80	151	61	129	80	109	118	169	104	253	94	112	110	82	243	99	100	134	67	1
Rpl37	110	105	97	40	175	125	66	216	76	75	125	257	195	155	137	114	78	127	135	100	221	108	234	145	113	200	115	121	189	131	177	162	145	142	115	190	162	146	205	113	98	118	83	179	59	61	51	108	119
Rpl10	126	99	95	22	126	81	74	273	60	65	98	215	261	136	136	88	70	82	112	101	236	116	208	166	118	186	112	140	167	90	140	148	116	112	106	200	191	166	190	108	100	102	66	138	68	36	60	112	111
Rps5	94	85	115	27	130	88	81	236	52	81	115	243	205	152	144	84	79	110	110	127	208	102	234	125	103	218	106	100	170	125	142	122	126	139	105	246	158	131	180	104	82	108	74	158	80	29	63	102	110
Rpl23a	101	94	72	33	129	105	73	241	57	74	92	224	182	129	145	87	75	133	125	150	216	121	208	130	114	180	112	125	207	106	138	106	134	138	101	201	186	157	196	100	88	147	89	176	91	36	65	95	106
Rpl26	125	106	99	24	146	92	86	213	72	62	141	241	205	131	137	89	104	117	123	143	216	86	245	120	120	177	115	112	197	88	178	130	120	140	132	149	130	125	210	117	98	103	78	175	89	59	83	118	128
Rpl27a	95	89	119	26	155	95	78	244	79	74	175	266	206	154	135	122	84	113	147	131	192	114	257	184	91	222	112	114	159	132	152	158	135	142	130	201	175	149	202	119	119	122	96	163	69	63	77	140	117
Tmsb4x	49	37	48	18	43	40	31	74	24	24	44	72	125	54	53	87	25	88	62	42	161	45	84	55	41	46	56	45	59	56	54	38	65	66	63	26	66	46	76	41	77	49	40	109	30	13	53	67	79
Tpt1	122	94	110	26	125	94	87	164	69	65	125	275	257	137	143	103	82	155	154	112	231	125	252	157	81	194	108	141	164	130	163	120	109	127	98	191	179	132	204	142	91	131	73	176	106	45	57	143	138
Rps27	126	84	105	36	126	96	95	261	83	67	160	219	208	152	160	116	96	167	136	112	212	118	267	141	99	189	112	125	168	106	185	117	95	122	143	208	204	145	240	97	131	133	85	209	62	54	63	118	124
Rps11	111	83	87	22	141	97	53	229	66	65	118	227	195	112	159	83	67	102	113	116	198	101	205	138	85	179	99	103	180	104	151	128	120	133	109	180	190	123	171	122	72	99	88	117	90	31	68	112	95
Rps24	83	100	75	21	116	94	65	204	66	55	99	229	199	129	143	97	67	110	107	89	193	104	183	123	88	153	85	127	133	110	136	149	110	112	99	190	163	105	162	101	65	104	74	150	77	48	73	125	117
mt-Nd1	61	81	46	39	85	80	61	84	50	95	60	163	174	112	146	83	72	114	81	79	179	45	195	51	60	86	54	41	82	64	112	73	116	57	42	109	129	63	224	127	47	87	92	129	90	68	102	76	3
Rpl28	92	85	81	22	110	93	81	237	79	75	120	202	227	114	149	85	56	103	108	116	211	106	208	139	101	202	99	107	155	94	165	126	138	179	83	198	158	132	153	112	80	91	92	162	75	39	55	67	90
Ppia	159	71	79	19	139	117	82	244	89	70	103	241	156	108	174	131	85	82	143	149	195	101	255	124	83	226	69	116	154	130	133	208	152	139	68	173	112	133	143	114	79	131	62	77	105	56	73	126	122
Rps7	81	71	78	21	110	91	80	169	55	49	110	215	180	135	124	79	64	111	117	121	205	82	188	106	86	153	77	101	141	90	132	110	103	117	81	176	138	109	203	92	88	102	65	170	69	44	73	96	89
Rpl35a	114	106	81	29	115	102	80	204	66	59	111	186	188	122	104	112	74	109	116	97	199	109	201	104	86	161	78	90	153	73	155	136	107	112	119	160	148	129	152	101	110	128	67	136	68	38	57	105	98
Rps17	113	70	99	24	147	82	63	205	68	65	100	224	162	130	126	102	58	105	106	93	176	96	207	145	91	197	59	91	160	106	110	153	115	118	89	199	136	136	156	108	79	88	80	130	63	45	66	121	95
Rpl21	91	71	77	24	121	88	69	219	63	66	121	244	183	128	126	106	79	101	129	114	215	93	233	118	80	178	82	108	175	99	131	123	105	127	104	185	153	141	174	115	116	117	76	137	88	58	69	128	114
Rpl11	110	79	80	23	126	95	74	148	61	60	101	201	184	100	126	73	59	96	107	87	149	106	182	127	82	134	88	115	125	111	133	137	133	130	98	124	135	110	153	99	89	102	48	126	66	41	69	98	90
Rps26	137	121	126	44	172	119	112	225	84	78	180	239	233	168	169	143	103	183	161	166	179	149	247	195	125	223	107	157	223	133	158	173	161	162	148	180	203	189	215	159	133	176	66	178	102	61	91	156	194
Rps28	91	87	61	28	122	84	57	194	58	52	118	193	163	136	124	87	44	116	98	116	171	90	183	103	81	155	102	93	143	86	145	132	101	106	87	172	149	117	161	72	86	103	71	192	59	37	55	93	100
Rps3a1	88	77	91	25	122	98	71	191	64	68	114	243	181	135	120	82	61	109	100	92	176	98	186	126	94	188	107	97	147	95	123	127	104	120	108	165	138	133	175	120	74	93	66	141	67	47	50	99	110
Rps10	93	72	99	31	114	85	82	266	62	58	105	248	190	148	147	97	52	125	92	117	172	98	195	144	93	192	92	110	190	128	147	147	83	114	94	179	157	143	186	123	96	97	68	146	53	44	79	101	96
Rps4x	94	76	99	32	118	89	64	212	58	64	114	205	195	121	132	86	64	126	140	126	212	101	196	128	79	216	87	127	136	116	112	151	127	137	91	239	141	138	172	102	78	143	73	132	72	46	52	135	109
Fau	86	93	78	24	128	71	73	184	57	46	121	194	171	84	98	87	59	104	92	104	184	109	193	105	76	164	80	100	139	108	118	127	91	125	88	134	129	124	191	94	60	97	55	152	66	41	47	81	89
Rps9	96	62	91	22	105	83	71	176	57	46	106	228	156	110	124	90	56	97	133	107	202	81	188	132	87	153	92	111	157	119	133	136	132	122	99	159	125	134	169	85	86	109	69	140	52	40	71	70	100
Rpl36	74	76	71	18	105	67	43	166	57	52	82	191	160	103	87	69	58	82	70	101	171	84	166	109	78	161	86	82	138	92	114	125	99	118	91	135	125	111	165	100	69	96	43	142	54	29	63	50	76
Bpifa1	0	0	0	0	0	0	0	0	0	0	0	0	0	0	0	0	0	0	0	0	0	0	0	0	0	0	0	0	0	0	0	0	0	0	0	0	0	0	0	0	0	0	6	0	0	0	0	0	0
Rps15	102	68	75	29	107	93	57	186	52	54	110	205	127	119	122	116	78	95	103	118	173	90	191	139	79	183	89	110	170	93	130	129	102	121	75	168	149	125	150	103	90	86	76	127	65	30	55	94	100
Rpl31	85	81	85	21	126	84	49	172	55	71	92	246	168	143	117	105	54	101	91	98	169	86	192	125	69	155	74	118	139	100	133	134	115	102	63	174	125	103	171	83	64	116	78	133	72	37	62	102	117
Rpl14	84	78	79	24	128	96	80	169	64	53	116	208	181	98	117	85	67	120	101	115	175	99	168	119	66	189	68	83	127	107	121	133	109	118	96	176	125	135	144	100	107	116	62	130	87	47	68	89	81
Rps13	99	73	70	15	114	83	59	157	87	55	105	255	159	109	106	86	81	104	115	122	185	78	214	119	89	151	80	80	146	71	128	109	94	102	89	165	138	110	180	100	77	113	74	156	64	50	69	113	95
Rps3	90	95	83	18	98	83	75	194	61	58	115	178	158	111	113	94	64	107	102	103	181	87	165	119	68	161	78	83	139	114	116	122	105	108	87	168	127	146	134	105	81	89	78	107	63	45	59	107	84
Rpl9	107	68	88	29	89	75	63	177	70	50	96	194	167	142	121	85	65	108	106	79	162	67	206	167	73	176	77	100	151	81	168	99	109	120	114	147	137	94	173	106	92	118	55	128	67	33	64	111	86
Rpl6	91	73	76	16	142	64	48	192	71	81	130	183	158	134	120	88	54	94	98	97	163	89	145	123	77	171	84	83	162	98	112	153	118	118	82	145	125	121	159	82	92	102	60	117	68	41	65	93	87
Rpl19	77	54	57	13	108	94	59	175	47	69	91	176	127	101	97	57	60	81	100	77	152	72	147	98	82	120	65	98	156	100	110	100	99	112	69	140	136	102	121	101	54	94	55	129	68	34	51	80	82
Rps6	77	63	52	17	112	94	56	182	59	62	98	168	156	105	97	79	49	66	105	79	141	96	140	97	64	152	71	78	128	82	108	122	89	104	65	126	103	93	150	71	57	82	50	111	60	25	42	92	83
Rpl10a	71	77	87	11	108	60	48	180	50	48	98	153	141	99	111	55	64	83	69	76	150	93	146	101	79	143	89	80	131	92	112	108	117	88	79	148	128	111	117	97	63	78	47	122	54	30	55	56	55
Rpl38	73	74	66	21	113	63	80	193	58	60	99	210	159	106	113	101	56	103	97	101	167	86	164	95	69	123	69	82	130	116	101	139	87	107	90	158	124	96	170	87	87	87	50	107	68	56	68	84	61
Rpl34	68	77	73	18	85	68	64	163	56	58	100	189	158	83	87	99	53	106	98	93	152	76	190	106	71	132	80	79	122	98	143	102	94	99	79	128	133	102	144	88	67	110	54	112	48	32	49	83	79
Rpl8	64	45	63	10	71	65	48	199	57	44	84	162	129	105	93	62	60	90	71	98	158	71	147	105	72	128	62	85	153	81	106	120	82	94	69	136	104	105	120	83	73	70	68	85	51	34	45	75	74
Hsp90ab1	147	54	62	27	134	100	82	171	51	75	113	145	132	111	140	115	60	110	99	62	109	82	170	133	78	110	83	122	146	106	138	109	140	117	102	111	79	127	116	85	132	100	89	110	68	56	46	95	88
Rpl7	78	73	53	20	102	76	56	176	60	70	106	182	152	113	98	79	72	106	97	107	140	99	166	98	78	165	66	97	152	95	147	135	104	106	72	161	107	96	152	91	76	103	61	125	48	37	54	103	78
Rpsa	103	72	94	19	127	72	69	211	42	57	121	176	173	111	97	84	51	75	121	108	153	92	122	130	75	164	73	99	179	98	133	147	111	117	89	169	132	133	103	107	60	94	52	96	54	23	33	99	116
Rpl29	87	56	95	17	86	74	69	174	60	49	90	181	165	121	105	80	64	99	95	87	163	75	154	100	75	122	55	77	118	73	109	125	80	106	76	136	112	115	146	88	83	92	59	116	59	32	48	86	73
mt-Co2	53	66	25	43	81	47	42	63	65	62	49	173	96	102	112	63	63	89	72	54	102	30	231	35	51	51	72	49	64	41	82	48	95	43	48	76	133	51	174	64	55	90	108	177	42	35	61	71	2
Rpl24	73	53	67	14	103	62	61	176	54	51	74	177	138	76	120	70	61	80	105	82	136	68	186	78	72	139	68	93	105	71	92	103	78	83	93	103	112	96	135	82	65	107	50	102	51	32	42	85	71
Rpl12	98	68	83	11	100	52	50	206	43	59	128	215	149	117	100	78	54	89	100	83	148	71	170	116	73	151	54	81	159	76	138	124	86	117	105	164	102	112	134	91	89	96	53	128	53	34	46	93	98
Rps25	71	48	76	14	86	77	59	158	46	46	75	163	123	94	104	82	47	69	88	70	121	79	150	75	66	123	83	85	150	75	99	103	105	91	79	121	116	89	127	75	65	84	61	112	52	29	50	60	74
Rps21	62	75	78	13	114	82	55	165	39	50	110	190	126	95	96	100	65	104	116	98	133	76	176	132	68	153	73	68	151	91	121	105	106	95	81	160	136	112	148	80	106	102	62	106	79	34	44	69	79
H3f3b	53	41	42	11	48	62	54	108	27	29	47	77	102	40	59	57	42	32	40	35	102	48	108	36	59	115	31	34	106	42	69	55	38	101	57	72	91	36	60	122	46	51	25	93	51	19	52	79	19
mt-Cytb	65	65	40	50	71	57	38	80	84	71	49	144	73	94	107	62	67	78	77	61	119	50	191	53	46	78	61	56	55	60	104	59	68	55	51	87	105	55	158	68	67	82	93	147	65	39	77	67	1
Rpl35	52	68	41	21	94	69	44	160	52	45	76	184	181	84	89	69	38	66	72	72	146	58	124	117	71	124	67	81	123	93	101	90	72	90	55	131	88	70	119	86	53	58	57	115	62	27	42	64	73
Rpl3	52	49	69	21	96	71	48	165	32	54	53	119	122	65	114	47	41	71	57	74	145	64	113	99	70	120	83	60	108	77	98	86	97	95	52	116	102	96	100	82	66	55	51	100	59	25	39	58	44
Rpl18	60	50	63	14	66	47	47	149	41	40	65	139	115	83	87	78	46	52	71	100	147	61	136	63	56	125	51	60	115	73	112	104	76	98	70	108	85	71	110	72	60	52	62	96	49	28	42	80	62
Rpl36a	72	53	51	15	92	62	50	127	57	50	99	162	123	96	104	66	54	64	84	76	127	78	139	99	63	124	57	65	128	75	93	87	80	97	68	92	99	100	133	72	55	77	61	98	46	37	27	95	55
Actb	47	113	196	18	50	42	37	80	81	37	41	153	66	42	70	71	37	27	63	28	56	64	88	44	50	54	43	51	75	86	39	68	40	59	54	55	44	68	53	105	30	32	40	106	41	17	44	55	43
Cd74	0	0	0	0	0	0	0	0	0	0	0	0	0	0	0	0	0	0	0	0	2	0	0	0	0	0	0	0	0	0	0	0	0	0	0	0	0	0	0	0	0	0	0	8	0	0	0	0	0
Ftl1	47	44	57	10	84	48	62	121	25	46	51	134	120	53	65	67	39	36	73	55	149	60	143	76	75	96	58	66	116	63	81	88	63	54	46	97	112	75	76	81	72	61	49	74	43	27	26	34	53
Rpl4	49	50	51	10	83	48	35	136	36	40	68	105	120	80	78	46	46	75	67	60	107	61	102	82	53	110	49	48	108	59	95	75	66	64	56	108	71	63	78	54	39	63	46	86	38	22	28	48	48
Ifitm3	8	5	5	4	1	4	7	3	3	12	2	4	9	6	21	0	4	10	14	1	9	6	16	5	0	0	3	3	1	1	4	1	11	9	17	1	8	1	11	0	10	2	1	13	2	2	3	0	12
Actg1	42	37	54	7	84	61	31	93	35	46	54	84	113	51	78	58	41	55	55	35	148	60	110	68	48	37	32	75	52	100	64	70	36	73	68	64	59	90	56	64	31	46	62	67	38	14	42	31	37
Gapdh	102	46	53	10	65	65	31	104	38	41	48	142	105	64	66	71	28	59	79	45	103	55	102	111	54	122	47	69	96	63	93	153	82	120	63	103	99	93	95	49	43	56	55	30	48	44	39	73	57
Ubb	48	60	37	11	38	56	55	81	32	37	65	58	60	51	50	58	32	45	51	44	83	37	109	74	31	82	39	60	58	57	79	46	63	78	44	68	110	51	84	29	68	56	48	45	51	31	27	77	42
Rpl30	68	51	40	20	71	58	34	116	37	32	77	123	118	60	66	67	40	90	84	71	105	54	129	76	47	95	68	61	100	59	91	95	74	69	73	119	87	71	93	55	57	74	43	65	31	30	46	64	76
S100a11	12	23	27	8	8	15	25	26	11	13	28	38	88	11	28	14	17	22	24	6	65	18	71	29	17	24	19	32	5	17	26	16	23	14	36	13	34	23	62	12	13	26	16	50	14	7	17	9	22
Fth1	32	23	21	13	21	46	28	35	33	19	41	41	55	42	57	36	16	49	24	18	69	56	71	16	32	30	81	24	21	56	27	26	85	33	22	37	121	55	44	35	42	29	17	84	29	9	23	16	17
Krt18	23	34	3	5	8	32	72	11	20	7	16	4	66	1	28	10	49	48	35	2	131	6	53	13	21	7	17	23	3	20	28	13	14	7	15	4	78	33	90	38	12	125	9	207	38	3	3	14	9
Rpl27	52	37	41	11	70	51	37	114	44	27	45	99	79	47	54	34	43	63	54	47	122	52	98	69	41	98	44	62	86	66	69	64	46	60	45	81	64	65	97	50	34	63	33	65	44	17	42	66	56
Fabp5	4	7	5	2	23	7	9	50	5	10	7	36	21	20	21	14	1	16	13	17	33	5	18	10	3	17	3	6	13	9	11	22	17	16	14	14	0	6	8	12	9	1	2	3	6	4	5	9	16
Tmsb10	68	39	71	15	59	63	47	164	51	47	38	167	99	42	55	63	36	45	84	46	213	65	163	80	54	80	83	76	64	78	77	77	28	66	74	112	89	64	87	82	54	43	73	50	54	34	44	58	57
H2afz	52	16	31	9	95	105	22	154	22	39	35	126	127	60	47	83	22	21	34	72	115	64	117	31	68	117	29	36	115	21	53	76	32	89	14	126	38	44	29	107	26	40	50	15	124	11	69	103	48
H3f3a	71	36	45	13	67	50	45	120	26	26	47	121	59	61	70	81	28	44	71	60	122	58	143	63	57	86	71	59	82	52	72	57	49	82	45	84	71	61	93	62	51	76	39	58	43	30	46	73	64
Cox8a	63	41	27	15	49	39	46	81	29	16	46	79	109	37	75	56	32	62	31	59	98	41	81	35	39	56	31	40	57	37	54	62	44	27	24	80	73	50	96	56	30	59	26	91	51	21	15	23	27
Rpl7a	52	26	35	17	63	40	26	98	29	28	60	121	77	56	66	50	34	37	68	56	91	46	85	72	46	87	37	55	67	49	80	94	51	86	38	71	61	65	58	53	55	52	29	43	48	17	22	42	29
Wfdc2	7	4	20	0	5	6	0	34	5	20	0	21	43	8	5	8	4	0	14	4	24	6	4	16	8	27	4	9	16	6	3	7	3	16	4	24	11	13	21	10	1	5	11	1	3	4	5	8	10
B2m	3	0	0	1	1	2	1	2	0	1	0	1	2	0	0	1	2	0	1	2	3	0	4	2	2	0	1	1	0	0	1	1	0	2	3	1	1	1	1	3	3	1	0	2	0	2	2	0	4
Npm1	79	24	35	19	115	52	31	143	26	53	43	119	72	84	71	61	36	32	74	86	66	43	77	83	46	131	45	67	106	53	92	141	111	92	59	103	53	100	50	48	55	50	41	49	45	29	42	62	69
mt-Nd4	34	39	28	39	45	30	23	50	37	36	31	83	37	65	59	44	42	57	40	37	86	23	114	42	21	59	44	33	37	34	56	37	66	45	29	46	63	43	93	42	33	54	56	107	34	32	46	55	1
Ctsl	15	22	5	6	1	10	19	5	33	0	9	4	25	2	11	4	12	20	5	1	20	6	23	9	10	2	5	11	1	2	40	5	7	7	21	4	26	8	20	7	3	15	0	67	12	4	8	0	7
Naca	38	32	40	8	52	40	23	62	23	30	46	87	65	53	62	39	30	39	64	35	98	38	100	48	33	61	29	26	61	47	53	68	56	44	34	66	52	47	67	30	25	43	38	51	25	14	29	52	34
Rpl15	47	30	37	9	56	56	28	101	24	21	55	119	96	51	49	50	26	55	58	41	96	64	89	55	45	91	33	48	85	48	63	53	56	68	66	70	68	64	73	49	49	69	37	68	23	28	37	46	54
Rpl22	44	46	45	5	68	48	23	94	31	24	59	105	88	57	72	59	22	53	35	45	86	55	91	56	49	69	37	55	67	48	61	72	64	72	46	82	62	74	69	42	35	50	39	71	21	23	19	51	45
Gnb2l1	37	37	45	17	65	52	43	102	22	38	53	98	111	68	62	34	36	52	62	47	95	54	85	66	37	116	32	55	75	55	63	53	46	83	45	92	63	71	53	39	35	52	39	62	38	22	31	38	47
Hmgb1	65	27	65	11	97	45	27	128	20	48	46	118	82	55	54	72	23	34	45	68	71	57	122	38	62	78	19	39	112	59	67	104	46	89	26	138	32	52	47	40	16	46	59	15	56	21	47	109	71
Hspa8	23	36	15	7	55	61	21	102	21	19	21	68	56	42	57	41	18	39	19	84	46	25	41	18	15	101	32	48	51	68	43	58	51	27	17	85	31	29	34	48	28	46	42	19	34	10	21	37	26
Rpl5	57	30	24	9	61	51	33	68	35	28	60	95	80	64	56	48	31	60	58	47	77	40	100	51	42	75	38	51	74	61	67	66	51	53	41	73	66	44	68	38	35	77	34	64	27	23	41	65	52
Krt5	1	1	0	0	0	5	4	0	2	0	9	0	124	0	5	1	3	3	0	0	43	0	3	0	2	0	1	0	0	0	1	0	2	1	6	0	9	0	19	0	0	1	0	17	12	0	2	0	0
Krt8	12	34	4	3	10	27	57	7	17	4	15	7	48	3	35	11	38	53	17	5	46	14	40	2	29	2	6	18	4	5	31	8	7	12	14	2	70	25	59	30	7	84	0	104	25	7	4	3	6
Eif1	32	16	27	2	47	30	28	56	11	12	27	49	44	30	37	32	22	24	35	28	56	21	84	24	25	36	27	25	37	50	44	37	30	29	31	49	34	29	46	29	25	28	32	26	28	12	13	38	30
Krt17	0	0	0	0	0	0	0	0	0	0	0	0	8	0	0	0	0	0	0	0	5	0	0	0	0	0	1	0	0	0	0	0	1	0	4	0	0	0	0	1	0	0	0	5	2	0	0	0	0
Cox4i1	47	29	20	9	38	33	28	65	25	17	30	61	55	45	51	34	13	42	27	34	71	41	73	27	33	51	37	37	35	38	45	59	29	43	29	53	45	43	55	46	28	40	28	40	30	11	15	23	33
Mif	52	14	20	6	42	24	10	111	20	32	21	151	62	37	28	21	19	14	29	39	45	21	28	54	27	101	17	24	39	30	39	94	31	52	18	68	37	47	14	38	14	18	20	8	9	12	24	43	23
Chchd2	38	29	32	6	43	41	27	56	32	24	33	59	31	46	44	41	41	37	41	26	69	28	90	29	30	38	31	48	42	33	39	52	34	31	24	47	43	36	57	44	37	52	23	37	22	12	17	29	21
Mdk	53	67	101	23	47	56	38	102	31	58	21	104	33	29	65	96	32	17	63	65	124	52	125	70	74	88	51	34	55	81	65	96	37	74	51	118	104	62	54	74	85	29	74	22	20	55	18	39	46
Cox7c	27	29	14	6	55	33	20	51	17	16	38	60	47	37	36	48	25	38	39	43	54	30	72	28	42	52	33	37	60	34	47	54	29	26	28	29	55	36	55	29	18	50	19	51	29	25	12	29	26
Reg3g	0	0	0	0	0	0	0	0	0	0	0	0	0	0	0	0	0	0	0	0	0	0	0	0	0	0	0	0	0	0	0	0	0	0	0	0	0	0	0	0	0	0	0	0	0	0	0	0	0
Eef1g	34	30	23	13	55	34	26	67	32	22	28	75	64	43	42	31	24	41	43	36	69	28	64	45	34	74	38	33	60	33	56	54	38	54	30	56	50	47	56	30	22	55	28	45	18	17	32	39	32
Rpl22l1	22	13	12	15	55	11	15	78	17	24	26	73	57	18	28	39	19	17	27	32	57	24	57	32	26	41	32	42	71	36	33	46	52	40	24	46	31	51	32	36	21	25	20	32	18	10	32	21	19
H2-Ab1	1	3	0	0	0	1	4	0	1	0	0	0	6	1	3	1	0	0	1	1	3	0	0	0	0	1	0	1	0	0	2	0	0	1	6	0	0	1	3	1	2	0	0	7	0	0	0	0	0
Btf3	35	30	34	9	36	36	18	50	19	15	32	61	45	32	46	23	16	36	40	34	54	32	68	40	15	44	29	35	29	34	45	46	38	35	26	42	35	40	39	50	23	29	18	35	23	7	12	31	33
Eef1b2	43	26	25	10	46	34	20	73	24	21	50	95	59	46	49	25	19	36	47	48	58	38	81	50	34	56	21	30	66	21	51	58	39	44	39	58	39	52	55	31	37	44	28	48	16	23	10	27	39
Cstb	5	2	3	1	3	6	5	7	3	2	2	11	31	4	6	3	11	8	4	4	18	4	11	3	4	12	1	7	2	1	14	1	9	5	11	4	13	7	16	6	7	7	6	21	2	1	0	3	13
mt-Nd2	23	27	16	22	21	20	17	39	26	25	23	56	36	25	40	20	23	30	30	15	55	20	64	22	16	30	25	13	27	37	38	26	48	22	21	38	38	26	60	47	17	38	28	38	26	27	27	30	1
Cox6c	28	13	16	9	24	27	17	39	9	14	18	47	63	23	39	25	26	41	20	34	60	35	63	27	21	30	10	28	32	29	33	34	24	12	17	43	46	40	42	23	14	21	11	46	30	6	8	24	20
Atp5e	20	24	18	6	36	23	22	56	23	18	25	52	66	33	34	25	23	35	21	23	88	27	59	22	24	33	22	34	27	28	36	27	23	25	15	43	46	28	44	41	22	33	13	35	21	11	20	17	15
Txn1	12	14	8	3	24	16	12	29	6	11	7	31	41	16	9	18	9	8	17	10	44	20	31	16	20	18	5	12	22	15	12	22	11	15	6	17	17	19	12	19	9	14	9	11	14	4	6	10	12
Pfn1	34	10	31	2	34	25	20	79	10	12	29	48	34	20	37	33	19	17	30	23	51	20	43	24	16	47	28	21	39	31	35	36	27	30	10	40	26	26	25	33	27	22	12	25	20	10	18	21	29
Hmgn1	38	16	38	4	62	34	30	64	34	16	27	62	62	31	47	38	12	47	31	41	61	37	91	31	44	40	14	37	52	29	50	50	35	50	30	65	44	26	43	40	39	30	31	48	27	7	22	31	39
Hspe1	19	20	21	5	47	42	13	58	12	13	20	81	42	27	30	26	17	20	25	38	37	24	39	18	16	38	27	42	34	35	29	46	42	23	18	31	33	20	24	25	22	29	20	17	15	7	18	27	20
H2-Aa	0	0	0	0	0	0	0	0	0	0	0	0	0	0	0	0	0	0	0	0	0	0	0	0	0	0	0	0	0	0	0	0	0	0	0	0	0	0	0	0	0	0	0	0	0	0	0	0	0
Itm2b	6	8	10	9	2	6	3	4	9	9	9	7	9	8	6	3	1	9	6	0	6	7	13	5	2	6	2	6	3	3	6	3	13	26	2	6	10	6	10	1	10	8	5	15	2	6	14	2	4
Rpl36al	25	6	16	3	18	33	12	44	13	8	20	37	47	24	21	22	14	27	13	23	44	22	65	14	20	31	14	14	29	18	32	25	33	37	20	20	41	12	30	12	10	23	18	26	31	8	15	17	15
Oaz1	27	16	31	6	36	23	22	50	25	17	27	52	37	25	37	49	15	17	35	26	70	28	74	27	36	38	15	14	43	24	35	51	16	18	15	52	30	25	43	44	21	24	25	25	30	10	15	26	19
Cox6b1	29	13	14	9	24	16	23	52	14	20	19	40	53	30	39	32	21	25	19	23	46	26	47	20	26	31	23	33	28	26	35	34	21	23	18	31	27	30	36	33	19	35	16	35	21	7	9	18	21
Atp5g2	20	15	16	4	37	30	20	45	11	14	17	28	40	22	27	23	10	21	26	29	48	32	51	22	27	42	30	30	38	23	36	38	24	38	19	40	22	33	33	19	31	22	21	38	21	10	22	29	13
Tuba1b	10	11	12	1	43	40	9	61	6	10	6	40	50	14	8	26	11	7	9	48	31	28	28	17	17	103	23	12	57	47	23	51	22	51	3	65	19	8	7	34	4	20	45	1	35	6	33	55	21
Marcksl1	19	18	28	5	42	21	26	53	13	19	22	54	41	22	18	54	18	21	44	23	67	35	70	35	29	41	31	25	43	41	41	35	20	38	38	55	35	25	34	36	34	29	17	33	23	10	15	37	24
Ybx1	38	15	30	6	48	33	23	72	25	19	21	85	41	36	36	49	13	30	33	43	66	38	44	38	32	48	30	26	63	32	43	45	31	31	12	59	27	32	36	29	25	29	25	16	41	10	18	43	18
Uqcrh	23	21	17	8	32	17	23	33	18	12	25	51	52	30	33	19	20	32	29	30	48	29	51	17	23	41	31	37	31	22	29	43	19	21	20	45	38	26	51	20	18	32	13	34	26	8	13	19	18
Gnas	37	27	21	9	26	27	18	41	18	14	33	47	18	27	48	27	21	55	36	26	43	25	55	29	20	77	25	21	19	52	42	25	44	31	24	21	201	32	38	23	28	27	29	18	30	11	11	35	25
Dynll1	17	12	17	1	67	74	25	50	12	8	24	28	72	20	35	46	18	36	15	30	77	40	68	19	30	31	13	13	30	29	25	35	12	24	14	52	14	34	24	60	19	30	26	29	33	9	8	40	18
Sumo2	24	21	14	2	39	40	25	55	16	16	33	45	49	32	39	30	28	18	17	25	54	35	46	25	20	49	21	23	48	23	28	33	25	32	21	60	33	33	34	33	17	28	18	32	25	9	26	49	24
Serf2	15	18	21	6	17	13	18	52	13	22	16	51	36	28	19	19	20	21	24	27	57	19	43	26	22	44	24	20	26	28	46	16	22	21	20	35	35	38	28	27	23	35	19	20	21	17	8	23	19
Wfdc18	0	0	0	0	0	0	0	0	0	0	0	0	0	0	0	0	0	0	0	0	0	0	0	0	0	0	0	0	0	0	0	0	0	0	0	0	0	0	0	0	0	0	0	0	0	0	0	0	0
Sfn	6	14	4	6	2	22	14	11	10	4	34	8	137	8	18	7	8	28	13	2	43	6	46	16	1	4	6	23	2	1	8	1	15	10	46	0	41	8	33	4	9	18	1	17	16	3	8	1	15
Rps27l	22	11	10	5	32	25	23	40	28	8	27	45	36	17	23	21	12	21	25	18	54	34	65	9	15	29	13	19	25	19	29	25	12	20	12	25	30	15	30	24	11	19	7	29	35	8	10	14	11
Ccl21a	1	2	281	1	0	2	0	25	0	29	11	21	3	21	5	2	1	0	0	1	4	3	20	38	1	262	1	0	20	0	2	1	2	16	20	149	133	4	264	0	4	1	0	2	3	0	1	42	0
Hsp90aa1	38	11	18	6	69	34	15	39	26	16	29	76	12	30	48	51	34	37	33	47	20	39	59	28	25	53	17	32	37	52	35	56	45	35	22	46	21	29	31	57	21	38	25	16	31	11	17	44	40
Eef2	12	15	12	3	9	16	5	39	7	12	14	30	33	32	25	14	19	25	15	13	27	13	33	31	21	20	26	22	30	11	23	21	20	12	11	35	20	17	26	12	14	26	16	30	8	3	7	16	7
Gng5	27	17	23	1	36	36	20	48	16	8	35	61	49	18	32	41	16	35	23	28	42	35	46	18	26	24	22	17	29	32	35	27	24	14	21	47	32	27	46	26	20	16	20	40	18	9	17	32	14
Atox1	15	16	12	6	9	18	13	28	8	11	36	26	87	20	16	11	19	43	18	15	78	9	56	18	15	20	16	20	8	14	31	8	15	12	24	11	26	16	40	33	18	17	5	35	20	10	12	11	17
Tceb2	23	10	16	3	19	24	15	39	14	5	17	50	39	19	24	21	14	12	19	26	41	19	58	16	21	21	10	17	22	23	28	23	21	28	13	28	19	18	21	27	21	21	11	32	23	10	14	13	14
Tubb5	16	21	13	4	55	28	12	89	7	12	13	60	48	28	14	35	14	11	22	59	59	27	29	31	11	102	30	23	82	51	44	53	45	48	9	85	27	20	17	42	13	18	46	3	26	12	39	73	32
Hmgb2	1	5	3	3	41	29	4	79	2	1	8	51	81	28	7	25	5	3	3	25	20	35	9	5	10	62	4	3	80	5	41	30	8	87	4	94	7	3	7	46	5	11	39	1	55	3	43	100	16
Ndufa4	40	18	14	3	22	16	20	33	15	15	23	34	34	22	33	20	14	31	23	28	32	23	60	22	18	40	12	32	22	35	23	47	30	26	8	35	18	26	41	31	17	31	12	13	29	7	15	21	18
Atp5j2	24	19	23	6	28	24	20	39	22	10	23	54	48	26	33	24	34	15	17	20	48	19	44	21	30	27	22	17	21	22	28	33	17	16	16	29	31	14	31	18	12	23	11	32	23	9	14	13	18
Atp5b	20	10	12	6	24	20	19	27	10	14	14	21	15	13	22	19	13	14	22	24	22	15	34	10	24	26	18	28	28	24	27	43	23	11	13	40	18	26	20	22	17	28	14	22	11	4	14	14	16
Atpif1	19	12	14	5	24	16	22	32	15	15	20	25	36	19	29	24	15	14	28	19	33	12	48	26	19	30	16	28	16	11	19	36	13	23	9	23	27	20	40	22	17	26	11	23	13	10	4	19	13
Shfm1	18	14	14	3	28	20	9	29	18	13	22	28	23	11	23	21	13	23	18	9	40	17	45	12	24	21	8	16	18	20	24	28	13	6	13	18	24	17	23	16	19	15	8	27	17	7	10	19	13
Cox7a2	28	8	16	8	23	18	8	39	9	11	17	47	48	19	22	21	10	24	14	24	47	20	34	18	31	22	10	18	27	20	29	28	8	24	13	31	33	19	35	29	18	30	15	21	20	4	14	19	7
Serbp1	20	14	10	6	47	22	23	54	11	17	28	57	39	40	35	20	18	24	24	27	13	20	39	25	16	49	22	32	48	25	33	30	38	27	18	30	36	20	25	32	21	37	26	35	36	7	20	44	34
Atp5j	18	19	17	7	33	22	24	35	8	16	26	38	43	23	24	28	8	30	16	20	31	17	60	17	16	26	12	12	24	22	16	30	20	19	17	23	26	19	34	27	20	20	7	17	17	7	14	23	10
Eif5a	20	19	14	2	29	20	16	59	14	24	16	60	33	29	27	29	15	14	25	30	37	14	36	21	9	40	17	16	37	28	25	58	20	16	10	28	18	24	16	15	15	18	20	13	5	4	17	29	20
Atp5l	17	11	4	1	28	18	14	24	10	3	23	40	29	11	17	17	13	19	14	21	30	18	49	12	8	43	19	27	25	16	20	26	17	15	10	30	37	19	33	23	9	25	8	29	10	5	14	16	8
Cox5b	23	14	15	4	22	16	16	32	17	14	12	30	46	15	35	22	13	25	10	24	32	24	36	10	29	23	22	24	28	19	20	29	16	17	15	38	24	20	34	18	16	24	11	28	21	7	8	16	17
Ran	28	4	14	3	52	37	8	55	11	12	15	50	43	24	13	28	5	10	16	46	33	22	34	14	16	41	14	12	41	29	26	51	27	42	7	41	19	22	11	22	14	20	18	12	26	8	15	35	18
Ly6e	0	0	1	0	1	0	0	2	0	4	1	0	0	2	0	0	0	1	2	3	1	0	0	0	1	2	0	2	4	1	0	0	1	6	2	0	2	0	2	2	2	0	1	1	1	0	3	1	0
Prdx1	17	14	21	8	17	15	16	30	7	11	9	35	28	22	20	24	11	10	18	23	19	26	29	24	15	37	11	34	21	26	17	54	38	13	14	26	27	32	25	23	15	17	19	10	14	8	9	20	19
Sec61g	22	20	27	5	18	16	13	48	14	11	24	45	30	26	20	17	15	16	27	25	53	21	40	22	16	34	15	20	22	20	29	33	28	18	23	31	36	18	33	26	16	19	12	21	19	3	9	19	25
Dstn	9	15	6	3	14	6	11	12	7	8	20	22	70	10	23	18	7	17	16	13	39	12	29	7	17	7	8	15	14	23	27	7	12	4	18	15	23	14	46	23	7	11	13	19	10	9	11	10	8
Atp5h	19	16	13	5	22	11	16	44	11	8	13	30	26	26	31	16	11	19	14	20	41	19	34	16	15	32	21	29	20	27	18	37	12	23	15	37	27	24	31	27	15	18	12	13	22	5	14	11	16
Prdx2	28	20	20	8	28	21	19	42	15	12	35	40	23	21	32	18	20	27	33	26	34	22	49	40	29	44	24	42	44	27	28	38	29	25	34	46	49	28	36	22	31	27	15	23	15	8	10	29	39
Snrpg	21	17	19	9	41	26	13	53	13	19	24	67	59	21	24	42	13	15	21	24	37	27	59	23	29	46	21	26	50	31	30	40	17	27	19	38	28	26	16	26	23	19	16	26	20	12	10	18	19
Hnrnpa1	36	22	25	3	37	27	14	34	21	26	31	59	33	42	37	35	15	27	26	36	53	29	49	20	32	29	40	20	47	27	26	38	29	37	19	31	36	30	27	21	19	30	23	28	26	16	19	33	28
Cfl1	24	12	34	4	30	16	25	65	28	23	22	52	38	24	34	34	29	24	36	25	72	35	71	23	29	41	23	39	41	40	22	30	20	31	17	31	39	29	36	22	18	25	22	19	20	11	17	23	12
Ncl	30	9	9	8	47	11	11	48	11	13	22	29	31	45	22	27	12	26	11	26	13	14	34	26	18	20	11	24	45	17	31	35	60	22	11	39	19	20	27	24	19	24	31	19	23	12	17	40	26
Uqcr10	16	13	8	2	21	6	12	18	11	5	11	39	44	13	20	17	12	16	8	21	40	16	32	14	16	24	13	15	20	14	13	36	16	13	4	17	14	20	25	19	11	15	18	17	14	4	4	13	15
Stmn1	26	12	25	2	37	27	9	69	12	34	8	73	48	17	28	30	5	7	32	40	30	37	50	33	22	48	26	14	52	33	32	41	18	43	16	77	15	16	21	44	10	8	26	7	25	13	25	46	39
H2-K1	0	0	0	0	0	0	0	0	0	1	0	0	0	0	0	0	0	0	0	0	1	0	0	0	0	0	0	0	1	0	0	0	0	0	0	0	0	0	0	0	0	0	0	0	0	0	0	0	0
Uqcr11	14	11	8	3	17	17	17	31	9	11	19	45	25	10	20	20	16	17	13	28	34	14	37	9	11	36	18	25	22	15	19	35	12	16	15	28	16	24	33	25	17	27	9	24	6	6	8	19	9
Fxyd3	6	5	5	4	0	1	5	0	2	0	0	0	24	0	2	0	0	2	2	0	16	0	9	3	0	3	0	3	1	0	8	0	1	7	10	0	0	4	5	1	6	0	0	5	3	5	7	0	1
Gpx4	23	8	18	4	10	18	12	26	4	3	10	26	14	13	15	14	12	13	9	8	33	10	26	12	5	19	9	14	12	9	14	13	10	14	16	20	14	18	14	17	13	19	4	13	9	1	9	9	7
Eif4a1	19	14	18	5	21	24	14	34	6	15	20	23	18	13	20	21	14	10	28	14	24	23	31	21	15	31	11	19	26	23	22	27	34	23	20	21	16	25	19	20	13	19	20	9	8	13	12	26	19
Atp5g1	19	8	8	1	26	16	13	28	6	13	9	47	38	15	12	14	15	17	4	18	32	10	24	10	5	32	10	25	23	21	11	30	17	15	7	31	18	9	30	22	10	19	10	15	19	3	7	9	12
Slc25a5	18	13	2	3	24	29	8	21	6	10	6	26	30	8	11	21	6	17	22	23	22	13	20	15	8	19	17	26	13	20	19	24	22	9	8	23	7	19	23	21	14	21	14	10	11	3	8	8	16
Wbp5	15	17	13	4	38	14	10	48	11	18	12	40	49	28	16	44	16	10	21	25	32	26	38	18	18	42	16	16	20	28	28	31	11	27	13	28	46	24	30	31	11	16	14	15	15	10	16	32	40
Erh	36	18	14	5	28	23	15	49	18	25	11	48	23	19	27	22	19	12	27	22	33	18	40	24	12	42	12	19	29	33	20	38	26	27	12	38	35	17	29	27	16	25	20	17	16	7	14	33	24
Ldha	29	12	13	3	25	11	1	55	6	16	11	64	23	32	38	13	6	5	14	14	13	6	17	22	12	44	3	4	27	8	21	66	23	28	24	23	10	13	7	14	5	10	3	13	10	2	9	41	10
Ccl25	11	18	0	0	0	1	18	2	27	0	8	0	29	1	21	0	6	37	0	0	32	0	26	0	6	0	0	1	0	0	46	0	2	1	2	1	24	36	71	1	0	96	0	79	34	0	0	0	0
Calm1	20	3	12	1	20	15	7	24	3	8	17	36	11	19	15	17	8	8	10	8	25	13	25	17	7	38	9	15	21	14	10	25	16	7	13	14	10	4	31	11	16	12	11	7	7	2	15	15	23
Rbm39	17	8	8	4	22	13	16	40	9	16	14	24	36	18	21	15	13	26	21	19	32	27	37	14	17	28	25	19	25	22	36	14	20	18	10	33	30	19	21	27	11	20	15	27	24	10	9	28	12
Slc25a3	17	21	9	3	28	14	16	51	14	10	14	38	19	18	28	26	9	37	23	23	28	19	47	31	21	38	14	31	27	24	24	38	24	16	19	40	24	24	40	26	19	28	12	20	24	12	14	12	24
Cox6a1	20	15	8	5	16	16	11	37	11	11	14	38	25	12	19	14	14	16	18	9	40	15	38	13	17	23	11	19	27	31	16	27	16	14	4	24	18	15	19	30	14	19	11	20	15	5	6	16	10
H2-Eb1	0	0	0	0	0	0	2	0	1	0	0	0	3	0	0	0	0	0	0	0	2	0	0	0	0	0	0	0	0	0	0	0	0	0	4	0	0	0	0	0	0	0	0	2	1	0	0	0	0
Sec61b	13	10	6	3	22	19	9	24	9	4	13	29	26	15	17	14	10	14	13	17	31	17	35	13	11	25	13	11	23	20	24	14	14	8	8	13	19	20	35	17	8	10	9	10	12	2	11	9	13
Myl6	15	12	8	2	3	7	8	14	2	5	6	12	17	14	10	12	7	8	13	4	31	8	41	10	10	13	17	18	8	16	16	12	7	15	7	12	19	7	19	7	11	18	8	13	4	5	4	10	3
Epcam	9	12	21	6	20	17	9	20	7	25	12	27	12	13	8	23	5	6	8	12	18	13	26	17	19	30	10	11	29	9	17	19	7	13	4	19	26	9	18	17	8	11	18	10	27	2	16	12	4
Ndufa2	10	9	11	2	10	19	8	16	16	7	10	23	20	9	26	18	14	14	14	14	32	11	25	5	10	24	16	7	24	16	26	20	6	18	7	18	20	13	18	15	12	14	15	14	12	5	9	12	10
Krtdap	0	0	0	0	0	0	0	0	0	0	0	0	5	0	0	0	0	0	0	0	0	0	0	0	0	0	0	0	0	0	0	0	0	0	0	0	0	0	0	0	0	0	0	0	0	0	0	0	0
Eif3f	19	8	9	2	19	14	19	28	13	9	17	23	36	17	20	18	11	23	23	14	44	15	37	17	7	30	15	14	14	17	22	14	14	13	21	33	17	21	27	18	10	17	10	29	16	11	10	17	14
Atp5d	15	14	13	1	24	15	13	31	8	11	11	24	27	12	16	12	16	20	13	20	29	9	22	15	14	20	15	18	18	20	17	24	12	15	7	26	20	16	22	17	8	28	11	15	13	6	5	9	9
Tma7	23	14	13	6	31	12	16	36	16	12	9	44	37	13	21	25	26	12	18	22	43	13	45	14	22	17	7	24	21	20	29	26	13	11	14	27	26	19	20	14	14	11	13	23	12	4	13	14	8
Pkm	21	10	12	3	25	12	9	31	8	15	12	56	24	21	19	21	6	9	18	11	25	11	23	26	22	26	10	16	35	19	28	38	16	21	23	30	12	15	19	15	10	10	12	9	7	8	9	32	9
Psma7	26	11	12	2	19	20	8	26	7	12	16	33	15	12	19	17	14	16	15	12	20	17	26	24	11	38	11	15	10	20	24	21	19	11	10	18	21	16	22	17	11	21	19	6	11	6	10	12	19
Cox7b	15	24	13	1	33	23	13	13	15	4	20	23	23	10	29	23	12	23	16	14	33	17	43	16	19	30	14	14	14	14	16	28	20	11	13	14	14	21	28	23	14	24	5	27	16	5	6	9	9
Cd24a	23	32	18	5	32	30	25	44	14	24	23	36	29	22	32	49	20	33	20	21	49	41	54	32	27	21	21	47	30	16	28	35	23	22	38	34	55	57	59	34	31	46	7	54	34	13	10	21	23
Tbata	1	0	0	0	0	0	0	0	0	0	0	0	0	0	0	0	9	1	0	0	0	0	1	0	0	0	0	0	0	0	0	0	0	0	1	0	0	1	7	0	0	0	0	1	1	0	0	0	0
Dbi	12	9	5	4	7	8	8	13	7	3	8	13	22	2	8	16	3	3	10	6	31	8	17	9	9	5	7	14	12	18	3	7	12	8	9	11	5	10	13	10	5	5	2	1	7	6	3	15	7
Slc25a4	11	12	6	5	18	16	10	14	13	11	15	38	28	25	22	16	13	25	19	11	25	14	37	22	9	29	10	38	19	13	24	35	14	13	15	29	21	24	25	23	14	22	16	29	12	4	9	7	13
Cdk4	18	20	18	1	23	13	12	50	14	14	22	47	25	23	24	23	12	17	23	24	30	26	35	20	13	34	8	17	27	35	35	30	22	28	23	33	27	26	16	21	26	15	21	14	20	9	12	39	23
Ranbp1	16	3	7	2	30	14	5	42	9	13	7	65	21	33	12	19	13	6	11	36	34	15	31	18	9	52	15	17	32	32	15	22	24	16	9	44	16	14	14	45	8	20	16	5	12	5	8	38	24
Atp5k	34	10	11	4	28	12	22	28	14	6	21	29	36	20	21	18	12	18	16	17	23	17	33	14	11	25	17	21	13	17	16	27	11	19	5	19	24	22	29	26	7	24	5	13	14	3	8	11	12
2010107E04Rik	17	11	9	2	24	14	11	34	16	15	10	26	29	16	29	29	14	13	9	15	18	15	41	9	12	10	13	18	20	15	19	16	15	18	13	34	19	21	25	22	14	22	9	23	11	3	10	21	13
S100a6	0	0	0	0	0	0	0	0	0	0	0	1	0	0	0	0	0	0	0	0	0	0	0	0	0	0	0	0	0	0	0	0	0	0	0	0	0	0	0	0	0	0	0	0	0	0	0	0	0
Tomm7	16	14	14	2	9	14	10	22	8	11	9	29	29	12	24	9	11	20	20	15	24	19	35	15	11	30	12	15	13	19	20	13	16	14	11	10	22	13	22	13	12	12	4	18	9	10	8	11	8
Snrpe	19	17	9	5	26	18	9	47	13	11	12	35	23	16	19	17	14	17	13	23	25	16	39	20	19	26	14	18	27	19	19	32	23	21	15	26	18	17	22	21	10	13	14	13	17	7	10	29	13
Rbm3	13	8	14	1	18	11	8	40	8	10	4	36	23	16	12	17	7	4	12	16	38	10	22	19	9	26	9	15	34	18	9	20	10	17	9	25	10	13	14	25	4	8	10	7	17	3	12	15	18
Spint2	7	7	5	2	1	7	5	2	8	13	6	13	9	4	9	5	5	4	10	6	13	4	15	10	5	21	4	5	7	2	15	6	7	10	8	9	15	5	14	3	8	6	18	4	2	3	5	6	7
Aldoa	18	8	7	5	13	6	7	31	6	6	9	19	21	25	16	14	13	9	17	15	25	4	12	23	10	13	7	7	15	12	14	35	8	32	17	23	23	21	18	10	8	9	4	9	2	4	5	12	8
Pebp1	30	17	17	5	15	11	12	32	7	8	19	47	19	12	22	25	21	14	24	14	33	20	28	22	16	19	15	19	26	21	31	20	19	15	16	21	34	17	37	22	24	21	11	12	19	7	6	18	19
Ywhae	18	10	19	3	24	12	14	37	16	15	15	26	32	15	31	21	16	31	18	19	27	29	31	24	26	26	19	14	28	15	30	31	12	16	18	20	30	19	32	12	14	19	15	14	19	12	15	16	8
Uba52	12	19	23	5	29	10	19	39	13	9	17	41	36	25	28	13	11	25	17	26	54	24	49	34	21	34	22	20	26	20	35	17	17	17	21	35	32	28	36	22	19	26	12	31	13	8	24	22	29
Xist	1	0	0	7	18	0	0	0	0	0	15	1	0	0	0	0	29	0	0	0	0	13	0	0	0	0	0	1	0	29	0	22	14	0	23	0	1	22	44	36	0	1	48	52	0	18	0	0	2
Uqcrq	14	14	9	2	12	11	6	25	6	7	9	23	20	10	11	13	8	7	10	21	33	11	31	5	14	12	17	13	22	9	12	19	8	8	3	22	9	5	21	26	6	19	8	17	12	3	9	9	9
Sepw1	19	10	9	2	15	12	18	23	10	8	24	44	11	18	29	15	13	12	18	18	33	17	39	19	23	30	16	29	26	28	30	17	13	21	17	40	37	30	19	26	26	23	12	20	10	13	11	17	15
Atp5a1	18	13	11	5	28	16	13	22	13	11	18	25	16	13	22	13	9	22	14	15	17	12	19	10	13	32	11	16	14	18	10	24	16	12	10	23	17	19	17	13	10	24	12	10	9	7	13	9	7
Set	29	5	28	5	48	11	19	75	18	18	27	62	21	29	36	28	14	20	20	31	23	25	46	23	17	37	16	22	41	27	42	43	34	32	16	41	31	16	15	27	13	25	37	23	33	7	10	39	29
H2-D1	0	0	0	0	1	0	0	0	0	0	0	1	1	0	0	0	2	0	1	0	1	0	0	0	0	0	0	0	0	1	2	0	0	0	0	0	0	1	1	0	0	0	0	0	0	0	0	0	0
Perp	0	2	1	0	0	2	0	2	5	1	1	1	14	0	6	0	2	0	3	0	5	0	0	1	0	0	1	3	1	0	2	0	1	2	7	0	0	1	1	0	5	0	0	6	1	0	0	0	1
Calm2	5	8	7	2	21	3	7	36	3	5	10	20	9	13	8	10	3	4	12	17	12	9	15	8	5	14	8	9	38	8	16	14	6	19	6	39	8	3	14	15	8	9	16	3	16	7	20	21	10
Pfdn5	17	11	10	4	14	14	9	28	8	6	12	16	23	8	22	12	8	10	17	16	22	16	24	13	8	10	12	18	13	11	21	14	11	10	14	19	22	19	29	7	15	11	6	26	6	4	5	10	13
Mt1	0	0	1	0	0	0	0	0	0	0	0	0	9	0	1	0	0	0	0	0	0	0	0	1	0	2	0	0	2	0	0	0	0	0	0	0	0	1	0	0	2	0	0	0	0	0	0	0	5
Nfkbia	1	0	0	0	1	0	0	1	1	0	5	4	3	1	2	3	3	0	2	1	13	3	3	3	1	3	5	2	3	3	5	4	1	1	3	0	4	3	1	3	2	0	1	8	2	1	6	0	1
Hint1	25	8	10	7	19	11	16	44	11	10	13	27	12	21	23	14	6	11	18	25	26	19	42	10	16	36	10	4	21	14	23	28	15	17	8	22	17	14	7	24	8	20	9	12	12	3	14	14	18
Ndufa11	9	7	6	0	10	17	7	10	6	4	12	13	16	15	13	8	8	17	7	5	21	5	23	8	5	13	3	9	5	1	20	10	7	8	5	11	13	8	9	11	6	9	2	22	13	2	10	12	5
Snrpf	13	12	9	2	33	20	7	43	9	10	17	44	31	16	27	15	12	11	24	16	39	16	34	7	15	22	17	15	25	16	21	36	20	20	17	22	17	17	17	16	8	12	14	13	12	3	9	14	8
Fos	0	9	0	10	5	1	2	3	6	1	0	1	58	2	14	4	0	5	1	10	26	1	0	6	15	3	4	3	2	30	7	5	6	2	21	2	16	1	20	12	0	0	21	8	0	1	2	2	1
Stmn2	52	22	21	5	1	11	57	10	11	17	34	79	32	35	8	2	49	52	31	29	37	4	51	105	0	19	18	89	19	0	24	29	44	4	47	37	31	29	104	17	8	92	14	106	32	0	20	13	0
Calr	7	10	3	3	12	11	9	12	7	10	10	19	12	6	8	6	7	6	19	13	19	9	17	11	6	9	12	13	9	15	17	11	19	6	17	14	19	7	19	15	25	13	15	5	8	4	8	7	0
Tmem176b	6	8	1	2	0	1	0	5	0	1	1	5	1	2	1	3	2	7	4	3	6	2	9	6	1	2	6	7	5	1	6	4	1	7	6	2	6	3	3	2	3	7	4	3	0	1	5	3	0
Ndufa7	27	10	10	6	15	14	4	18	11	7	15	18	13	12	13	12	11	11	12	12	29	15	34	13	20	15	10	13	14	21	19	11	13	9	12	16	25	23	21	11	13	15	1	16	11	7	8	7	14
Atp6v1g1	6	7	7	0	9	9	8	13	9	1	15	31	33	9	15	9	17	22	11	12	34	7	23	11	5	14	4	9	18	12	19	6	11	8	13	12	27	9	30	11	10	15	3	33	8	5	3	15	10
Atp5o	16	13	10	2	20	14	9	29	9	6	14	34	23	20	28	11	11	16	11	19	21	15	31	20	15	27	13	26	8	20	11	29	15	16	16	29	23	17	31	18	11	26	10	12	14	1	11	13	8
H2afv	15	6	19	3	23	17	12	37	13	4	9	24	24	16	24	27	4	8	18	18	50	22	44	14	25	26	5	6	40	21	31	23	12	21	6	45	22	16	16	23	14	13	20	14	17	6	17	36	11
Hspb1	0	1	1	0	0	0	4	2	3	0	0	2	16	1	2	2	2	3	0	0	1	0	4	0	0	1	1	3	0	2	1	1	1	0	5	0	2	0	0	0	1	1	0	23	0	0	3	0	2
Ubl5	7	9	4	5	15	16	9	20	10	9	18	22	26	5	17	12	8	7	7	10	31	16	28	6	12	9	12	14	18	16	20	17	14	10	7	15	23	17	21	15	11	13	5	13	10	4	8	11	9
Cox5a	23	5	5	0	25	15	10	32	9	4	14	36	22	8	23	12	9	16	17	17	25	19	12	7	8	27	9	14	16	19	10	18	9	13	6	17	20	14	24	25	7	26	11	12	17	5	9	13	8
Atp5f1	25	8	4	2	23	14	8	25	6	10	17	45	15	16	24	14	12	20	11	21	18	16	22	12	10	23	19	13	16	19	7	25	12	11	14	25	25	16	20	13	10	30	9	11	14	0	6	8	11
Hmgn2	16	7	33	4	32	19	7	45	14	8	21	29	31	12	15	24	7	7	18	24	45	28	50	12	26	45	8	14	46	19	15	23	8	31	4	31	15	12	17	21	17	15	21	7	18	10	15	35	7
Anp32b	13	10	20	1	28	19	6	36	10	13	9	31	26	24	16	13	4	11	6	12	13	15	16	14	12	24	6	17	26	14	24	24	23	19	9	22	12	12	12	25	6	10	12	11	16	10	11	25	17
Snrpd2	20	9	6	4	13	20	12	35	6	6	10	33	33	19	15	14	13	15	14	13	27	19	29	18	14	24	10	13	18	13	16	16	16	24	7	24	18	22	23	25	12	15	11	12	14	4	9	15	13
Eif2s2	6	8	9	3	21	12	5	22	9	6	10	21	16	12	17	24	9	6	10	17	17	15	25	7	4	13	13	10	18	9	8	14	13	11	9	11	16	17	10	7	14	15	14	12	8	5	3	16	13
Npc2	4	3	6	4	7	5	3	8	2	4	11	7	7	1	3	3	2	3	7	9	16	4	14	9	5	6	7	4	5	5	6	6	5	4	4	9	8	12	7	8	9	7	2	11	2	6	3	2	3
S100a10	0	3	1	1	3	2	7	4	1	2	3	4	30	1	6	10	0	1	2	2	13	1	11	1	4	2	3	3	2	3	3	4	1	2	6	2	4	0	5	0	7	0	2	7	2	0	2	5	5
Usmg5	17	14	13	7	18	16	13	28	4	5	20	31	18	16	19	17	11	29	14	18	42	22	21	13	19	17	11	16	19	22	22	26	12	16	7	34	19	12	35	28	21	19	3	15	10	4	8	10	12
Sub1	14	7	10	1	4	15	13	21	7	5	15	26	22	13	19	19	8	13	17	12	18	14	24	4	5	14	16	12	7	8	19	25	7	12	14	16	17	8	21	17	21	17	4	14	13	9	2	7	10
Psmb1	12	9	8	2	8	5	9	12	7	5	15	24	11	10	8	15	3	7	18	11	10	12	25	14	10	18	8	19	11	8	8	10	11	10	5	15	17	9	19	10	13	13	11	10	5	5	5	14	6
1810037I17Rik	7	7	2	0	9	3	3	6	2	3	4	16	23	9	14	7	5	5	4	1	20	2	16	8	8	6	1	6	7	1	9	3	5	5	8	3	14	4	16	12	4	5	1	14	14	1	2	2	3
Crip1	3	1	0	1	1	0	2	6	0	1	0	3	0	1	1	2	3	2	2	2	1	2	3	0	2	3	1	3	0	2	1	1	0	3	2	1	3	3	0	6	1	2	1	0	2	0	1	1	3
Minos1	13	9	6	0	13	7	4	18	12	8	6	15	44	9	14	6	8	15	7	16	35	11	26	7	13	16	12	11	7	13	16	13	12	6	8	13	11	9	23	16	6	11	4	21	7	2	8	10	11
Uqcrb	20	9	5	3	13	13	10	9	8	4	11	22	19	12	13	10	5	7	9	12	15	15	35	7	10	13	11	21	9	11	13	15	8	5	13	9	20	8	21	7	7	18	5	11	12	2	6	6	15
Atp5g3	16	14	8	0	33	10	15	25	6	6	12	27	26	12	13	16	11	11	12	11	42	10	17	7	10	23	6	14	13	10	12	20	13	18	9	16	10	13	16	20	8	21	7	5	13	4	7	4	4
Ubc	4	9	5	5	8	6	8	14	4	7	7	5	7	3	13	6	10	8	14	14	11	5	20	8	6	6	5	7	9	2	11	7	10	8	4	4	8	4	15	8	7	6	4	5	5	5	4	11	4
Hnrnpa2b1	22	6	9	6	17	10	10	33	7	10	9	11	24	10	15	24	5	17	11	14	23	16	41	17	10	15	15	12	21	12	15	32	22	19	9	26	26	9	17	10	12	17	12	10	25	3	10	29	15
Mrfap1	15	9	15	2	18	20	9	34	15	5	9	24	36	17	17	16	11	11	13	15	29	14	24	19	24	30	10	12	18	12	14	10	13	22	11	25	9	14	9	20	9	23	12	9	20	8	13	18	7
Srsf3	13	11	6	4	21	17	9	19	2	5	11	41	18	12	13	16	7	16	26	23	31	16	35	8	10	42	15	11	29	26	26	14	8	31	9	31	18	12	8	27	16	17	22	9	29	5	10	35	17
Ngfrap1	21	9	12	1	23	21	15	19	8	7	10	25	12	8	15	21	8	14	23	18	34	19	32	10	12	11	9	13	17	15	16	21	22	12	15	12	21	14	21	20	14	17	12	11	9	3	7	8	4
Atp5c1	15	8	9	1	15	10	7	22	5	7	11	14	13	11	23	11	10	13	12	9	17	8	19	10	9	18	7	14	14	12	9	26	15	10	7	35	15	14	15	16	7	14	12	12	6	1	7	6	15
Psmb6	11	8	6	1	11	12	7	14	11	6	12	26	7	7	14	11	11	13	14	6	17	11	20	8	10	19	3	12	15	15	13	30	9	7	11	14	19	11	13	11	14	8	7	6	4	2	7	11	5
Eif3k	15	4	15	4	14	10	9	30	5	9	15	13	16	15	19	14	8	13	14	19	18	13	29	12	14	25	11	19	15	25	17	9	15	13	7	19	28	12	17	14	8	15	10	12	7	5	5	12	13
Anxa1	0	0	0	0	0	0	0	0	0	0	0	0	0	0	0	0	0	0	0	0	0	0	0	0	0	0	0	0	0	0	0	0	0	0	0	0	0	0	0	0	0	0	0	0	0	0	0	0	0
Tomm20	12	10	9	6	23	16	9	26	12	7	14	23	18	21	14	7	7	8	11	18	24	8	29	10	8	30	12	14	20	7	18	12	15	9	8	17	28	19	10	24	19	16	3	13	13	2	4	14	12
Park7	13	5	7	3	14	14	8	24	8	12	15	29	14	10	7	13	9	8	13	11	26	9	27	6	6	20	9	11	22	11	16	20	12	14	10	17	11	8	10	13	12	11	7	9	5	8	6	14	6
Gabarap	16	4	5	3	6	6	8	8	4	2	16	11	14	8	10	6	9	19	10	4	27	7	20	8	10	12	10	10	15	14	17	6	7	15	19	15	19	10	15	11	10	7	6	14	9	3	4	5	3
Ddx5	16	9	11	3	11	8	11	12	10	2	10	21	10	13	16	13	10	16	16	12	17	15	22	17	9	20	12	18	17	10	15	13	17	11	7	10	13	11	10	6	11	19	8	17	20	7	12	7	10
Pomp	12	3	12	2	10	14	4	12	7	14	14	14	16	14	10	8	5	11	19	10	23	13	28	10	9	11	4	11	8	15	9	11	12	13	11	12	11	15	16	10	8	12	5	7	4	7	3	15	9
Ifitm2	11	4	8	2	3	12	6	13	2	5	8	19	4	1	5	12	5	7	5	15	9	7	13	16	9	9	4	2	4	10	6	3	8	4	10	11	13	7	15	9	8	5	6	7	2	2	3	5	13
Cox7a2l	12	11	14	0	12	5	11	14	10	3	16	16	14	14	14	8	13	14	13	2	15	9	26	18	10	28	9	7	13	12	16	12	10	14	10	13	20	15	15	9	13	6	9	25	10	5	5	17	7
Ndufb9	11	10	1	1	13	11	9	15	7	8	7	21	19	5	10	8	6	13	5	5	17	14	18	10	10	11	5	8	5	9	11	16	7	9	8	18	16	7	10	8	7	15	7	14	7	3	8	11	3
Swi5	14	6	6	4	23	15	14	23	10	12	13	23	6	9	13	23	5	16	13	10	26	15	39	5	10	15	6	25	17	14	27	31	6	17	15	16	14	8	25	10	16	10	6	9	8	5	5	14	6
Ifi27l2a	0	1	3	0	0	0	0	1	0	0	0	0	0	0	0	0	0	0	0	0	0	0	0	0	0	0	0	0	0	0	0	0	0	0	0	0	0	0	0	0	0	0	0	0	3	0	0	0	0
Bsg	8	9	11	0	6	9	3	20	9	14	7	11	10	3	5	8	11	5	10	8	16	3	21	9	6	14	5	7	11	16	12	10	12	9	14	14	22	6	10	11	6	6	9	11	6	8	7	9	3
Sh3bgrl3	9	3	4	3	9	3	6	13	8	4	9	3	13	7	7	4	2	9	10	2	22	6	16	6	2	5	3	9	6	6	5	7	4	6	8	5	12	2	9	5	4	6	3	11	5	2	4	7	11
Eif3h	11	11	9	6	14	8	10	26	5	6	20	23	15	10	13	18	9	19	19	8	21	19	20	15	17	21	9	8	19	18	17	16	12	10	14	26	17	9	19	15	10	14	12	11	21	3	5	12	16
2700094K13Rik	14	11	10	2	14	9	4	38	5	10	2	17	71	13	5	11	5	4	8	19	20	12	24	12	13	15	6	7	22	10	12	25	6	15	3	23	10	8	13	16	5	12	12	4	13	5	11	16	13
Cst3	6	6	5	3	4	5	7	9	4	8	4	15	6	3	5	8	2	4	5	6	3	5	14	10	7	10	6	7	5	9	8	5	5	9	6	9	11	3	11	9	4	6	6	9	8	5	5	7	3
Jun	3	5	0	5	12	3	2	12	0	1	6	6	7	3	10	3	5	1	0	7	17	14	12	0	9	7	3	16	7	9	3	3	28	2	34	3	8	4	28	0	1	2	3	15	2	1	2	1	2
Prss16	9	12	0	0	0	3	6	0	2	0	9	0	22	0	7	0	2	10	0	0	21	3	17	1	8	0	0	3	1	0	3	0	0	0	2	4	6	12	68	0	0	22	0	50	8	1	1	0	0
Tbca	17	9	9	1	8	8	8	19	4	8	14	23	21	11	13	5	7	5	12	10	28	13	27	10	8	9	5	5	10	16	17	15	6	14	10	12	14	8	19	8	14	11	8	7	10	7	7	8	4
Hnrnpk	22	12	14	3	17	14	9	23	5	6	20	17	16	12	15	17	11	11	16	11	19	11	36	10	18	29	9	21	12	16	17	22	18	18	15	17	5	17	19	20	11	13	14	10	19	12	7	22	16
Arf5	11	8	7	4	4	15	6	11	4	5	19	12	15	7	14	10	12	21	7	14	34	11	31	12	16	14	9	14	15	6	12	13	15	8	10	12	19	10	10	11	12	5	8	23	11	5	7	11	16
Ccnd2	8	29	5	6	20	20	22	19	5	16	15	71	18	27	17	26	21	26	41	5	22	13	44	37	3	23	31	34	17	29	21	13	26	19	28	6	22	15	11	26	34	19	9	7	0	9	9	23	27
Ube2s	2	6	5	0	21	11	5	49	5	6	8	25	31	11	6	22	2	11	6	12	15	7	16	12	7	31	4	9	42	5	23	25	8	39	7	63	15	2	5	16	3	4	19	10	32	1	15	23	4
Eef1d	9	5	8	2	10	10	6	20	6	4	6	15	16	6	11	5	4	3	10	15	18	5	11	11	8	25	7	12	21	10	12	18	12	14	11	10	17	16	13	5	5	16	13	8	8	2	8	11	5
Nedd8	15	7	11	3	9	8	11	25	5	10	15	22	24	16	20	12	12	13	14	5	36	15	29	9	10	8	4	9	17	10	13	14	8	12	6	16	12	18	23	10	6	12	5	17	11	4	3	11	8
Rbx1	15	7	9	2	10	9	10	23	6	9	8	18	19	8	8	16	6	9	12	13	24	11	16	9	8	12	7	12	13	12	11	11	11	11	10	21	12	8	10	7	6	9	3	9	12	3	9	18	10
Clu	3	1	2	0	0	1	0	0	1	0	0	1	11	0	0	3	2	2	2	0	4	4	4	6	0	1	3	1	0	0	2	0	5	0	9	9	1	0	8	0	1	4	2	9	2	3	1	0	0
Nop10	8	15	9	0	15	8	9	20	3	5	12	33	28	14	8	10	8	10	6	15	21	9	20	6	4	15	11	6	8	10	5	12	13	13	3	21	17	5	14	17	8	13	9	11	5	1	1	14	15
Ndufc1	6	7	6	4	12	10	11	19	7	4	8	15	18	6	15	13	6	7	8	10	13	15	23	7	16	5	5	15	11	13	9	13	11	10	1	17	8	14	11	7	9	11	5	10	9	4	4	6	7
Romo1	14	6	5	6	16	8	13	16	8	5	7	27	17	12	15	11	7	9	9	4	25	11	23	10	13	22	13	11	9	7	16	9	6	10	8	13	14	14	14	7	8	14	5	12	5	3	6	11	7
Snrpb	10	3	9	1	12	15	2	20	8	9	13	29	19	10	15	20	4	7	8	10	23	12	25	5	10	29	8	8	17	11	15	20	17	20	5	21	18	11	9	8	5	10	11	7	5	1	12	17	13
Junb	1	6	0	4	2	1	0	1	1	0	3	3	5	0	5	0	0	1	0	0	13	1	5	5	3	4	0	1	0	1	3	1	3	1	6	5	2	3	5	8	1	0	2	13	3	2	1	0	1
Clta	8	8	8	1	12	13	12	8	3	6	5	15	13	10	12	10	9	5	6	7	20	12	25	9	8	12	11	12	10	10	13	8	10	4	10	8	13	8	11	9	16	7	6	7	5	2	6	6	6
Pgam1	18	7	12	0	19	16	2	33	9	7	10	32	13	25	13	20	6	9	5	5	18	11	14	19	5	22	5	16	13	13	13	22	12	18	17	13	6	14	8	7	8	9	6	4	8	4	9	23	12
Myl12a	8	4	7	1	11	14	4	7	4	8	10	21	9	9	12	7	4	5	10	8	9	4	21	8	6	7	5	8	7	7	8	9	8	6	9	7	12	7	13	9	6	5	7	6	2	5	5	4	3
Ndufa13	7	7	5	5	10	10	9	16	3	5	13	6	8	6	11	7	3	2	6	11	13	15	18	4	7	10	3	7	8	13	9	8	2	11	6	8	13	11	13	8	4	8	9	9	8	4	2	5	7
Nme1	13	7	5	2	19	8	8	33	6	12	12	39	15	10	11	13	8	3	13	22	17	14	28	15	6	18	10	11	23	23	10	20	16	8	4	17	15	12	10	11	6	8	6	5	10	3	8	16	7
mt-Nd3	5	8	6	6	7	6	8	23	5	7	7	16	10	7	11	6	4	9	4	8	15	12	21	6	6	7	6	4	13	12	8	10	13	6	8	10	6	8	19	10	9	9	6	8	9	6	8	3	1
Pabpc1	12	5	12	2	20	1	7	13	6	7	16	30	16	10	19	21	4	12	12	18	27	9	23	19	10	14	13	16	21	8	10	17	25	15	11	18	17	16	17	8	10	4	7	11	6	8	5	12	7
Tpi1	7	11	9	2	11	11	1	29	2	7	1	26	14	19	14	12	5	5	12	5	11	5	7	11	5	24	10	5	17	5	12	26	3	16	16	16	15	10	7	2	4	7	4	4	2	8	8	10	7
Anxa2	1	8	5	3	2	2	2	5	2	3	7	4	4	0	8	0	6	11	6	1	8	1	12	0	0	2	8	13	1	5	4	3	5	7	10	2	10	3	14	4	3	5	1	20	1	1	2	0	5
Ly6a	0	0	0	0	0	0	0	0	0	0	0	0	0	0	0	0	0	0	0	0	0	0	0	0	0	0	0	0	0	0	0	0	0	0	0	0	0	0	0	0	0	0	0	0	0	0	0	0	0
Pax1	14	28	3	3	6	17	19	13	8	1	9	13	45	13	17	14	19	14	15	6	10	18	25	15	19	4	20	12	8	7	9	15	12	12	14	26	16	27	12	16	11	19	4	21	20	10	13	16	2
Mrpl52	5	6	5	4	17	7	8	12	1	6	10	11	18	9	11	9	1	6	9	8	24	4	21	7	10	9	16	8	14	10	8	16	1	6	3	10	13	15	12	10	8	4	4	13	6	1	5	10	3
Edf1	5	6	7	1	10	2	8	15	6	2	8	11	10	5	3	5	8	10	3	8	20	5	23	3	4	6	6	9	6	12	12	6	9	10	6	6	13	9	12	10	11	9	4	9	6	2	2	5	5
Ly6d	0	0	0	0	0	0	0	0	0	0	0	0	0	0	0	0	0	0	0	0	0	0	0	0	0	0	0	0	0	0	0	0	0	0	0	0	0	0	0	0	0	0	0	0	0	0	0	0	0
Pdap1	16	6	12	0	27	8	13	32	19	7	15	35	20	17	13	14	15	15	17	12	15	16	22	8	14	16	10	15	15	11	19	19	11	10	13	25	11	16	18	10	20	15	16	11	13	5	8	26	14
Ndufa3	7	10	7	2	6	9	8	11	7	7	12	17	11	10	13	4	6	12	9	10	24	10	26	8	10	9	8	8	12	7	8	12	5	8	9	8	15	9	19	17	9	14	9	12	4	8	5	8	8
Hsp90b1	4	9	8	5	27	7	4	17	9	14	4	14	7	3	8	13	8	16	15	11	10	3	15	10	10	10	11	20	12	6	17	8	35	2	14	9	16	5	13	7	9	13	17	4	19	1	6	13	0
Morf4l1	19	9	7	3	24	13	18	26	7	6	13	19	22	14	14	12	11	15	11	6	12	14	25	8	7	17	7	15	20	13	20	15	15	14	18	15	16	4	15	12	12	10	11	20	10	5	5	21	11
Pcbp2	6	6	9	2	16	5	8	25	5	6	11	13	23	11	12	17	8	11	10	11	16	11	22	7	13	14	4	14	20	11	12	17	12	13	7	15	12	13	13	11	9	15	4	20	8	5	8	18	12
Snx3	5	4	2	0	11	6	3	11	2	4	9	7	19	2	16	4	10	9	3	5	27	8	17	1	4	5	2	6	10	3	10	1	3	2	4	11	20	12	11	7	0	9	2	15	6	2	5	3	4
Akr1a1	9	5	9	1	4	7	6	9	3	7	9	11	10	10	9	10	8	2	11	4	17	8	14	12	9	7	8	10	10	9	15	15	10	5	9	10	14	9	15	11	7	9	5	12	3	3	4	10	7
Eno1	27	11	4	2	11	13	11	31	9	7	6	29	12	8	11	24	4	5	23	8	9	10	12	24	10	17	5	7	29	20	18	41	8	22	23	8	4	9	9	12	9	2	6	3	6	7	8	22	8
Ppp1ca	7	6	8	2	12	7	5	16	4	3	6	21	18	9	10	5	11	6	12	13	14	15	19	9	9	15	4	13	9	14	15	13	13	8	9	12	6	7	7	15	2	14	6	8	6	4	5	4	7
Sf3b6	10	4	6	1	7	7	12	11	3	5	11	9	16	2	7	6	7	16	5	6	26	9	18	5	6	13	6	15	4	5	17	10	8	6	8	7	6	3	9	2	7	4	6	21	6	3	8	4	8
Ndufb8	9	6	5	0	16	17	4	17	7	4	3	15	15	11	6	14	8	6	18	7	11	12	20	5	15	11	11	11	16	8	13	14	10	12	8	21	8	8	19	8	9	12	6	7	6	8	4	6	7
Polr1d	10	7	9	3	12	14	4	18	7	5	8	17	21	8	9	6	9	9	10	5	17	4	18	8	15	14	11	3	8	11	15	12	6	13	10	8	12	8	12	6	4	4	8	14	6	3	4	0	5
Smdt1	8	4	10	2	18	8	8	15	4	3	8	11	7	4	6	9	8	7	7	9	20	6	18	4	4	6	6	13	5	15	8	9	3	6	2	15	7	3	9	9	6	6	4	15	15	2	4	5	2
Tuba1a	30	7	18	5	12	12	21	23	5	5	7	33	5	7	12	15	5	19	17	11	14	26	14	21	12	20	31	30	22	44	17	21	14	19	12	23	15	9	25	27	6	21	18	4	13	7	9	15	24
Ndufb5	13	9	7	1	11	7	3	11	7	6	10	12	17	15	10	16	5	10	7	11	15	7	19	11	9	28	10	9	10	11	5	16	13	16	6	17	17	7	14	17	7	14	9	14	6	3	5	4	11
Ndufb11	5	4	7	5	3	9	5	10	2	6	7	11	15	7	10	12	8	8	10	7	10	5	18	9	9	10	9	9	6	13	8	6	5	12	5	4	15	7	12	7	7	9	6	12	2	3	10	4	3
Ndufc2	11	3	4	3	6	6	9	7	8	3	5	12	10	4	9	9	5	10	6	10	11	5	22	8	4	11	5	10	6	9	11	10	4	9	5	13	6	3	8	7	5	5	3	13	3	3	3	8	4
2700060E02Rik	12	4	5	6	19	11	4	16	5	2	9	14	8	9	13	8	4	16	10	4	17	7	15	11	15	9	14	5	17	7	9	11	11	11	11	11	15	16	14	13	10	13	8	15	3	2	3	9	4
Ppib	6	9	13	2	5	11	14	12	6	3	6	11	6	5	7	10	7	6	8	17	8	9	24	7	5	18	13	7	5	10	11	6	9	8	5	11	7	6	17	16	5	11	7	7	3	5	3	6	5
Cnbp	14	7	5	1	16	17	3	17	10	12	4	17	17	15	16	11	10	6	13	16	26	11	10	10	9	18	13	6	14	9	10	9	16	12	6	14	12	9	11	13	5	8	8	9	7	2	12	18	12
Dynlrb1	8	14	8	2	17	7	7	14	3	6	11	19	15	5	10	8	6	11	10	11	19	10	24	8	10	8	9	6	10	8	13	7	8	16	15	13	10	15	18	4	10	13	3	12	11	2	6	9	4
Gsto1	3	2	0	0	3	0	0	2	0	0	0	1	0	0	3	0	1	1	0	2	1	0	1	0	0	0	2	3	2	1	0	1	2	0	1	1	1	1	1	1	0	0	3	0	0	1	1	1	1
Hdgf	18	10	8	4	14	14	14	22	13	10	13	22	19	9	21	8	18	10	17	11	21	15	23	17	14	16	7	12	20	15	15	17	9	11	15	28	16	8	19	11	8	17	7	19	15	3	7	10	8
Ndufa12	11	4	9	1	6	10	1	12	8	6	7	17	26	8	7	10	3	7	10	11	18	8	15	4	7	16	10	17	12	14	9	10	12	11	10	14	10	9	11	16	5	8	10	8	6	1	4	15	2
Tsc22d1	6	3	3	3	5	0	4	4	1	3	5	9	2	1	4	3	2	6	3	5	6	4	6	3	4	1	6	10	3	8	7	7	3	4	3	2	4	1	14	3	9	13	7	9	2	2	2	1	2
Ndufa6	13	7	10	4	9	3	7	9	0	11	9	12	8	6	15	13	3	10	6	2	9	9	15	15	6	8	11	11	13	5	7	11	6	5	12	4	11	8	17	4	5	16	5	13	7	3	3	4	10
Gnb2	11	5	6	2	6	3	7	7	3	3	7	4	11	7	7	7	2	7	3	8	18	10	11	14	6	5	11	6	8	4	14	13	6	8	3	10	7	8	11	6	6	9	6	10	4	3	5	7	2
Psmb4	12	10	4	1	8	8	4	19	7	4	5	19	17	9	17	11	5	10	10	6	12	6	23	7	4	8	9	8	7	6	5	12	7	7	7	14	11	13	13	6	7	7	4	13	15	0	8	4	9
Jund	7	6	4	1	9	2	6	14	1	1	10	7	11	4	16	9	1	5	1	10	20	3	6	2	7	10	9	7	6	6	10	2	2	2	9	8	12	1	15	6	6	4	7	13	2	0	1	10	7
Tubb4b	4	0	0	1	3	19	1	13	0	2	3	8	8	4	2	9	0	4	4	2	6	7	5	0	3	7	2	2	13	4	7	5	4	25	0	10	1	2	5	5	1	9	15	4	14	0	10	13	1
Hnrnpa3	11	9	5	3	28	4	2	22	6	7	4	18	15	10	12	7	4	10	12	14	18	10	16	16	10	20	7	17	21	10	18	13	22	9	11	13	6	11	12	11	9	12	12	4	7	2	12	25	13
Prdx5	6	1	3	0	3	3	1	7	1	1	5	3	18	2	3	0	2	0	2	3	5	1	5	5	3	5	6	2	3	1	6	1	2	2	4	1	3	4	2	0	3	0	3	2	5	0	6	1	6
Mdh1	9	7	2	1	5	4	9	5	2	2	6	10	11	11	4	8	7	11	10	4	19	8	15	3	7	6	1	12	19	11	7	9	13	4	0	12	5	11	17	8	4	7	2	6	5	0	4	3	1
Hnrnpab	10	2	3	0	23	13	7	24	2	9	9	22	17	12	13	11	8	6	15	11	23	11	24	11	11	29	5	5	19	12	12	12	12	13	7	12	11	8	10	11	7	5	7	14	7	3	7	15	8
Pcbp1	15	6	5	5	9	17	3	16	5	5	6	16	19	6	9	12	5	6	11	8	9	11	12	1	4	16	8	7	12	8	14	8	13	10	4	15	9	14	9	10	10	4	10	19	12	3	7	14	6
Aes	7	6	8	0	6	3	5	14	5	3	10	13	13	11	10	7	4	15	4	13	25	3	14	7	9	15	10	8	3	7	13	8	12	8	2	24	14	8	10	23	5	10	8	14	7	4	3	1	2
D8Ertd738e	8	8	9	0	12	11	5	21	7	4	3	16	15	4	6	4	8	12	9	6	20	6	19	11	7	7	4	3	9	9	11	13	6	9	5	9	13	5	10	15	3	12	9	11	11	4	8	9	4
Ier2	1	10	3	2	11	11	8	7	6	2	15	6	24	4	7	6	4	6	1	10	31	6	14	15	6	6	1	7	9	10	9	3	7	2	21	13	13	6	12	15	0	4	12	14	0	1	2	4	1
Gpx1	3	4	7	2	6	4	7	13	7	3	8	11	12	8	7	7	8	5	6	4	14	12	13	8	4	7	8	7	8	11	16	14	5	7	7	9	5	12	19	6	9	8	2	8	5	6	6	10	6
H2afj	3	2	2	1	2	1	3	6	1	3	6	9	17	4	3	4	2	5	1	8	16	4	4	1	5	7	3	2	3	4	3	8	2	5	1	3	8	2	9	6	1	4	1	5	3	0	5	3	4
Psma3	13	2	3	2	6	6	3	12	5	3	5	15	5	5	10	3	5	7	10	7	14	5	12	6	11	13	11	12	9	10	8	8	10	11	7	8	7	10	8	7	3	11	6	2	6	3	3	8	12
Crabp2	23	16	2	3	2	24	14	19	15	4	19	19	26	3	27	12	20	15	23	9	38	17	31	22	22	14	10	8	11	15	7	20	5	10	4	27	19	35	53	11	11	35	1	21	5	4	3	7	9
Arpp19	6	4	1	2	5	10	4	21	6	7	7	17	8	13	10	14	2	6	3	11	8	4	16	3	2	15	1	4	5	3	5	5	4	12	6	7	7	3	6	10	0	7	4	7	11	4	2	11	8
Snrpd1	7	6	8	1	20	9	5	29	3	8	3	24	17	17	9	12	2	5	5	13	20	6	21	10	7	27	5	5	23	17	8	15	8	18	4	23	11	4	10	13	7	5	9	9	8	3	4	17	16
Ndufs6	14	5	7	3	15	10	6	15	6	7	8	29	13	13	13	14	3	8	10	9	17	6	24	5	3	10	7	11	12	14	5	17	7	10	4	14	10	7	10	11	14	8	3	12	9	2	6	11	9
Sox4	7	11	8	7	30	7	20	12	6	6	13	23	13	12	13	18	29	8	3	21	12	11	28	12	24	22	10	24	25	16	35	16	7	24	14	17	31	26	21	4	32	11	6	13	7	6	5	25	16
Mt2	0	0	0	0	0	1	0	0	0	0	0	0	5	0	0	0	0	0	0	0	0	0	0	0	0	0	0	0	1	0	0	0	0	0	0	0	0	0	0	0	0	0	0	0	1	0	0	0	4
Ywhaq	11	6	14	1	16	11	7	23	6	9	11	17	9	9	7	18	11	6	16	17	19	10	20	16	8	21	13	10	19	14	14	10	12	7	6	20	13	14	15	9	10	4	3	7	8	7	11	9	9
Srrm2	9	9	8	4	10	8	11	11	10	5	13	26	6	13	15	11	8	7	14	11	16	8	26	3	7	8	10	11	11	13	13	7	11	11	6	6	16	7	12	10	5	8	10	8	7	8	4	18	2
Son	18	8	3	6	13	9	5	7	9	14	11	22	4	24	14	13	9	25	24	16	20	20	22	11	1	16	11	16	5	10	11	5	10	18	16	14	18	11	28	9	6	15	7	12	7	9	13	17	4
Eif3e	17	6	6	1	10	12	9	18	4	6	12	20	13	10	10	6	6	12	6	11	11	13	16	16	9	18	9	9	18	15	15	12	15	17	12	16	15	11	11	8	10	14	7	14	9	5	6	2	11
Ndufb7	10	4	6	2	7	8	8	12	6	3	12	12	9	3	17	6	5	11	10	10	14	9	7	4	9	9	4	9	11	10	7	12	0	8	4	11	16	8	10	10	1	14	5	15	7	3	8	12	1
Srsf2	14	7	19	3	20	16	12	30	7	10	8	18	20	13	19	20	3	10	6	20	24	15	23	4	4	22	6	5	27	8	13	14	6	17	4	9	14	9	11	23	6	7	14	6	14	3	8	23	9
Ptn	25	24	7	11	9	16	18	11	17	7	42	23	8	14	49	20	10	17	14	8	41	21	24	21	12	9	12	25	20	4	21	6	6	20	23	16	6	25	26	27	8	31	6	37	15	18	13	9	7
Arf1	12	4	7	3	12	13	9	16	4	6	9	17	15	5	9	11	4	5	10	4	20	8	18	6	3	10	10	7	10	7	8	11	8	8	4	8	15	7	15	8	7	7	8	8	5	5	11	10	7
Nap1l1	21	3	7	2	26	13	9	27	9	13	11	41	14	17	13	11	7	8	20	17	17	11	21	25	19	18	12	15	32	5	14	18	18	16	15	20	12	14	16	21	12	20	7	5	6	10	9	17	24
Ndufs5	7	14	4	1	7	6	8	13	10	6	5	9	16	5	6	6	4	22	12	5	15	6	22	5	9	13	10	10	9	4	7	16	11	7	5	12	14	11	14	13	3	13	4	10	7	1	4	6	6
Pdlim1	8	4	4	5	0	9	10	3	8	2	12	2	19	13	8	1	12	21	0	0	12	1	7	4	9	3	3	12	1	1	12	0	5	2	5	7	12	5	8	2	1	9	1	13	11	4	4	1	1
Siva1	8	10	5	2	14	14	10	19	15	8	10	21	8	15	20	7	4	11	9	8	10	11	32	18	8	13	2	12	10	0	16	8	15	23	13	12	16	12	11	12	11	4	4	19	18	9	10	14	12
Srgn	0	0	0	0	0	0	0	0	0	0	0	0	0	0	0	0	0	0	0	0	1	0	0	0	0	0	0	0	0	0	0	0	0	0	0	0	0	0	0	0	0	0	0	0	0	0	0	0	0
Bnip3l	8	4	4	1	6	3	5	5	5	0	10	9	7	7	13	3	7	9	9	4	12	6	22	6	7	7	3	4	5	4	5	5	10	10	13	9	10	10	17	8	8	11	3	22	6	3	2	9	2
Lsm4	9	2	7	1	13	7	5	17	4	5	3	13	18	8	7	5	4	4	8	5	14	7	15	5	7	16	6	8	17	12	14	9	2	18	5	15	12	9	3	5	2	9	15	8	8	4	3	8	5
Tmbim6	5	8	2	4	8	8	1	8	3	1	5	4	4	0	5	5	4	3	5	0	8	5	8	0	4	5	2	9	5	2	1	5	4	5	3	3	3	5	8	3	5	7	3	1	5	2	6	6	0
Psmb2	13	5	5	1	12	9	3	12	9	5	5	11	5	7	10	4	7	6	4	10	9	8	8	4	6	11	3	5	5	10	12	10	7	9	7	12	10	6	12	5	9	8	1	3	4	3	3	8	8
Nhp2l1	11	3	7	0	13	8	6	17	2	8	8	21	7	7	10	3	3	4	5	16	17	7	13	8	8	23	6	3	12	14	9	5	13	13	3	12	10	3	6	17	3	10	12	6	4	4	2	12	4
2410015M20Rik	12	5	6	3	8	1	5	12	2	2	11	14	21	4	11	4	4	13	9	4	12	4	20	5	2	9	2	6	6	10	7	9	9	7	4	11	9	8	10	6	7	10	3	14	4	5	4	5	8
Psmb3	7	7	1	3	7	11	2	10	3	1	6	7	10	5	11	9	1	7	4	7	13	8	14	5	5	5	11	10	7	8	5	11	7	5	6	8	10	5	6	3	7	10	5	3	8	1	5	12	5
Hnrnpf	6	6	5	1	13	6	2	20	2	1	11	17	12	14	10	13	6	8	9	6	10	7	13	5	1	22	3	8	10	11	7	13	9	16	8	10	3	5	5	7	2	15	10	5	7	2	12	13	13
Hspa5	4	8	3	3	3	9	6	6	6	10	6	15	4	0	6	7	2	8	23	5	8	8	10	7	4	14	2	21	8	11	3	9	20	0	3	3	9	4	9	7	9	2	16	1	6	7	5	3	4
Psmb5	8	5	9	3	7	17	7	16	10	0	11	19	11	6	15	7	10	7	9	7	9	10	21	6	6	12	6	11	5	11	8	7	13	8	4	10	13	7	15	6	10	13	4	10	13	2	3	7	8
Wdr89	8	7	7	2	7	8	1	10	3	3	8	11	14	8	7	9	2	9	9	9	4	5	18	13	2	17	9	4	9	4	14	7	9	6	7	8	14	11	12	10	6	7	5	12	4	8	3	6	4
Anxa5	1	1	1	1	2	3	1	4	1	1	2	6	5	0	1	9	1	3	6	2	5	1	9	5	2	2	2	4	0	0	1	3	1	1	3	1	1	1	7	2	4	13	0	1	2	0	0	0	4
Cycs	13	7	4	0	20	8	11	22	7	7	10	26	12	11	7	9	16	8	9	18	16	11	13	3	9	25	5	5	14	15	6	16	11	4	4	9	17	5	16	16	2	18	3	8	10	4	6	17	6
H2afx	2	2	2	0	12	9	1	23	1	1	0	5	32	4	4	10	1	3	2	6	13	8	6	3	3	15	2	2	47	3	21	4	3	26	0	36	3	2	2	8	1	1	13	5	24	1	13	13	2
Pdcd5	8	2	4	0	20	13	7	9	6	6	8	13	15	5	14	24	9	14	12	5	12	9	19	5	9	8	5	16	6	6	11	12	8	4	10	13	13	12	15	11	9	14	6	10	3	1	3	10	7
Timm13	11	11	9	4	15	11	5	24	7	6	7	11	9	7	10	5	8	11	9	4	20	11	15	6	4	1	4	3	14	13	12	10	9	4	1	11	18	7	11	14	2	11	9	7	5	1	4	7	6
Prelid1	10	3	8	2	10	7	4	16	2	0	11	24	15	13	10	8	6	3	6	8	20	8	9	6	9	7	3	8	13	3	19	11	6	4	3	5	6	8	2	13	3	9	5	5	9	4	1	6	7
Hnrnpc	14	5	6	2	11	20	4	17	5	7	9	21	12	9	16	8	8	13	5	9	14	9	23	11	8	23	6	12	15	14	15	13	11	15	15	15	14	13	12	4	7	13	8	7	15	5	4	20	11
Cd9	0	0	0	1	1	1	0	3	0	1	0	2	9	1	0	3	1	1	2	1	1	0	0	0	0	2	1	2	2	1	4	1	1	3	0	0	1	3	4	0	0	1	3	0	0	1	0	0	0
Myeov2	5	5	6	1	8	5	9	14	4	2	7	8	6	4	15	9	3	11	7	9	14	6	20	4	5	8	9	7	4	6	8	15	4	12	7	12	15	10	10	4	7	7	5	6	8	2	4	3	3
Ost4	12	5	6	0	9	4	9	9	1	9	9	9	20	9	10	7	4	5	6	10	22	6	17	6	6	10	3	3	3	10	15	9	6	6	9	7	9	9	11	5	5	9	4	9	10	2	3	8	4
Prdx6	10	9	3	3	16	6	10	20	6	11	12	26	4	5	10	27	12	12	13	10	12	19	13	19	12	11	5	14	10	14	7	19	17	10	3	10	7	12	19	5	12	11	10	9	9	5	8	9	11
H19	10	4	8	4	8	3	5	17	5	6	12	29	13	9	22	17	13	9	33	12	15	12	37	19	9	3	8	21	10	19	11	13	25	3	16	14	15	14	23	7	15	10	3	15	3	5	4	15	33
Hsbp1	6	7	6	3	10	7	6	12	8	2	12	15	15	13	12	9	9	9	9	8	17	8	31	7	4	7	6	13	11	6	11	6	3	10	5	7	11	8	19	7	8	8	6	10	3	2	3	5	4
Ube2d3	11	4	1	2	8	17	5	10	4	4	12	10	11	5	11	11	6	6	12	8	9	10	12	3	11	10	3	7	13	9	7	9	9	5	6	12	15	11	10	9	1	7	5	6	12	3	8	9	5
Spink1	0	0	0	0	0	0	0	0	0	0	0	0	0	0	0	0	0	0	0	0	0	0	0	0	0	0	0	0	0	0	0	0	0	0	0	0	0	0	0	0	0	0	0	0	0	0	0	0	0
Psma2	10	1	6	3	10	15	5	13	9	8	8	13	4	7	10	10	8	3	11	5	8	9	22	4	7	8	7	5	11	6	6	16	6	6	6	4	11	5	13	8	9	6	5	5	11	3	7	8	6
Ndufab1	7	8	5	1	6	14	5	10	6	4	6	11	15	9	10	7	10	5	7	5	8	3	16	6	5	19	5	10	3	8	3	11	10	6	6	16	15	11	11	15	4	10	10	8	4	2	1	5	9
Pgls	9	3	6	2	7	7	2	14	5	6	2	11	7	2	7	9	7	8	3	6	10	2	11	6	4	15	3	7	5	3	3	5	5	5	4	11	9	7	7	10	3	8	6	7	6	2	3	5	5
Eif3i	10	3	8	2	8	11	8	14	2	3	6	12	12	6	7	8	5	8	10	10	12	8	10	11	6	19	11	9	8	10	7	6	13	10	3	12	12	6	12	5	8	6	6	5	6	2	4	4	10
Hmga2	29	14	14	7	19	18	12	72	12	18	26	42	27	29	24	16	13	22	24	13	18	21	36	22	19	22	20	18	37	15	31	12	16	36	23	33	22	33	30	12	43	26	9	24	32	11	18	45	15
Fkbp4	11	4	10	2	11	10	10	16	6	5	13	18	14	8	12	8	11	9	12	7	14	6	13	4	3	18	7	10	16	9	15	8	6	6	6	9	21	9	13	13	4	6	7	5	5	2	7	13	15
Prmt1	13	8	10	1	10	15	10	24	9	6	6	14	7	9	11	22	5	5	10	15	18	7	11	7	5	29	8	12	14	14	8	29	12	11	6	18	7	10	11	16	7	5	13	1	9	3	6	10	13
Nucks1	6	7	11	1	18	8	3	26	2	3	3	27	12	22	10	19	3	5	6	6	19	17	21	8	6	11	2	5	35	4	18	9	6	11	2	24	6	4	6	7	7	4	12	9	14	8	9	26	9
Fkbp1a	8	7	4	2	8	6	9	15	2	5	8	13	11	14	8	8	5	11	9	7	20	9	10	6	4	18	8	8	8	11	11	13	14	10	6	12	15	5	10	10	2	11	6	11	3	2	5	8	5
2021-09-15	10	5	7	2	5	6	9	12	2	5	7	18	5	4	6	15	3	6	7	19	11	8	26	5	6	11	3	5	10	7	5	15	3	3	7	10	17	4	12	13	9	9	4	15	5	3	8	7	1
Atp6v1f	8	7	4	1	4	5	3	6	3	3	7	12	12	5	6	7	7	5	9	10	18	2	12	5	7	10	6	10	9	4	6	9	3	5	7	9	15	6	13	11	10	13	5	10	6	4	3	7	7
Ssr4	4	1	3	1	5	3	4	8	2	1	6	8	9	2	4	3	4	3	4	7	11	4	5	0	1	9	7	6	3	4	4	3	8	6	3	6	8	1	13	5	5	4	3	7	4	2	6	4	0
Cks1b	2	2	5	0	14	9	5	53	2	4	5	13	23	5	4	13	2	4	1	10	16	6	7	7	8	22	2	3	35	6	18	7	2	29	2	30	9	3	6	15	4	1	18	6	20	0	18	14	1
Hn1	7	2	3	1	3	2	5	30	1	1	5	17	17	2	9	8	4	6	3	5	11	7	15	10	3	11	4	2	25	8	12	7	1	13	2	34	9	0	4	14	11	6	16	6	18	1	9	14	10
Mdh2	13	6	5	1	9	3	5	9	2	2	8	12	11	8	8	11	12	10	6	9	6	9	12	5	7	15	4	8	8	6	6	9	9	7	4	8	12	3	10	12	6	9	8	2	9	2	6	4	4
Ubd	0	0	0	0	0	0	0	0	0	0	0	0	0	0	0	0	0	0	0	0	0	0	0	0	0	0	0	0	0	0	0	0	0	0	0	0	0	0	0	0	0	0	0	0	0	0	0	0	0
Cdc42	16	5	9	1	6	11	8	11	7	1	7	11	7	10	12	12	4	10	6	2	6	7	12	11	6	16	4	6	5	11	10	9	8	6	5	7	7	4	14	4	6	9	6	9	5	3	11	8	13
Hspd1	16	6	3	1	24	14	4	34	3	4	7	24	5	13	8	11	8	9	2	16	10	3	9	6	4	18	7	12	13	20	6	16	20	8	3	16	10	3	2	6	4	11	14	1	4	4	9	12	4
Srsf5	8	2	2	2	13	7	6	9	4	2	7	12	8	6	7	3	1	7	12	4	13	9	14	8	5	10	7	5	16	6	14	9	12	8	11	16	7	7	10	9	7	7	7	8	4	1	4	6	5
Polr2f	5	3	7	3	6	5	2	17	5	8	9	16	13	7	4	9	2	3	6	13	7	8	14	3	7	20	5	7	9	13	7	16	5	6	9	8	8	7	8	5	5	9	5	4	3	2	4	7	2
Id3	1	2	6	2	18	9	11	25	1	0	18	10	4	2	8	21	2	9	18	12	21	21	13	20	7	4	8	14	15	12	5	12	11	25	1	24	7	27	6	5	28	5	7	0	4	2	1	5	11
Phb2	6	3	10	1	8	6	5	20	8	3	4	20	4	5	12	8	6	7	6	9	11	2	7	3	5	15	8	8	5	7	5	13	12	6	4	17	12	3	8	10	11	13	2	10	7	4	3	6	1
Ndufa5	3	1	4	1	15	4	6	13	4	8	7	11	10	5	4	7	4	4	5	3	8	7	8	3	3	9	5	9	4	9	3	13	4	8	5	5	7	7	6	13	0	7	7	13	11	4	4	6	8
Nedd4	15	10	7	1	14	6	14	16	8	2	7	18	9	7	16	5	6	12	11	13	16	11	18	9	13	9	10	11	21	6	18	8	11	1	6	10	16	12	15	9	14	14	7	20	7	9	5	9	7
Meg3	3	6	0	8	10	1	4	14	0	0	6	11	4	2	0	8	5	5	2	8	3	0	4	3	0	12	7	13	3	0	22	0	2	1	5	0	3	3	8	5	1	12	8	3	6	0	0	0	7
Anp32a	14	3	6	1	14	6	0	24	4	2	3	23	9	10	12	8	8	8	15	7	9	6	23	6	4	20	8	7	18	17	15	14	13	10	7	28	10	12	7	6	5	14	12	6	10	3	6	14	19
Cd63	3	1	8	2	4	6	1	6	4	3	1	12	1	2	4	4	5	7	9	4	7	2	9	7	1	7	3	2	4	10	2	9	3	6	2	2	8	3	10	8	6	5	3	1	0	3	3	7	11
Top1	8	2	14	5	19	14	12	21	5	1	11	14	8	10	13	12	7	8	12	6	9	9	15	12	8	13	10	11	10	4	14	13	4	14	5	13	8	6	9	9	4	6	6	6	7	5	10	12	4
Eif3c	8	7	3	4	6	10	8	13	5	4	7	9	6	6	7	9	4	8	3	2	5	10	15	3	2	11	3	6	16	4	7	9	11	2	4	11	11	10	5	12	2	2	2	6	4	4	2	5	3
Fam162a	7	1	1	2	8	2	5	12	3	0	4	19	10	21	10	3	0	2	14	3	7	2	7	2	0	3	6	3	6	6	9	8	4	13	8	4	4	4	4	5	5	5	1	6	0	2	5	3	6
Ndufb10	12	4	8	3	4	8	10	8	2	2	7	14	6	6	6	6	8	11	4	6	15	5	15	4	9	9	6	6	7	7	7	8	2	6	5	9	13	6	11	2	3	8	4	4	7	3	7	6	5
Saa3	0	0	0	0	0	0	0	0	0	0	0	0	0	0	0	0	0	0	0	0	0	0	0	0	0	0	0	0	0	0	0	0	0	0	0	0	0	0	0	0	0	0	0	0	0	0	0	0	0
Psma4	12	8	2	1	3	7	6	13	5	4	7	13	7	7	8	5	3	7	8	13	9	7	20	4	5	12	8	3	9	11	9	8	9	11	3	8	10	7	6	3	3	10	8	12	4	1	4	4	11
Atxn7l3b	5	4	10	1	10	11	10	6	7	6	14	22	10	12	9	20	7	17	6	3	23	13	18	12	6	11	13	5	14	9	15	10	11	11	10	10	6	11	16	6	13	16	10	14	8	8	8	9	10
Gm11808	3	7	7	2	8	3	3	17	4	4	10	18	10	5	8	2	3	17	4	10	10	8	13	11	8	10	7	5	12	2	8	10	4	5	5	10	15	7	20	9	6	5	12	10	9	4	4	5	4
Sprr1a	0	0	0	0	0	0	0	0	0	0	0	0	0	0	0	0	0	0	0	0	0	0	0	0	0	0	0	0	0	0	0	0	0	0	0	0	0	0	0	0	0	0	0	0	0	0	0	0	0
Tmem176a	3	1	0	3	2	1	0	2	0	1	0	4	0	4	1	1	1	0	2	0	4	1	2	0	2	4	2	2	3	0	4	1	2	2	1	1	3	1	0	3	1	0	0	2	0	0	5	1	0
Krt19	0	0	0	0	0	1	0	0	0	0	0	0	9	0	0	1	0	0	0	0	10	0	0	0	0	0	0	1	0	1	0	0	0	1	0	0	1	0	0	0	1	0	14	0	0	0	0	0	6
Laptm4a	12	4	2	5	4	6	1	4	3	4	3	3	4	4	8	8	4	1	7	7	5	6	15	6	2	9	2	12	9	4	8	10	9	13	14	5	2	6	8	5	10	4	4	5	3	1	5	4	4
Eif5b	10	3	7	0	13	7	6	12	9	4	10	18	14	15	12	9	4	6	10	8	10	9	27	2	6	12	10	10	10	6	10	8	7	5	9	10	6	6	17	17	6	10	7	14	12	2	10	11	3
Tcp1	10	11	5	1	12	13	7	16	4	6	11	14	10	13	13	13	4	15	13	9	12	7	16	13	9	19	10	5	13	8	17	17	12	10	10	9	14	10	12	10	11	11	9	11	9	4	9	11	6
S100a14	0	0	0	0	0	0	0	0	0	0	0	0	6	0	0	0	0	0	0	0	3	0	0	0	0	0	0	0	0	0	0	0	0	0	0	0	0	0	0	0	0	0	0	1	0	0	0	0	0
H1f0	0	2	7	1	0	13	7	10	1	1	5	3	25	2	2	7	5	5	3	6	32	1	14	2	6	15	0	8	14	0	11	1	6	15	3	15	6	1	6	4	4	5	4	7	21	3	8	30	0
Cnn3	8	3	4	2	9	3	9	7	5	4	2	5	10	11	6	9	3	4	10	1	8	7	19	2	3	6	3	12	9	6	11	11	7	10	6	5	5	8	13	1	7	3	1	15	5	3	7	3	8
Capzb	9	1	8	1	8	10	7	13	2	1	8	5	20	5	11	10	7	13	9	2	10	6	11	4	5	10	10	7	7	10	9	11	1	10	6	8	11	5	12	10	6	8	4	9	3	1	8	9	4
Anapc13	9	3	1	2	5	3	3	9	5	2	5	9	11	4	9	13	4	7	7	7	11	4	12	7	7	9	4	8	10	7	10	3	4	6	4	7	6	5	7	3	1	3	4	7	4	5	1	7	2
Pfdn1	11	9	7	1	11	9	9	10	6	4	5	11	12	5	7	10	3	11	11	7	19	10	14	7	11	13	9	5	12	12	10	9	12	10	11	8	9	10	15	6	8	7	7	12	6	0	8	9	8
Nsa2	11	12	3	0	8	9	11	12	4	2	12	9	14	12	14	4	11	14	17	7	13	11	19	5	9	10	5	5	12	9	19	10	18	14	17	10	14	7	18	2	5	16	3	13	5	6	9	9	12
Ptov1	5	8	15	3	8	8	13	14	5	5	7	9	8	9	13	15	1	9	13	8	9	17	22	11	11	9	12	14	26	16	19	7	14	14	12	13	14	9	16	10	4	7	7	16	11	4	7	10	7
2810417H13Rik	3	0	2	0	9	6	1	17	1	1	0	57	9	9	0	8	0	0	0	28	12	2	5	0	2	46	0	0	14	1	5	9	2	12	0	25	1	1	2	27	0	0	7	3	6	1	6	16	4
Timm8b	7	8	6	0	7	4	8	21	2	2	7	19	9	7	8	7	5	8	7	10	9	7	20	8	7	5	2	11	7	3	4	4	5	6	6	6	8	3	15	7	7	15	4	9	12	4	4	7	11
Tubb2b	8	5	5	3	10	11	5	20	0	4	4	16	14	2	2	7	12	7	6	10	6	15	4	10	6	20	14	20	16	19	15	20	10	5	4	26	6	9	10	9	7	11	5	3	11	3	9	4	3
Krtcap2	3	8	4	1	6	11	1	10	3	2	5	18	5	11	3	1	3	2	5	5	15	5	12	3	6	6	5	4	16	5	3	7	7	13	6	8	6	4	7	11	4	2	7	10	3	1	1	8	7
Cst6	0	0	0	0	0	0	0	0	2	0	0	0	1	1	3	0	1	0	0	0	0	0	0	1	0	0	0	0	0	0	1	0	1	0	0	1	0	1	0	0	0	0	0	0	0	0	0	0	0
Lmo4	3	9	4	1	13	14	14	12	14	3	17	20	17	2	12	4	3	6	5	7	9	12	13	14	2	11	6	12	22	5	11	8	3	8	18	13	11	12	10	9	25	4	3	12	16	6	15	12	14
Fabp4	0	0	0	0	0	0	0	0	0	0	0	0	0	0	0	0	0	0	0	0	0	0	0	0	0	0	0	0	0	0	0	0	0	0	0	0	0	0	0	0	0	0	0	0	0	0	0	0	0
Arl6ip1	4	7	4	0	7	9	5	36	7	3	7	8	11	3	2	5	1	2	2	5	2	5	15	5	2	14	5	3	33	2	35	6	3	31	6	38	3	7	5	8	6	4	27	7	39	5	32	14	3
Sumo1	10	6	12	2	15	4	4	17	6	6	8	15	14	6	6	12	4	5	6	8	18	12	17	7	11	20	7	9	16	4	15	12	6	5	5	9	13	7	6	7	5	8	7	10	7	6	7	15	4
Cyb5a	6	5	3	0	10	6	10	13	5	4	4	14	16	5	7	6	1	8	13	6	6	5	5	7	5	7	4	5	7	4	5	10	5	7	6	2	11	3	13	5	7	5	4	10	9	2	2	3	3
Cct5	9	5	4	2	12	8	7	12	9	6	5	12	6	4	14	6	4	4	3	10	8	2	11	11	9	17	8	13	10	11	8	14	12	10	5	14	9	7	4	4	8	18	5	8	9	1	8	10	6
Ndufb2	3	4	5	2	5	7	5	3	5	2	6	18	6	5	4	14	4	4	5	7	11	5	12	4	4	4	3	4	7	8	5	7	8	8	1	10	5	4	10	7	9	10	2	9	4	3	0	1	6
Dnaja1	11	5	2	1	6	11	7	13	7	6	8	11	3	9	13	13	4	3	8	7	8	9	15	4	5	11	6	10	16	18	14	11	10	6	5	8	7	5	6	10	2	5	14	11	4	0	10	20	9
Tmem258	8	3	8	3	10	4	6	15	4	5	4	7	10	6	5	5	4	7	5	4	13	9	24	3	9	8	5	10	6	6	16	5	11	6	4	5	12	7	11	2	6	10	4	8	6	2	2	5	6
S100a16	0	0	0	0	0	0	1	0	0	0	0	0	3	0	0	0	0	1	0	0	3	0	0	0	0	1	0	0	0	0	0	0	0	0	2	0	1	0	1	0	1	0	0	1	0	0	0	0	0
Ube2c	1	0	0	0	1	4	0	50	0	0	1	1	32	1	0	2	0	1	5	7	1	2	2	1	4	25	0	0	59	0	26	4	1	27	0	51	1	0	0	10	0	0	38	0	39	0	32	34	2
Zfp706	13	2	6	0	9	6	8	9	3	1	7	9	8	6	9	7	3	8	9	3	6	7	14	4	4	7	5	5	16	5	7	7	5	6	7	3	4	6	9	11	2	7	3	10	5	1	6	4	7
Gnai2	8	4	9	2	4	4	5	9	4	3	5	8	3	8	9	9	3	6	9	2	10	5	17	4	11	14	2	7	8	5	13	9	2	10	8	6	8	5	9	4	7	4	2	9	3	5	2	4	7
Arpc2	14	3	3	3	6	10	2	7	5	4	10	18	3	8	9	4	2	12	4	1	7	8	15	7	4	9	5	10	4	9	10	2	7	3	10	3	4	3	10	2	2	6	5	5	5	2	3	8	6
Vdac1	8	4	2	1	6	4	3	10	2	4	6	10	18	4	12	4	4	3	4	5	15	3	15	7	5	11	4	6	4	10	4	11	6	2	8	7	6	6	2	3	13	5	3	1	7	0	6	2	4
Psmb7	13	4	4	2	7	6	7	17	5	6	8	14	8	7	13	10	3	9	9	7	18	10	12	3	4	9	6	7	12	10	7	13	10	3	4	12	8	14	8	5	5	7	4	2	9	2	3	8	2
Cnpy2	6	5	7	3	12	8	4	9	2	5	4	12	8	3	5	5	4	3	12	6	15	1	18	8	8	12	6	8	9	5	12	13	9	5	6	8	11	8	15	10	8	5	4	8	3	7	7	9	1
Zfp36l1	6	2	8	2	2	3	9	11	0	4	1	2	3	0	10	4	2	10	5	4	13	7	9	5	8	1	4	10	5	3	9	6	3	6	2	13	6	5	3	1	7	9	5	24	0	1	4	8	3
Uqcrfs1	13	4	2	0	13	7	10	13	2	3	6	8	10	1	5	8	2	9	9	7	8	3	5	11	9	8	6	5	13	11	7	13	7	7	4	9	8	8	10	6	3	4	5	8	5	3	4	7	6
Ube2i	11	4	9	1	6	7	5	16	9	7	5	17	9	8	8	9	4	5	9	9	9	4	8	3	7	18	3	1	13	6	7	13	3	7	5	12	8	8	10	5	5	2	5	4	11	3	8	10	9
Cdkn1c	12	8	2	1	4	4	3	10	1	5	13	19	4	11	7	2	9	9	5	10	30	3	50	6	1	16	5	6	9	64	17	14	10	2	18	4	17	9	9	5	9	2	19	18	2	2	3	27	9
Id2	4	9	7	13	23	10	16	46	0	4	22	34	6	18	23	44	6	22	27	15	4	24	35	22	34	47	27	42	17	26	18	28	20	17	3	23	3	42	17	19	36	26	8	1	15	7	3	16	10
Btg2	0	9	1	7	19	6	1	2	4	1	0	1	11	1	4	3	0	0	1	0	11	5	2	9	8	2	1	4	1	4	1	0	1	0	3	2	5	0	14	5	1	0	3	9	0	1	0	0	3
Marcks	13	7	8	2	6	7	9	14	4	1	5	22	9	3	7	19	2	10	8	5	25	10	26	16	7	9	14	7	18	7	10	9	9	9	14	31	15	9	12	3	10	17	8	4	10	2	5	11	10
Ndufa1	4	9	2	0	5	2	2	6	8	3	4	12	10	2	4	6	6	5	8	9	16	2	14	4	8	6	3	7	2	4	9	5	5	1	4	3	5	4	10	8	4	10	2	8	4	3	6	2	1
Dek	3	4	2	0	15	10	3	11	3	1	3	25	5	21	1	11	5	5	4	18	10	4	6	11	5	15	3	5	17	3	7	13	6	4	4	14	5	1	4	18	1	7	7	3	12	1	9	12	10
Crip3	0	3	0	0	0	0	8	0	23	0	16	0	9	0	17	0	24	4	0	0	17	2	16	0	10	0	2	0	0	0	1	0	0	0	0	0	16	5	5	1	0	5	0	34	15	0	0	0	0
Cox14	8	6	4	0	2	7	6	5	4	1	5	8	12	6	5	4	6	4	6	3	10	3	8	4	1	1	5	4	11	2	7	7	5	4	5	7	12	3	14	7	5	3	7	12	5	1	2	5	4
Psme2	6	2	0	1	2	3	4	4	3	1	3	4	3	2	1	3	2	2	0	1	6	1	3	1	2	6	4	4	4	4	3	4	5	1	5	2	5	2	6	4	5	3	1	5	1	1	1	0	3
Metap2	14	1	4	1	13	12	6	8	6	3	2	13	13	4	3	5	6	7	14	8	6	10	8	4	7	4	5	7	10	8	10	4	9	3	2	5	9	5	5	7	7	10	10	8	4	3	0	11	10
Fkbp3	6	9	5	1	18	4	7	21	6	10	9	29	11	8	7	13	6	10	16	18	7	11	22	10	8	17	2	17	15	12	12	22	7	12	7	13	10	5	11	11	7	8	9	9	4	6	7	15	5
Mrps24	6	4	2	1	3	5	6	8	8	2	1	9	7	3	6	2	3	3	2	3	9	3	17	6	5	5	1	4	4	5	11	4	1	7	7	7	6	6	12	6	4	7	7	13	8	0	6	5	2
Ssb	9	6	3	4	17	6	8	24	8	5	12	12	6	6	7	16	4	14	9	12	7	12	20	8	5	10	6	10	19	3	14	13	21	9	5	11	10	5	9	8	7	21	11	4	8	4	6	14	17
Dad1	4	3	4	2	6	11	3	4	3	4	1	14	4	5	7	5	2	1	9	5	10	4	15	6	6	8	1	5	4	3	13	6	6	11	5	5	7	2	10	6	4	7	5	3	1	2	2	4	5
Uqcc2	4	1	10	1	8	9	3	6	4	0	1	20	5	4	6	5	3	4	1	11	14	6	12	4	6	7	5	4	5	5	7	5	8	8	0	11	9	4	6	7	8	5	0	3	4	3	3	9	4
Psma6	7	5	8	1	9	12	6	9	1	3	11	15	5	2	9	12	5	8	10	7	9	12	12	2	2	13	8	13	5	5	6	9	8	11	6	12	10	4	9	6	4	8	5	2	10	2	2	11	9
Gsta4	3	8	0	0	3	0	1	3	1	1	7	11	0	1	0	9	1	1	6	7	3	1	4	4	0	2	5	2	6	3	7	13	2	9	0	3	4	8	2	2	5	7	3	2	0	0	0	10	2
Psmb10	0	1	1	0	0	0	3	0	1	1	0	1	2	2	1	0	0	0	0	2	1	0	2	0	0	1	1	2	0	4	2	1	1	1	1	1	1	0	1	2	2	1	2	10	0	0	1	1	0
Mrpl54	7	1	5	1	12	5	0	19	5	5	4	8	9	5	8	6	1	5	3	8	12	3	7	5	7	11	7	5	7	6	9	3	6	11	6	5	7	7	7	7	3	5	1	4	3	1	4	11	0
Eif4g2	4	5	1	1	14	7	9	11	5	1	4	8	6	3	7	6	6	2	7	0	18	6	13	3	10	6	7	1	12	6	11	7	4	4	5	8	6	3	10	4	9	6	4	11	5	2	3	4	5
Tecr	1	7	9	2	8	9	3	11	3	14	9	17	6	4	4	7	4	6	3	5	10	0	13	16	5	10	6	7	12	9	13	8	7	5	7	18	10	8	4	10	4	4	7	6	3	4	3	7	12
Hist1h2ap	2	6	0	0	2	1	1	34	3	0	0	62	13	3	1	2	0	1	0	33	12	0	3	2	2	41	2	1	14	1	2	4	0	9	1	56	2	0	0	28	0	2	4	1	5	0	15	22	2
Ccdc34	6	5	3	0	7	6	7	8	5	1	4	14	6	1	7	1	3	12	2	4	11	8	9	3	4	14	4	2	9	2	13	5	2	9	2	16	13	5	9	13	3	12	1	15	10	2	10	6	3
Skp1a	14	12	3	3	8	3	12	17	5	2	15	20	13	11	9	7	8	4	17	14	9	6	20	12	6	11	6	12	18	8	13	7	14	13	6	9	17	11	6	8	15	9	3	13	3	8	10	13	11
Bri3	4	4	2	1	9	4	8	9	1	1	7	18	5	6	12	8	1	7	4	12	14	7	16	4	11	7	4	14	7	16	9	5	3	5	5	4	19	9	13	4	3	15	5	9	9	4	3	1	4
Cxcl10	0	0	0	0	0	0	0	0	0	0	0	0	0	0	0	0	0	0	0	0	0	0	0	0	0	0	0	0	0	0	0	0	0	0	0	0	0	0	0	0	0	0	0	0	0	0	0	0	0
Clic1	4	4	4	0	1	1	4	10	0	2	3	2	6	3	1	9	5	2	3	3	6	5	6	5	2	5	4	2	12	9	4	6	1	4	5	3	6	3	7	1	1	1	7	4	8	3	0	6	4
Cox17	3	5	2	1	2	4	7	6	4	0	4	7	5	4	8	4	3	6	2	1	4	3	7	4	3	3	0	8	5	2	4	3	5	1	0	2	2	4	6	2	5	13	2	3	4	0	1	2	4
Cyba	2	0	2	1	0	1	0	6	1	1	1	4	3	0	0	0	1	2	2	4	4	0	3	2	0	0	0	0	3	1	1	4	2	2	4	0	2	1	3	1	1	4	1	0	1	1	0	1	1
Cbx1	8	1	10	9	18	6	14	26	10	7	7	22	7	8	16	14	3	4	5	7	10	5	31	17	10	27	7	11	20	7	10	14	9	15	5	11	10	9	9	9	5	6	4	7	11	10	4	18	7
Cks2	2	0	0	0	3	3	2	36	1	1	1	13	29	1	4	1	0	0	4	5	2	6	1	3	2	18	0	1	26	0	13	0	2	27	0	33	2	0	1	16	1	1	11	2	20	0	8	28	1
Srp14	1	2	3	0	3	1	2	10	5	3	4	3	2	2	8	7	5	6	1	6	5	7	9	3	6	7	9	5	7	11	6	6	6	7	7	8	9	7	7	1	6	5	5	5	4	3	2	2	7
Basp1	11	2	7	0	17	5	11	21	4	2	13	28	15	15	3	14	3	2	10	13	17	10	23	15	2	5	11	5	12	12	10	19	5	13	1	20	20	4	11	5	6	4	8	0	8	2	6	14	2
Ndufb6	8	6	4	1	10	7	9	6	3	4	4	14	12	4	6	6	5	10	4	6	11	7	7	3	1	10	1	3	5	5	7	7	7	5	5	8	3	4	16	10	4	10	3	5	3	4	2	5	4
Glrx3	11	2	7	2	15	6	6	11	4	3	7	12	12	6	8	7	6	16	7	6	12	6	21	5	5	12	8	11	11	6	5	7	4	5	7	10	14	10	16	10	6	6	6	5	8	2	6	7	11
Plgrkt	14	4	0	2	1	4	5	2	1	0	11	2	14	1	15	2	4	11	2	0	5	7	14	2	6	2	4	6	0	3	3	2	6	2	5	3	7	6	7	5	7	7	0	16	11	2	2	1	2
Ralbp1	4	3	0	0	3	6	2	6	3	1	1	7	12	3	5	1	2	5	3	3	9	2	9	1	4	2	0	2	6	1	7	0	2	1	3	2	7	5	8	4	1	1	1	11	0	0	2	2	2
Pltp	8	6	1	5	0	8	4	6	11	2	7	3	6	6	6	1	4	7	4	0	10	2	16	4	0	1	3	2	2	0	10	0	7	5	5	1	9	4	4	1	4	4	1	10	7	3	6	3	1
Csnk1a1	11	3	3	5	10	2	7	10	5	4	8	7	15	8	9	10	3	4	9	5	11	5	23	8	8	9	3	4	7	5	12	4	5	6	8	8	12	9	7	5	6	8	6	16	3	3	2	4	8
Ssr2	5	3	12	5	8	8	3	5	6	9	4	13	6	3	14	10	1	3	12	5	10	9	11	7	7	13	6	9	10	3	5	10	9	9	4	9	15	7	8	5	4	5	7	8	5	4	12	10	7
Dynll2	3	6	1	3	8	9	3	13	3	2	5	9	14	2	5	5	4	1	2	8	15	3	10	6	8	5	3	11	9	3	2	5	3	1	7	4	9	7	8	7	5	7	3	15	12	6	7	8	6
Cct7	8	0	1	0	9	7	4	9	3	2	7	7	1	4	5	6	6	10	3	6	5	6	10	6	2	10	2	8	9	12	4	14	6	4	6	7	7	1	8	2	3	5	7	5	5	2	5	7	8
Ndufb4	4	4	1	2	7	4	4	5	3	7	2	8	9	5	6	4	4	4	4	10	9	3	14	4	10	13	7	4	7	6	5	9	4	3	2	7	7	3	8	8	7	3	1	6	3	3	3	4	5
Eif3m	6	6	4	1	8	10	5	13	4	3	9	13	4	2	9	3	4	6	8	9	7	4	17	8	3	9	5	9	10	14	10	8	10	7	5	18	12	6	12	5	3	7	10	5	4	5	0	6	11
Ppdpf	8	5	9	4	5	9	17	15	2	6	6	16	4	7	13	7	8	8	8	5	14	4	12	9	4	6	11	10	8	12	15	10	7	10	11	10	11	4	12	12	10	10	4	7	4	3	5	8	6
G3bp1	7	2	9	1	8	5	1	13	7	4	5	10	6	10	7	4	4	7	5	12	13	4	13	5	4	23	5	8	14	5	4	10	5	12	2	11	7	2	6	13	2	4	10	6	3	4	6	18	9
Mrps33	5	5	2	2	3	8	7	12	4	6	8	10	9	8	5	6	6	3	4	2	16	2	17	6	1	6	3	5	8	4	7	8	5	10	8	9	1	6	8	7	7	8	1	5	5	1	4	7	8
Raly	3	5	7	1	9	16	2	9	4	5	5	23	14	9	4	7	7	3	4	7	17	2	18	4	3	12	2	6	10	7	8	12	8	6	6	15	7	5	6	8	8	6	4	5	8	3	8	15	5
Vdac3	8	6	4	0	13	8	5	8	3	1	6	22	23	7	8	8	3	7	4	7	10	9	11	9	6	7	4	9	4	8	12	10	4	3	6	8	8	6	8	8	5	19	4	4	5	1	6	5	8
Dut	0	1	3	1	13	3	1	19	1	2	2	30	3	17	2	11	0	0	3	10	11	7	7	12	2	18	2	3	9	1	4	14	11	12	0	6	8	3	2	15	1	4	3	1	1	1	13	12	6
Uqcrc1	6	6	2	4	7	7	5	17	5	3	5	2	5	6	10	3	4	11	4	1	7	8	12	4	3	13	5	5	4	3	10	12	9	3	4	6	4	5	8	5	7	10	4	3	7	1	7	8	3
Egr1	0	8	0	0	1	4	2	0	1	1	6	3	12	1	2	2	2	6	0	3	5	2	7	8	2	0	0	0	1	0	7	0	0	1	9	6	3	0	7	11	0	1	7	8	0	2	0	1	0
Zfos1	4	6	4	0	11	5	3	15	3	9	8	8	6	10	2	4	8	2	5	7	5	6	8	12	5	10	4	5	7	4	10	14	12	12	19	6	5	13	7	6	6	2	9	6	3	4	1	3	5
Nupr1	0	0	0	0	0	0	0	0	0	0	0	0	0	0	0	0	0	0	0	0	0	0	0	0	0	0	0	0	0	0	0	0	0	0	0	0	0	0	0	0	0	0	0	0	0	0	0	0	0
Sdhb	8	4	4	1	9	8	3	10	0	2	5	12	10	6	4	9	0	7	2	3	12	5	17	6	6	13	5	10	8	9	6	7	2	5	3	13	6	5	7	11	3	4	3	9	11	2	2	3	2
Psma5	7	1	5	1	14	3	4	7	3	1	4	10	7	8	7	10	1	5	5	7	5	2	15	4	5	10	4	13	7	5	7	2	8	2	5	11	8	7	6	0	4	4	8	1	3	3	6	7	4
Ndufv3	9	1	3	1	2	3	4	4	5	4	2	8	7	3	9	7	0	8	3	2	9	2	4	2	3	8	0	7	1	6	6	7	3	4	5	7	11	4	6	6	5	3	0	5	6	0	3	3	5
Nhp2	2	1	3	3	3	8	2	21	2	1	5	15	11	7	4	7	0	5	2	8	8	4	14	9	1	14	5	2	11	9	8	7	3	7	7	11	9	6	5	14	2	2	6	3	1	1	6	3	8
U2af1	7	3	3	2	5	6	4	8	5	4	3	8	6	6	2	6	3	2	10	6	15	6	10	6	0	14	2	6	9	7	5	7	8	5	3	12	12	6	5	14	3	2	4	4	8	6	7	10	6
Mrps21	8	6	8	0	6	8	6	8	2	6	1	11	10	7	6	6	5	6	4	6	9	5	16	7	3	6	2	7	7	3	9	8	3	7	6	7	3	6	11	6	5	9	6	8	4	4	4	6	4
Vdac2	10	6	6	2	8	3	2	5	1	1	6	8	13	7	11	7	4	5	7	7	1	6	5	7	6	17	5	7	7	6	1	5	3	10	3	11	6	10	6	5	7	12	7	7	1	3	4	8	3
Psma1	9	3	4	1	7	3	5	9	6	2	2	17	3	9	4	9	4	6	7	2	8	5	10	6	5	8	2	8	6	5	7	9	8	9	5	11	9	2	7	7	7	13	2	2	5	3	2	8	6
Srp9	2	3	1	1	8	3	1	11	4	1	5	11	9	5	12	2	2	5	8	7	8	5	5	3	7	4	4	0	4	4	7	7	2	4	6	6	10	5	6	3	6	4	6	3	5	4	1	1	6
Ndufv2	6	7	4	2	6	10	3	12	5	0	11	13	9	2	10	8	4	12	3	5	4	12	12	3	6	9	9	9	10	8	3	12	3	3	4	11	12	12	8	7	3	10	4	5	7	2	2	5	2
Ywhaz	6	6	6	2	6	5	14	13	6	1	7	13	15	8	10	12	3	5	9	8	26	3	17	5	7	11	6	4	8	7	9	5	6	8	3	7	13	5	11	11	5	2	2	17	8	4	2	6	4
Pdcd4	8	11	3	6	1	4	12	3	15	0	6	10	23	3	10	5	7	17	3	5	11	7	14	3	5	2	10	11	4	0	12	2	12	7	12	5	12	10	10	9	13	7	0	24	11	2	1	1	8
Mrpl23	7	7	12	1	4	2	5	10	3	2	7	11	7	10	4	5	0	4	4	5	6	11	17	6	7	4	1	11	6	6	13	6	1	11	2	13	6	8	9	3	1	9	3	7	2	2	2	5	5
Cyc1	8	3	5	1	11	8	1	11	5	1	1	14	2	3	5	8	3	14	4	9	9	4	6	5	4	13	7	7	5	7	4	15	8	6	1	14	4	5	7	11	4	7	4	6	5	1	0	4	4
Manf	1	3	1	1	5	3	1	8	1	5	3	8	7	3	2	1	3	2	14	7	10	2	7	0	3	2	6	4	6	5	5	2	4	4	5	8	7	3	7	4	2	5	6	3	0	0	4	4	2
Tra2b	3	4	2	1	3	6	3	15	8	4	3	20	5	14	11	11	3	5	6	7	8	10	11	5	7	11	3	5	9	4	8	12	9	5	4	7	12	11	12	11	3	4	10	4	3	8	4	9	6
Vamp8	5	3	3	1	5	2	13	5	1	0	3	4	7	0	2	1	1	3	3	5	4	6	5	3	5	4	4	3	2	2	6	2	0	3	3	0	5	3	0	0	4	3	2	5	3	1	0	4	4
Dmkn	0	0	0	0	0	0	0	0	0	0	0	0	0	0	0	0	0	0	0	0	0	0	0	0	0	0	0	0	0	0	0	0	0	0	0	0	0	0	0	0	0	0	0	0	0	0	0	0	0
Map1lc3b	12	4	0	0	5	5	6	11	4	2	12	6	5	7	5	5	7	3	6	3	10	7	7	1	3	8	4	7	3	2	6	4	2	0	4	6	8	4	10	6	3	4	3	5	3	2	4	5	4
Taf10	2	5	1	1	6	4	4	12	5	1	3	15	9	5	5	5	6	6	3	5	14	6	8	7	7	11	5	3	9	9	8	8	8	4	1	6	8	3	9	5	7	2	6	6	4	0	2	5	3
Tomm22	9	5	6	1	12	3	7	17	3	3	7	14	5	4	7	7	4	7	7	10	8	7	20	3	5	9	7	8	5	4	9	13	11	5	4	10	15	4	11	6	7	5	4	5	10	5	5	5	2
H2afy	6	2	8	1	12	11	5	14	2	6	7	23	5	6	13	12	7	6	6	11	19	7	11	7	13	24	7	9	21	6	9	8	7	8	7	20	11	7	14	11	6	6	6	3	4	3	7	17	3
Hist1h2bc	0	0	4	0	0	8	0	1	2	2	0	0	0	0	1	4	0	0	0	0	4	4	9	0	0	0	0	0	0	0	0	5	0	0	1	0	0	0	0	0	0	0	0	1	0	0	2	0	0
Mrpl14	1	1	3	1	3	1	3	3	3	3	6	7	4	1	7	1	3	4	2	1	4	1	9	3	1	7	4	6	4	1	8	2	1	6	3	4	9	13	8	12	2	6	0	5	2	1	4	3	5
2310036O22Rik	6	3	3	1	6	6	4	9	3	5	6	20	7	2	4	3	7	7	3	12	14	3	9	2	5	7	2	8	8	9	8	6	7	6	5	16	8	2	10	10	7	9	4	9	1	2	3	10	6
Tspan3	8	7	2	5	7	7	5	7	3	5	13	12	3	2	10	12	7	6	7	9	13	7	5	12	6	8	9	13	8	3	12	7	6	10	7	10	13	8	12	7	3	7	2	8	5	7	3	10	6
Eif3a	4	4	1	1	19	9	3	17	6	3	5	9	10	6	18	12	2	7	9	10	4	6	8	9	5	5	11	4	12	3	10	6	11	4	10	14	11	9	10	8	3	13	5	11	7	2	7	16	3
Txndc17	2	4	2	1	3	3	6	11	1	2	7	15	7	3	4	3	2	3	5	1	6	2	12	4	3	4	4	8	8	10	6	11	3	2	3	6	5	4	8	4	2	6	4	5	2	1	3	3	9
Sf3b2	5	4	2	2	10	5	3	16	5	1	7	19	12	7	5	14	3	10	2	2	9	7	9	7	6	10	6	4	10	1	12	3	6	7	7	6	11	11	7	7	7	7	5	9	3	5	5	19	8
Higd2a	6	11	8	2	11	5	9	8	4	1	10	11	9	3	4	8	1	5	6	3	10	6	10	6	6	3	5	7	6	6	7	5	1	5	6	7	7	5	6	8	6	7	7	9	3	3	2	1	2
Gltscr2	3	5	6	4	9	5	4	6	2	3	7	1	4	6	6	3	2	4	6	3	6	6	7	3	4	3	3	6	8	4	9	5	5	3	5	5	6	7	2	5	4	6	1	10	6	3	3	3	1
St13	8	7	8	1	10	3	1	20	5	3	7	12	8	9	12	9	3	7	6	11	13	7	11	10	9	5	9	10	14	5	17	8	10	9	9	7	7	11	4	9	8	8	9	9	10	5	7	7	10
Psmd7	9	1	3	0	15	10	5	6	5	7	11	16	6	4	9	11	3	5	9	9	5	7	18	4	2	13	4	9	6	5	8	8	9	7	4	5	1	4	12	5	7	1	9	2	8	5	7	10	8
AW112010	0	0	0	0	0	0	0	0	0	0	0	0	0	0	0	0	0	0	0	0	0	0	0	0	0	0	0	0	0	0	0	0	0	0	0	0	0	0	0	0	0	0	0	0	0	0	0	0	0
Tceb1	3	5	1	1	12	7	3	9	5	5	7	12	6	5	6	5	4	3	1	4	14	1	8	4	4	10	3	2	3	5	8	7	6	7	7	5	5	3	5	6	2	3	4	4	2	1	6	8	5
Ube2l3	6	2	4	1	6	9	1	8	5	3	3	13	3	10	8	4	5	6	3	8	7	5	14	3	2	11	2	6	7	7	7	10	5	7	5	9	11	6	8	7	4	11	4	6	3	4	5	4	11
Vcp	2	3	3	1	6	4	4	5	5	5	3	9	3	8	3	7	4	6	4	3	11	3	10	6	2	4	10	4	6	5	3	5	5	2	3	7	10	2	9	4	5	7	12	5	5	2	3	6	7
Fis1	7	3	6	0	4	4	8	5	2	6	6	9	10	5	6	5	7	3	3	5	9	3	15	7	7	6	6	8	8	5	8	4	3	5	8	7	13	6	15	13	5	5	4	4	3	2	0	3	4
Magoh	12	8	6	0	9	10	9	5	14	5	7	9	4	4	14	7	8	7	13	5	14	10	19	4	8	14	5	12	8	6	10	11	4	13	8	16	9	10	3	15	5	8	8	2	10	2	7	3	8
Ap2s1	5	2	5	1	8	7	4	8	6	5	6	14	8	1	14	6	2	4	5	1	16	6	18	5	4	8	2	7	5	3	5	7	6	3	2	5	8	6	6	13	7	7	1	6	4	4	3	5	1
Sf3b5	1	4	1	0	8	6	2	11	4	3	5	15	12	7	2	5	2	5	6	6	14	4	8	5	4	14	5	4	18	4	7	5	3	9	1	11	5	7	9	10	0	5	1	4	5	2	7	5	4
Higd1a	7	1	2	1	7	2	1	15	4	4	3	11	7	4	6	5	3	4	5	7	13	2	9	1	0	5	2	1	8	3	4	8	3	4	3	5	5	3	7	8	0	7	2	3	4	0	1	5	0
Ddx39b	14	4	9	1	12	7	15	7	2	1	9	12	1	11	10	10	6	5	11	9	9	6	25	14	5	21	5	5	9	13	8	10	7	16	5	6	8	6	5	3	5	5	4	6	9	3	7	7	8
Gnb1	7	8	10	3	8	6	3	8	1	3	3	15	9	4	4	5	1	5	3	4	9	5	9	4	7	10	5	4	9	4	5	8	10	3	1	5	7	9	8	6	3	5	4	8	6	0	2	2	2
Spcs1	6	0	6	0	4	7	6	6	2	3	4	6	6	4	6	6	1	2	5	6	4	6	12	3	3	7	8	7	6	6	3	1	2	3	2	10	7	5	9	3	3	3	1	3	3	2	2	2	4
Dsp	1	2	0	4	0	2	2	0	1	0	1	1	32	0	4	0	3	6	2	0	3	3	7	2	2	0	3	3	0	0	7	0	2	1	2	0	5	4	6	0	1	0	1	9	4	0	1	2	2
Selk	3	5	1	4	4	4	7	6	1	2	5	7	7	3	4	2	5	6	4	4	9	6	7	4	3	6	3	4	3	10	13	8	5	9	1	5	16	3	5	5	8	3	2	5	4	2	1	3	1
Anapc11	7	5	1	1	7	8	1	9	6	3	4	8	12	3	4	7	2	7	1	8	11	1	11	5	3	13	2	4	3	5	4	6	4	14	3	8	6	5	9	6	4	2	4	7	5	2	6	4	2
1810058I24Rik	2	5	7	0	4	7	5	4	3	1	4	13	4	2	5	4	2	3	9	1	8	5	8	4	6	7	3	2	5	2	8	2	4	4	5	3	1	2	6	7	8	7	7	6	3	1	0	5	3
Id1	0	1	0	4	23	3	3	9	3	2	24	3	16	6	4	28	1	2	5	2	7	23	12	4	15	4	26	15	12	14	6	2	5	15	4	18	2	17	13	17	5	1	4	27	7	3	3	8	0
Sfr1	10	6	12	0	9	10	4	14	5	4	8	14	8	10	9	12	4	9	7	2	2	7	9	8	1	11	5	6	9	2	10	4	18	4	11	7	11	10	8	1	6	6	6	6	4	6	3	14	5
Rnf7	5	5	3	1	15	8	9	12	5	2	5	12	19	6	4	10	2	3	4	10	19	4	18	5	10	6	6	5	10	8	8	13	1	15	15	9	9	11	12	12	7	8	7	7	4	2	5	10	3
Nono	8	4	4	2	6	5	4	12	5	2	4	16	4	7	6	5	4	8	5	5	10	4	12	7	5	10	3	6	6	4	11	9	6	10	10	13	4	7	7	5	9	8	4	4	2	3	5	13	9
Cbr2	0	0	0	0	0	0	1	0	0	0	0	0	2	0	8	1	0	0	0	0	0	0	6	0	0	0	0	0	0	0	2	0	1	1	6	0	0	0	0	0	2	0	0	0	1	1	0	0	1
Slirp	2	7	2	1	8	6	1	7	3	2	1	17	7	6	13	2	3	6	4	7	11	4	11	4	5	7	11	1	5	4	6	9	4	6	6	6	8	6	8	9	3	8	4	7	8	3	2	7	8
Srsf6	8	4	2	2	13	4	10	21	4	4	10	21	12	10	7	5	1	6	8	8	7	8	10	8	3	11	6	5	12	13	13	5	13	14	4	8	14	7	4	9	6	9	3	6	8	1	6	10	8
Tmem256	3	4	2	3	5	5	3	11	7	2	2	13	8	8	5	9	0	4	9	7	16	6	17	3	3	19	2	4	13	1	7	2	4	13	3	11	10	7	9	12	4	6	5	5	12	4	4	5	9
Nudc	5	2	4	0	4	11	3	11	2	3	2	12	10	2	5	5	5	2	3	4	4	4	11	4	4	9	1	2	12	5	6	5	5	6	3	9	8	5	7	6	4	9	1	1	1	2	1	15	3
Scand1	5	5	5	2	5	3	6	4	1	4	2	4	6	6	4	5	2	1	9	2	12	3	7	6	5	10	5	2	2	3	5	9	1	5	7	4	5	4	5	6	6	2	3	7	3	4	1	3	1
Npm3	4	6	5	2	9	5	1	22	1	3	2	24	14	10	9	12	6	3	8	5	11	10	12	3	7	17	1	6	7	7	8	18	9	16	8	6	5	5	9	4	3	4	2	5	3	1	9	19	6
Tagln2	0	0	0	0	0	2	0	1	0	0	0	1	7	1	3	0	0	2	1	0	2	2	1	1	0	1	1	1	1	0	0	0	1	0	0	0	0	1	1	1	0	0	0	0	5	0	0	1	0
Alyref	7	2	2	0	9	13	4	9	3	5	2	17	14	8	9	9	3	6	5	11	18	5	7	8	5	13	6	1	8	8	3	11	9	7	4	14	8	5	8	10	2	6	9	4	9	2	7	9	4
Cct4	5	5	3	2	9	4	2	5	1	3	5	13	3	2	17	4	2	4	7	7	7	5	12	9	5	8	5	5	4	5	4	12	6	4	4	6	3	9	14	4	3	9	6	6	8	0	1	8	4
Ndufs7	4	0	3	1	7	5	5	9	0	4	4	1	8	3	6	8	6	7	5	5	6	2	7	2	2	8	1	4	8	8	2	12	4	4	3	7	9	3	5	5	2	4	5	4	3	4	5	5	4
Ptges3	5	7	6	4	12	10	3	15	7	4	6	31	7	5	5	11	4	3	6	10	12	3	12	4	6	15	5	6	10	9	7	6	10	5	0	4	5	4	5	10	1	6	5	4	5	3	1	8	7
Sh3glb1	10	8	1	5	28	1	5	39	3	1	8	14	9	5	3	17	5	7	11	24	7	10	9	2	14	5	9	10	27	11	9	13	7	1	4	4	12	11	16	20	5	15	2	10	18	1	2	2	2
Dpy30	8	2	4	1	9	4	5	11	4	6	5	20	9	9	7	5	3	1	5	8	6	7	9	6	2	9	3	5	12	7	5	6	4	5	1	7	3	3	5	7	5	7	1	3	2	0	2	8	9
Psap	0	2	5	3	2	1	1	3	3	3	2	5	3	2	5	2	2	1	4	2	8	2	7	5	3	2	0	3	2	3	3	2	5	4	3	0	1	3	9	1	1	4	5	3	5	9	3	3	5
Paip2	9	7	5	0	11	6	3	14	4	3	6	8	5	1	7	7	5	7	3	4	11	4	14	10	13	13	3	6	9	5	9	6	9	7	10	5	7	6	9	7	10	2	2	4	5	1	2	1	7
Arpc3	2	0	1	3	4	3	4	7	7	1	3	8	3	4	8	4	5	5	5	2	2	6	3	2	5	3	6	4	3	5	5	4	3	5	3	2	4	2	6	4	4	9	2	4	1	0	2	3	7
Erp29	2	1	2	1	4	6	6	6	3	8	4	5	10	3	5	4	1	7	5	9	9	5	8	4	3	8	3	6	8	6	9	7	3	6	3	4	6	5	6	7	5	5	1	5	4	1	4	5	5
Rbm8a	6	3	7	2	9	10	6	19	5	5	6	14	2	4	10	8	8	5	10	9	4	8	13	5	5	9	5	5	9	8	10	13	6	3	4	14	10	4	6	6	2	7	2	0	2	4	1	4	2
Ccl5	0	0	0	0	0	1	0	0	0	0	0	0	0	0	0	0	0	0	0	0	0	0	0	0	0	0	0	0	0	0	0	0	0	0	0	0	0	0	0	0	0	0	0	0	0	0	0	0	0
Fam213b	4	1	1	2	2	1	1	0	0	0	1	0	8	0	1	1	2	0	0	0	6	0	2	3	1	0	0	1	2	1	2	1	1	1	2	0	1	3	0	1	5	2	0	2	1	0	1	1	0
Ubxn1	6	2	0	0	5	4	3	16	3	5	7	12	3	8	5	6	4	6	2	4	9	5	10	5	6	7	4	6	11	3	4	6	5	4	6	9	8	6	6	3	7	4	3	4	6	1	5	7	2
Cldn7	1	3	2	0	9	1	1	7	0	1	3	13	8	2	3	3	2	4	4	5	7	8	14	4	1	5	1	11	7	5	0	10	3	1	10	7	10	1	4	4	2	2	1	7	5	1	0	5	3
Rps27rt	2	6	6	1	7	8	6	6	1	4	5	4	7	7	2	8	5	8	6	5	8	5	10	7	5	8	6	5	3	4	6	11	3	3	11	11	12	5	12	2	6	6	4	6	4	2	3	7	2
Mrpl18	11	2	3	1	8	8	4	7	2	1	7	20	8	12	8	3	2	9	2	9	9	4	10	4	3	9	7	7	4	4	6	8	4	5	2	8	10	8	11	7	4	12	4	3	8	2	5	5	10
1110004F10Rik	4	3	8	0	9	8	8	9	0	3	8	10	3	5	7	8	2	7	2	5	12	7	14	5	5	7	7	3	13	4	6	10	11	8	8	9	12	4	6	6	7	5	5	9	7	1	4	6	6
Psmd8	3	1	4	0	7	4	5	5	4	6	2	10	3	5	3	4	3	6	2	5	4	5	9	3	6	10	4	9	5	4	9	10	4	2	1	9	7	3	9	4	6	10	3	0	3	2	5	4	5
Rdx	4	5	2	0	11	3	14	18	4	5	11	21	9	8	8	12	4	19	7	6	9	9	14	13	8	13	7	3	15	7	13	7	4	6	2	14	4	10	18	11	5	17	4	4	10	2	10	11	6
Tmed2	5	2	1	2	7	1	1	11	5	8	4	6	5	1	7	6	3	2	7	6	6	3	9	3	6	5	4	3	8	7	5	5	3	5	4	7	5	3	1	4	3	5	2	8	2	3	6	2	6
Srsf7	9	2	7	1	11	12	8	8	5	7	2	13	17	6	7	3	3	1	7	6	11	6	11	7	2	16	4	4	7	6	9	12	4	9	3	5	6	4	2	9	3	1	8	3	7	2	6	6	10
Cdkn1a	8	6	8	2	5	4	6	3	3	7	12	13	11	2	6	6	1	3	2	1	12	8	4	4	1	4	3	1	2	4	3	11	7	14	9	4	14	3	10	9	14	7	0	15	3	4	7	4	6
Rhoa	11	1	1	2	6	6	3	6	2	4	4	16	7	3	5	8	3	5	4	3	5	5	5	3	4	6	4	4	5	3	3	7	1	4	4	4	11	4	9	5	5	2	1	4	2	3	6	6	5
Mrpl30	12	3	2	0	7	3	3	9	3	7	9	8	5	8	3	3	4	7	4	9	9	5	9	10	8	7	5	3	7	3	5	2	3	5	5	7	6	3	10	4	7	7	3	5	5	0	3	3	1
Ptms	1	1	6	1	9	5	3	7	1	7	0	7	4	10	5	6	2	2	1	3	6	6	6	8	7	2	6	0	3	6	13	6	0	6	3	7	7	8	4	4	5	3	4	1	7	0	1	4	3
Morf4l2	10	1	6	4	5	4	7	6	3	2	8	7	7	0	8	8	2	6	13	4	10	5	8	10	2	11	9	3	9	6	3	9	2	4	6	4	7	4	4	6	8	1	8	4	5	4	0	6	7
Tmed10	5	5	5	2	2	3	1	4	4	6	4	4	4	2	5	5	0	0	2	4	5	2	5	3	4	8	2	1	4	3	5	3	4	5	0	3	10	2	0	4	5	3	3	5	5	4	1	2	3
Cyb5r3	3	2	6	3	8	1	3	10	1	3	6	11	3	8	13	7	1	7	7	1	3	4	11	3	3	7	4	5	10	6	5	5	2	6	4	4	5	7	7	2	9	7	2	8	2	6	2	5	5
P4hb	5	2	1	1	3	1	3	8	1	2	0	9	2	3	2	4	2	1	2	3	15	6	14	8	3	9	1	2	6	3	2	6	7	3	3	8	16	7	8	4	4	2	4	3	4	2	4	5	1
Gtf2h5	5	2	1	2	8	5	6	6	3	3	4	4	10	2	5	4	3	5	10	9	9	5	16	2	4	11	3	4	6	5	6	6	6	10	1	13	7	3	2	9	2	10	2	9	7	0	2	5	4
Sec62	7	3	3	0	8	4	2	0	8	5	4	18	4	3	6	3	5	5	4	2	9	9	8	6	3	7	3	6	4	7	7	4	3	6	5	7	5	5	6	3	8	9	3	5	9	5	2	10	0
Eif5	5	1	5	0	14	7	9	8	3	5	2	7	2	8	2	9	3	4	11	3	11	13	11	8	3	16	6	8	15	6	9	6	13	11	1	7	11	9	1	5	10	6	10	6	4	2	3	7	4
Ndufb3	9	3	4	2	7	3	6	6	6	2	3	7	6	3	3	6	3	3	5	1	10	2	13	8	3	4	2	5	3	4	2	5	6	3	2	3	4	4	9	4	3	7	1	11	4	2	1	0	2
Ndufs4	6	3	1	0	4	10	5	3	2	2	6	5	8	5	9	5	3	4	5	4	6	8	9	3	5	1	1	8	6	6	10	3	5	1	6	5	10	4	11	3	3	4	2	4	6	2	4	7	3
Cbx3	3	9	11	3	11	6	1	3	8	5	6	32	9	5	1	7	3	7	4	6	11	3	10	2	2	6	3	4	11	5	9	1	8	11	3	7	4	2	4	13	0	8	4	12	7	3	6	13	2
Cyr61	0	8	0	6	6	4	0	0	1	0	1	6	8	0	1	0	0	0	1	0	5	6	5	2	2	0	0	1	0	4	3	0	1	0	15	17	1	4	5	0	0	0	1	0	0	0	0	0	0
Snrpd3	12	1	6	2	10	13	5	13	6	2	4	13	11	7	6	8	4	5	7	6	12	7	14	5	4	13	0	7	9	8	11	13	5	12	2	9	4	5	5	10	6	4	6	2	6	1	4	6	6
Ostc	9	3	2	2	4	7	2	14	8	4	3	6	9	0	5	3	2	7	8	5	13	6	9	9	2	12	6	4	4	5	7	7	7	4	4	6	7	3	10	5	1	6	3	4	7	4	4	3	3
Fxyd2	0	0	0	0	0	0	0	0	0	0	0	0	0	0	0	0	0	0	0	0	1	0	0	0	0	0	0	0	0	0	0	0	0	0	0	0	0	0	0	0	0	0	0	0	0	0	0	0	0
Ndufa8	7	2	2	0	7	3	3	6	4	1	5	9	10	4	4	2	0	6	6	7	6	6	11	2	1	10	7	4	2	6	7	5	7	3	4	6	5	3	9	9	3	7	2	5	4	1	4	4	3
Hmgb3	11	7	4	1	10	9	5	25	2	5	11	19	6	6	8	9	3	5	7	7	11	11	16	4	8	15	6	6	20	8	12	10	6	12	4	14	5	8	5	8	3	7	12	4	9	4	9	13	11
Pglyrp1	0	0	0	0	0	0	0	0	0	0	0	0	0	0	0	0	0	0	0	0	0	0	0	0	0	0	0	0	0	0	0	0	0	0	0	0	0	0	0	0	0	0	0	0	0	0	0	0	0
Gm10076	6	8	4	0	5	5	6	18	4	3	5	15	8	9	7	6	5	6	8	5	12	6	20	10	8	6	12	7	11	6	7	8	4	4	8	11	10	7	13	5	7	5	2	17	4	3	7	4	5
C1qbp	7	1	5	2	6	6	3	22	1	1	1	13	9	4	6	6	5	3	4	6	8	7	5	1	4	11	8	3	4	5	2	14	4	9	4	8	3	10	6	13	3	2	4	1	3	1	3	9	8
Serpinh1	4	4	7	3	10	7	5	16	9	5	6	10	1	7	12	17	4	9	11	11	17	9	24	11	5	17	7	11	4	18	10	6	15	14	16	9	10	10	17	0	13	5	7	6	9	3	10	5	6
Cct3	4	1	4	3	5	1	6	10	5	4	4	8	5	8	7	4	3	6	8	6	5	6	18	6	3	9	9	12	11	15	5	9	5	9	5	8	8	5	6	6	8	5	7	2	6	1	3	11	4
Rac1	2	4	6	1	1	1	1	10	2	1	2	4	8	3	9	2	1	1	4	2	8	1	6	0	5	11	1	4	4	6	4	4	2	1	1	1	4	3	7	1	1	3	6	2	3	1	2	5	4
Mrpl12	10	4	4	0	8	6	2	9	3	4	1	14	10	1	2	7	2	4	6	4	9	0	10	4	3	22	8	7	4	13	3	4	4	6	2	5	4	6	4	15	4	5	6	4	2	1	2	3	2
Comt	2	1	4	2	3	2	1	7	8	3	2	1	3	3	6	1	0	2	2	0	8	1	7	5	0	4	2	6	3	0	3	2	3	3	4	3	5	1	4	1	3	2	1	3	3	3	2	0	0
Mtch1	7	3	5	1	7	6	4	16	5	5	4	22	3	12	5	13	7	5	10	13	17	10	11	14	9	15	10	7	11	7	5	12	8	3	10	24	10	8	12	15	7	5	11	8	12	3	2	10	7
Chmp4b	3	2	2	1	6	4	1	7	3	0	4	7	9	4	5	7	7	2	7	3	13	2	5	1	2	3	3	5	3	6	7	0	1	1	1	4	9	2	5	5	5	14	2	10	5	1	0	0	1
Banf1	6	3	9	2	5	7	1	10	1	7	3	14	15	2	10	6	3	2	5	5	5	3	10	0	2	11	7	3	9	4	4	9	3	4	6	8	4	4	8	4	2	6	5	2	3	1	1	10	3
Rbm25	7	3	4	0	5	9	3	8	2	4	4	9	6	5	6	6	5	9	2	5	5	4	14	8	8	13	3	10	4	3	11	4	9	6	3	3	8	3	11	1	6	8	3	8	5	5	11	9	3
Snrpc	8	1	6	1	7	3	5	12	4	3	8	12	7	2	6	8	7	4	7	8	8	5	15	4	12	14	3	0	10	7	10	14	2	8	3	8	8	4	6	6	3	3	3	3	4	3	2	12	6
Spcs2	2	9	2	2	5	2	2	10	3	5	4	8	0	1	6	9	0	3	9	5	7	6	17	6	6	10	3	11	2	5	4	4	6	7	3	7	12	2	4	7	3	3	2	0	4	3	3	7	0
Ube2b	3	3	3	2	9	3	4	14	0	4	8	9	9	11	8	5	5	5	8	4	10	8	8	2	3	9	8	9	7	4	9	2	4	6	9	6	11	5	13	9	12	7	6	10	6	2	3	3	1
Hnrnpm	14	5	1	2	16	4	7	12	4	3	5	13	10	4	5	7	1	13	9	2	8	7	16	9	4	9	2	7	18	10	4	10	12	7	10	8	10	0	4	4	9	7	3	7	5	2	4	6	9
Tkt	1	2	0	2	1	7	3	9	2	2	0	9	13	3	2	3	1	3	6	6	9	1	5	7	3	5	3	1	7	11	2	1	4	7	3	0	4	3	2	3	4	3	2	2	3	5	7	5	0
Mrps14	5	8	1	1	4	3	2	9	5	1	0	9	8	1	6	3	7	6	3	3	10	3	11	4	6	5	2	7	3	5	4	1	4	12	3	10	5	7	5	3	3	10	0	5	6	0	1	2	5
Psenen	2	4	7	0	10	3	3	11	2	3	7	5	8	3	0	3	4	7	7	4	7	0	11	3	2	9	6	5	5	4	11	4	6	5	4	6	7	2	9	4	2	3	3	5	3	0	3	0	1
Rtn4	9	2	0	2	4	6	5	5	1	2	4	4	11	5	8	11	1	3	7	3	8	5	10	5	1	2	7	4	2	4	9	6	5	4	5	2	1	4	6	2	7	8	1	3	1	0	5	2	1
Nol7	3	5	2	0	1	13	1	6	5	1	2	9	9	2	3	10	4	4	3	6	9	2	13	5	4	10	5	4	12	2	3	4	3	3	2	7	1	3	10	8	4	3	1	4	4	2	2	3	4
Ezr	4	2	5	0	3	2	2	2	2	3	4	5	5	2	5	2	3	6	5	1	8	1	10	3	3	1	0	0	9	1	6	2	0	1	5	6	3	7	2	2	1	2	0	4	5	1	1	3	2
Brk1	5	3	2	1	8	3	6	4	3	5	8	5	3	3	9	12	5	4	4	4	18	7	11	7	2	7	12	4	7	5	7	3	4	8	4	9	7	2	9	12	5	5	6	5	3	1	2	7	3
Srrm1	5	1	4	3	12	8	6	9	9	1	5	16	8	8	5	4	5	9	4	2	7	3	4	4	3	9	1	5	9	7	5	5	9	6	5	10	4	5	11	4	3	6	5	3	8	2	0	8	5
Lsm6	4	1	3	1	10	1	4	12	8	4	4	18	16	7	6	9	0	5	6	9	9	8	10	6	4	8	1	5	13	5	6	19	3	6	4	10	3	3	5	7	1	4	8	1	8	0	3	4	5
Itm2c	4	5	4	4	2	4	4	2	2	2	7	8	3	8	5	2	4	1	6	3	6	1	13	8	3	6	3	9	2	6	2	3	2	11	8	3	7	1	10	4	8	5	2	1	2	6	9	1	3
Cct2	12	4	5	5	12	4	9	17	3	2	5	10	3	9	12	5	0	7	7	8	6	6	10	8	6	9	4	10	12	9	7	13	10	3	6	8	10	13	8	5	5	6	2	8	3	3	5	6	8
Crip2	2	2	1	3	0	1	3	7	0	0	1	3	5	2	7	1	0	11	3	0	7	4	9	1	1	2	0	1	2	0	8	5	0	1	5	3	2	4	8	3	2	14	0	8	4	0	0	3	1
Atp6v0e	2	2	2	2	2	1	1	3	4	2	3	7	2	2	3	5	4	4	2	3	6	1	6	0	2	2	3	5	2	4	4	4	3	3	4	3	7	2	4	4	3	2	1	4	1	0	0	1	1
Map1lc3a	2	3	3	0	4	4	0	7	1	2	4	8	10	0	5	4	3	8	3	0	10	2	10	4	2	2	5	4	2	1	3	3	3	1	3	11	4	5	4	5	0	6	3	12	3	0	3	2	2
Pdgfa	7	4	15	3	3	4	11	11	7	7	16	12	5	9	10	0	2	7	13	1	4	7	4	15	1	5	3	11	9	5	8	3	10	11	11	5	9	4	5	8	10	7	2	10	6	9	9	5	2
Calm3	10	2	5	1	2	6	5	10	4	1	3	21	5	4	4	8	3	1	5	8	8	6	10	6	6	12	6	10	4	11	2	2	5	11	3	16	5	8	2	7	4	4	1	3	1	3	2	4	3
Lamtor2	5	5	3	0	5	4	6	6	3	7	7	7	5	5	10	6	5	3	5	2	10	1	10	4	6	8	5	6	8	7	6	3	5	7	3	3	4	6	7	4	3	7	2	2	4	2	3	3	7
Tmem59	6	1	2	4	2	3	3	5	3	1	6	4	3	5	3	6	7	5	10	1	5	7	8	4	2	3	1	3	5	1	9	8	8	4	2	10	7	2	8	5	6	10	2	5	6	5	3	5	1
Klf6	1	4	0	1	1	3	1	0	0	0	6	2	3	1	0	0	0	2	0	3	2	4	0	0	1	1	1	2	5	2	0	0	3	0	7	1	5	1	1	1	0	1	1	0	1	2	1	0	0
Tmem234	7	3	4	3	4	4	5	11	4	3	5	16	2	3	8	6	3	6	4	6	9	3	5	10	5	6	10	6	8	4	6	5	4	6	4	7	6	9	8	2	4	4	4	4	8	3	5	5	6
Hes6	14	10	3	2	3	3	3	4	3	4	5	3	0	2	9	4	4	4	5	0	18	2	22	3	3	4	1	3	0	1	7	2	3	6	3	2	5	2	6	2	2	7	2	18	6	1	4	2	0
Bola2	4	5	3	0	4	1	3	8	1	7	9	11	3	5	4	2	5	3	9	9	10	3	8	7	4	11	1	6	7	6	5	9	0	4	1	6	5	2	7	8	5	7	3	4	3	1	1	4	7
Abracl	4	3	3	1	7	6	6	5	1	2	6	14	6	7	11	5	5	5	7	2	8	6	5	2	3	5	2	4	2	4	3	6	2	3	8	0	8	2	6	3	7	4	3	9	4	2	3	1	7
Meis2	12	3	3	4	5	8	5	15	4	4	13	10	4	2	15	7	10	16	7	1	1	7	18	2	6	5	6	7	14	1	21	2	2	4	4	18	16	9	16	1	5	8	8	8	22	3	8	15	4
Ppp1r14b	3	3	4	1	10	7	4	19	7	3	5	17	8	12	3	8	2	5	7	12	16	7	14	2	2	4	3	6	10	7	9	9	5	5	2	10	6	1	3	4	5	0	5	8	6	1	0	4	4
Rrbp1	4	3	1	4	7	2	4	4	3	2	5	7	5	2	2	3	2	4	7	4	11	2	8	4	8	3	8	2	2	7	12	1	1	1	4	3	7	4	13	4	5	3	5	6	1	3	1	2	0
Mrpl33	3	3	2	0	8	7	2	9	1	4	6	7	6	2	1	6	0	7	1	6	10	2	11	1	2	3	3	3	3	5	5	4	2	5	3	3	2	1	6	6	2	3	3	3	5	0	5	1	10
Mrpl42	9	1	2	1	6	5	6	7	1	3	4	10	2	2	6	9	8	6	3	7	9	5	12	3	7	7	2	6	5	5	2	7	3	6	1	6	6	7	7	6	2	7	7	2	8	3	2	8	6
Sparc	5	13	10	9	13	5	7	11	4	10	9	36	1	7	11	9	4	9	20	5	3	9	48	18	8	19	21	20	9	18	10	9	3	10	12	14	15	14	37	11	15	24	8	4	3	6	4	9	4
Tst	2	0	0	0	0	0	0	0	0	0	0	1	2	4	0	0	0	1	1	1	0	1	0	0	0	0	0	0	2	0	0	0	0	2	0	1	0	1	1	0	0	0	0	1	1	0	1	1	0
Smap1	7	2	1	2	5	3	4	9	4	1	11	8	9	4	8	3	5	9	5	2	11	2	11	0	5	3	4	3	3	2	7	1	7	5	2	2	7	4	9	10	4	8	3	2	4	1	0	6	7
1810022K09Rik	5	3	4	1	9	12	5	7	1	1	1	14	5	2	10	9	2	8	9	3	5	3	28	4	7	8	5	8	6	6	3	8	9	4	4	0	9	2	14	4	9	7	2	8	2	0	4	2	10
Psmd4	5	1	1	1	4	5	6	7	4	1	3	5	3	6	4	7	1	4	4	2	5	5	4	2	8	10	4	6	7	12	17	8	2	3	2	3	4	6	7	5	4	1	3	1	3	1	2	4	4
Tpr	10	2	2	1	13	5	7	15	5	0	3	7	12	17	5	9	4	14	5	8	10	2	11	5	6	7	2	7	30	5	11	7	9	7	6	5	7	5	10	4	3	8	2	5	13	1	5	17	5
Atp1b1	0	0	0	0	2	0	0	3	0	0	0	1	0	0	0	2	0	2	0	1	0	1	1	0	1	0	1	2	0	1	1	0	2	1	0	0	2	0	2	0	0	1	0	2	3	0	0	0	0
Chchd10	3	7	0	1	10	4	8	3	1	2	3	12	19	1	11	10	2	6	0	3	4	2	6	4	2	7	3	8	7	8	0	6	4	1	1	6	10	2	10	6	1	13	7	8	2	0	0	1	2
Lsm5	5	4	1	1	9	5	6	13	2	0	3	13	10	3	5	7	2	3	5	4	12	9	6	7	10	11	3	3	10	2	5	13	3	3	5	11	4	4	5	11	2	3	3	3	4	1	5	6	6
Mlf2	5	7	4	1	8	5	2	11	2	7	4	8	9	7	4	2	6	2	5	5	12	4	8	7	3	5	7	5	6	5	9	8	4	11	2	9	5	6	6	5	5	3	9	6	8	3	1	4	2
Mrpl57	6	3	2	0	4	4	0	5	2	0	2	7	2	3	5	6	2	2	1	2	6	2	7	1	3	6	2	1	4	0	4	3	4	3	4	4	5	3	4	1	4	2	1	8	4	0	5	5	1
Eny2	2	2	1	0	8	3	5	10	1	2	1	19	10	5	1	6	2	9	2	2	10	0	10	4	2	7	3	7	9	2	5	3	1	3	2	8	9	4	1	5	5	4	6	7	5	1	3	8	6
Mrpl51	4	4	3	0	4	4	3	8	1	0	5	9	8	1	5	2	4	2	2	3	7	1	3	2	0	9	4	2	4	2	5	2	4	6	5	6	8	2	3	8	1	4	7	1	7	4	2	7	2
Tmem14c	3	3	5	2	5	3	6	5	4	2	5	7	12	5	5	2	4	3	3	4	10	3	10	4	3	7	3	3	7	5	2	4	6	6	0	10	6	2	4	3	3	3	4	6	4	2	1	6	2
Rbbp7	7	5	2	2	4	3	2	2	1	3	1	6	6	0	2	4	1	1	0	3	2	4	3	2	0	8	1	5	1	2	9	7	4	0	3	2	7	2	1	3	3	6	4	6	2	1	2	4	1
Mrpl17	7	1	4	0	4	6	2	4	3	1	1	12	7	1	6	2	8	7	2	4	3	3	6	5	1	8	3	2	3	5	3	2	7	3	3	7	5	2	9	0	3	2	5	4	1	0	4	10	3
Cope	4	2	2	1	2	5	2	4	0	0	4	7	5	0	2	3	3	2	5	2	9	5	4	2	4	1	9	4	2	4	1	2	6	5	4	3	6	3	6	0	2	2	4	3	1	1	0	6	1
Pdia6	4	8	0	2	4	5	3	8	2	6	3	7	5	3	4	7	3	3	8	6	8	4	12	6	3	12	2	9	8	12	7	4	3	4	6	3	7	1	10	3	4	8	4	3	5	2	4	2	1
Eif3g	7	2	3	0	8	5	2	9	3	2	8	12	7	10	6	8	5	4	6	5	6	2	8	4	8	8	3	2	5	9	7	6	8	5	3	8	2	6	10	2	1	6	3	3	2	1	0	8	2
Odc1	8	2	1	0	14	15	1	14	6	7	2	14	5	1	5	6	0	4	3	7	9	3	8	2	3	11	3	3	11	4	6	10	5	2	1	9	8	11	3	9	1	3	4	1	5	2	6	7	3
Tmed9	2	1	10	3	5	5	1	7	5	4	4	5	3	2	5	3	1	4	4	6	8	3	4	2	1	8	2	6	4	9	11	5	5	6	3	6	9	3	7	9	4	3	3	2	2	2	4	5	2
Gpi1	1	4	3	2	6	1	3	12	0	3	1	7	6	8	5	3	3	5	5	2	3	2	1	4	2	3	3	5	3	4	6	4	8	6	5	10	3	10	4	2	0	5	2	3	2	3	2	2	5
Elof1	3	3	4	1	5	2	1	9	3	2	6	6	8	6	3	3	2	3	2	5	5	2	3	5	3	9	1	1	1	5	2	2	3	2	2	8	2	4	4	6	2	2	1	2	4	2	2	3	4
Gm42418	0	0	0	0	1	2	2	2	0	0	1	4	4	0	2	0	2	0	0	2	2	1	4	1	1	0	0	0	2	1	3	1	4	1	2	0	3	0	1	4	1	1	0	3	0	1	0	1	2
Pafah1b3	5	2	3	1	2	6	8	15	2	2	10	8	9	3	5	3	5	3	5	3	10	9	8	4	0	5	2	5	4	5	10	7	6	10	10	8	9	3	5	7	4	2	2	6	3	0	3	10	3
Igfbp5	4	10	10	6	54	5	9	41	8	11	6	42	8	1	2	30	13	11	14	33	34	24	39	13	6	18	16	8	70	38	35	28	23	14	3	25	18	8	66	17	21	2	2	61	1	10	4	38	5
Mfap2	1	7	27	6	6	6	8	11	8	7	13	18	3	7	12	6	5	7	8	6	15	8	19	21	5	18	9	12	8	10	11	13	2	11	17	35	12	15	23	5	8	8	9	10	9	8	2	10	7
Bcas2	47	3	1	4	7	7	4	3	2	3	6	14	6	3	4	11	0	1	5	6	5	9	8	2	11	4	1	4	7	2	3	7	6	4	5	4	5	5	4	7	4	3	6	5	3	1	2	4	3
Uqcrc2	3	4	2	0	5	2	4	7	1	5	6	6	4	3	10	6	1	9	9	3	4	5	12	2	3	6	2	5	5	7	3	7	8	4	6	5	9	10	3	4	7	7	6	0	5	2	2	7	1
Psmb11	0	1	0	0	0	0	0	0	1	0	1	0	1	0	0	0	1	1	0	0	4	0	2	0	0	0	0	1	0	0	2	0	0	0	0	0	2	1	10	1	0	11	0	16	4	0	0	0	0
Taldo1	7	4	3	1	4	5	7	4	4	2	5	4	5	3	9	6	1	5	6	6	3	4	6	3	5	5	4	2	7	5	2	5	6	2	2	5	4	2	3	5	1	8	4	3	6	2	3	5	2
Zfp36	2	8	1	1	1	1	0	1	2	0	1	2	11	1	0	2	1	2	0	0	13	1	4	6	3	1	0	0	0	0	3	0	3	2	2	2	3	0	3	0	0	1	1	4	0	0	0	1	0
Lsm3	1	6	4	0	8	4	1	18	1	5	3	11	11	9	2	5	0	6	0	4	15	7	7	2	7	11	4	3	11	0	9	5	5	14	0	16	4	2	5	9	6	4	6	7	6	2	4	12	4
Hcfc1r1	0	1	4	0	5	9	3	4	0	0	4	3	6	3	1	3	5	4	2	3	6	1	3	2	2	3	2	5	7	6	6	1	3	3	3	3	4	1	5	5	4	6	1	5	5	3	2	1	2
Birc5	1	0	0	0	8	7	0	14	0	0	0	6	12	1	2	6	0	1	2	5	3	8	8	0	6	11	0	0	19	0	5	5	0	14	0	9	0	2	0	9	1	1	6	0	12	0	9	10	0
Lsm8	2	5	2	1	11	2	3	11	3	5	5	9	6	15	8	5	2	2	2	0	11	1	8	2	1	9	2	1	12	4	7	4	5	6	4	7	7	7	1	6	1	1	2	4	4	1	8	5	4
Btg1	2	2	0	1	5	1	5	2	0	0	3	8	2	0	3	0	4	3	3	3	4	1	3	4	4	1	4	3	5	1	9	4	4	2	3	3	3	1	4	2	5	1	2	2	2	0	2	1	0
Chmp2a	1	3	2	0	3	1	3	4	0	0	0	4	6	3	1	1	1	1	1	2	1	1	5	5	0	0	5	2	7	5	2	0	3	2	1	2	6	4	3	0	2	5	0	0	2	1	0	1	1
Pa2g4	4	1	1	2	9	3	2	5	1	7	7	18	7	11	9	5	2	2	7	16	2	5	15	5	0	18	1	7	5	9	10	8	9	3	6	6	3	1	8	5	0	10	10	1	7	2	8	7	12
Map2k2	6	6	5	0	3	6	4	7	2	5	2	6	5	4	4	6	4	3	7	8	12	5	12	4	2	7	3	6	12	7	6	4	1	5	5	6	8	6	6	2	1	3	3	8	9	1	3	1	3
Eif4h	4	3	3	1	11	8	4	10	3	2	1	5	6	10	4	13	4	1	10	7	2	4	11	2	5	7	4	1	12	3	5	5	4	4	1	3	9	9	3	4	5	7	4	12	2	5	3	6	3
Ndufs3	5	5	3	0	5	4	2	9	2	7	4	8	4	1	6	4	3	11	2	7	5	3	10	1	2	5	5	9	4	2	3	7	4	4	7	7	8	3	4	1	2	7	2	1	2	4	3	5	0
Tmem167	3	3	4	2	9	3	3	8	5	2	4	13	8	8	3	6	3	1	3	5	8	5	8	4	3	3	4	1	9	10	10	10	4	9	4	8	3	6	7	8	1	5	5	11	11	3	5	3	0
Mrpl20	1	3	4	2	13	9	2	5	0	2	4	11	6	5	6	4	2	5	4	5	12	2	6	2	4	4	2	3	5	3	3	5	3	5	1	5	5	5	5	3	3	7	4	5	7	1	5	2	4
Maged1	6	2	1	2	9	1	5	4	8	3	4	8	6	4	4	3	1	6	4	1	5	7	12	9	4	4	4	7	11	7	3	4	4	0	3	2	7	9	5	3	1	2	6	4	2	3	3	4	1
Aplp2	2	3	0	6	3	0	1	3	0	0	0	3	3	0	4	1	0	3	0	3	2	0	3	2	1	4	3	0	1	0	1	2	0	0	1	3	3	2	5	2	2	0	1	2	0	1	0	2	1
Phgdh	5	0	1	0	6	2	0	11	2	6	2	5	4	2	1	8	1	1	11	5	3	3	4	3	2	5	0	1	5	9	1	9	6	2	3	4	9	4	2	3	6	3	2	0	2	3	3	4	3
Tpm1	10	4	13	4	7	6	6	6	0	3	3	8	6	3	10	23	7	3	6	1	28	2	19	7	10	4	3	12	15	3	8	5	4	6	5	6	8	10	18	10	1	5	11	6	1	3	1	3	3
Ier3ip1	4	3	7	2	15	6	5	4	1	2	9	10	4	3	11	2	4	5	4	4	8	4	14	1	7	5	3	11	11	1	8	7	4	6	6	4	3	4	10	10	1	1	2	5	3	3	5	3	6
Trmt112	10	4	5	2	3	9	5	6	4	1	5	13	4	5	2	4	2	4	1	5	6	3	11	7	3	5	5	2	5	3	10	3	4	10	5	6	6	4	3	6	7	5	4	8	7	3	2	11	5
Tomm5	7	2	6	1	8	10	8	9	4	2	5	19	3	8	4	7	4	5	3	5	11	4	7	4	7	6	4	8	6	8	5	5	2	6	8	6	10	0	4	9	2	4	2	5	9	4	5	5	6
Cfdp1	8	7	5	2	6	6	4	3	7	3	7	15	5	2	8	7	7	12	6	2	8	4	10	4	4	6	1	8	4	8	10	8	4	7	1	8	5	8	5	10	4	9	7	2	3	0	2	7	11
Llph	5	2	3	0	8	8	2	9	4	1	5	8	5	3	3	1	5	4	3	6	4	7	9	0	2	7	3	3	3	4	5	4	1	8	6	1	3	1	5	12	6	4	4	5	7	6	2	4	6
Cdc37	3	6	2	1	8	5	3	6	4	5	5	4	7	4	2	4	0	4	5	4	4	4	4	3	5	9	1	7	6	8	8	6	7	4	2	6	8	6	3	4	6	0	7	7	1	3	13	5	2
Cct8	8	1	1	1	7	6	2	9	3	2	6	11	1	8	8	7	5	5	10	5	3	3	14	4	2	13	4	6	8	8	6	8	15	4	1	5	4	3	7	7	3	6	9	5	2	5	7	5	5
Sf3b1	10	2	2	1	6	5	4	9	3	2	5	19	2	5	5	8	4	3	11	3	10	5	9	9	3	13	4	10	7	10	13	6	5	2	11	8	7	5	4	5	9	6	6	5	4	7	4	5	4
Nasp	2	2	4	0	28	8	1	14	3	5	6	29	8	18	4	12	1	2	4	10	9	10	9	12	5	9	3	6	21	3	5	13	15	11	2	8	5	10	8	14	0	5	10	3	8	3	3	17	11
Hnrnpdl	3	3	2	0	15	7	5	11	6	7	2	13	9	5	4	14	0	10	8	13	7	7	7	3	3	8	5	7	14	4	7	7	5	8	4	17	6	2	5	4	8	2	10	3	5	1	5	14	3
Dctpp1	4	2	3	0	8	5	1	12	3	4	2	28	2	5	4	11	2	1	7	14	9	2	8	7	3	18	2	0	6	7	6	9	5	4	2	13	2	5	4	7	1	4	5	3	7	1	6	12	7
Pbx1	4	4	0	3	6	0	2	5	4	1	3	12	3	5	2	3	5	4	3	3	9	3	7	1	6	4	1	4	5	6	19	3	4	3	5	0	5	2	7	9	1	11	1	9	6	2	3	7	1
Gdi2	2	3	1	0	8	8	0	9	7	3	3	5	7	3	3	5	3	5	6	2	4	9	7	10	5	6	0	7	8	0	10	6	10	1	1	4	4	4	4	4	2	3	4	3	4	1	5	2	5
Tff1	0	0	0	0	0	0	0	0	0	0	0	0	0	0	0	0	0	0	0	0	0	0	0	0	0	0	0	0	0	0	0	0	0	0	0	0	0	0	0	0	0	0	0	0	0	0	0	0	0
Kif5b	7	6	3	0	9	4	3	9	3	2	8	9	6	6	4	6	2	14	4	5	7	3	10	1	4	6	5	7	5	6	8	2	3	0	9	10	6	4	10	3	5	9	5	9	2	1	6	18	7
Use1	3	1	2	1	0	0	5	3	2	1	3	3	2	1	3	1	1	6	8	2	8	1	5	8	2	4	3	2	4	2	4	3	6	3	3	4	6	2	9	3	7	4	3	6	4	1	2	2	1
Dnajc8	5	6	2	2	4	4	2	14	1	7	3	12	6	2	5	6	4	5	5	6	1	4	11	4	6	13	3	8	6	10	7	8	8	7	1	12	7	5	5	10	3	2	5	5	3	1	2	13	2
Polr2j	10	3	3	1	7	5	4	18	3	3	6	15	4	3	4	4	1	2	4	3	12	6	9	6	4	17	2	7	12	3	7	4	0	9	1	5	8	7	3	9	2	5	6	4	4	2	3	3	4
Hras	0	4	1	1	2	7	1	2	2	3	8	6	13	10	6	3	1	11	7	2	11	5	8	2	4	2	2	3	4	2	5	2	3	7	2	4	5	4	6	5	5	3	3	9	7	2	6	3	8
Aamp	6	2	1	1	5	6	3	6	4	1	3	0	5	4	6	4	4	3	7	1	16	10	12	2	1	3	4	7	4	3	8	3	2	3	4	3	5	2	5	3	2	10	4	5	6	1	1	4	2
Plet1	3	2	2	4	2	2	3	2	2	4	2	3	2	3	2	2	2	2	2	2	5	2	6	2	3	6	3	2	6	7	4	4	9	8	2	2	4	3	3	3	4	4	2	2	3	3	6	3	3
Pfdn2	4	3	4	4	9	6	6	10	2	5	3	10	8	3	3	2	1	4	8	2	5	4	11	2	5	9	2	5	5	8	5	3	2	5	6	7	9	5	5	14	3	4	3	3	4	2	4	8	2
Ldhb	6	3	0	1	2	7	0	5	0	1	3	6	5	3	1	5	3	1	9	3	2	5	9	1	4	6	1	5	4	5	6	9	5	8	2	5	7	5	7	3	3	2	1	5	1	2	2	2	4
Ktn1	5	3	1	4	6	1	3	6	4	4	3	13	5	7	3	1	4	10	3	2	4	2	19	4	5	6	3	6	11	1	10	0	3	8	11	2	3	5	5	3	2	6	6	2	6	2	8	4	2
Emg1	7	1	1	0	4	9	1	4	3	2	1	9	2	2	4	4	2	3	8	6	6	7	4	9	2	4	3	3	8	7	4	8	8	3	5	6	3	3	2	7	2	7	4	2	4	1	2	7	3
mt-Nd5	10	6	2	6	6	6	6	3	9	6	0	11	5	4	9	2	10	8	6	8	7	4	9	6	3	5	6	8	3	8	12	4	23	3	1	3	12	5	8	5	6	1	15	21	7	4	3	9	0
Fkbp8	3	5	2	1	2	2	4	4	1	0	2	9	11	2	4	2	2	2	5	1	8	8	10	2	3	9	1	3	3	1	5	2	3	4	1	7	5	4	5	5	5	2	2	5	6	0	2	2	2
Esd	3	3	2	1	6	3	2	12	0	1	9	11	4	3	9	10	3	3	9	3	4	9	8	4	2	5	4	7	5	3	8	10	3	6	8	5	5	1	6	5	3	4	4	2	2	2	3	7	5
Ttc3	15	5	8	3	4	1	2	11	9	2	3	13	5	7	14	15	5	13	4	0	9	16	20	6	9	6	13	11	16	6	30	4	9	6	14	7	8	10	25	10	15	11	1	19	7	2	2	9	4
Eif6	6	1	2	0	1	6	0	2	1	1	4	6	3	7	0	2	3	4	2	4	2	1	5	2	1	7	1	8	3	2	2	7	2	2	3	3	6	0	8	4	2	2	4	1	0	1	4	4	3
Txn2	5	6	3	1	10	6	5	12	3	3	3	10	8	3	2	5	3	3	5	8	13	6	9	6	5	3	6	1	9	6	3	12	5	6	3	11	3	5	3	3	6	4	2	6	4	0	4	10	4
Rab14	6	2	4	1	3	6	0	4	4	1	5	4	8	3	11	2	4	7	1	3	15	2	6	4	4	7	2	2	8	4	4	3	5	2	1	4	6	1	5	2	5	7	4	7	1	2	2	6	3
Ywhab	5	1	5	1	6	2	7	14	4	3	3	10	4	5	4	7	4	6	12	6	13	2	10	3	10	4	4	8	13	9	7	5	7	5	3	5	7	2	8	8	3	2	8	7	6	1	3	3	2
Dnajb1	1	0	2	4	2	1	2	2	1	0	3	6	3	1	1	1	0	0	0	1	1	0	1	2	5	3	3	0	2	0	0	0	1	1	1	1	1	2	0	4	0	1	2	0	0	1	1	1	3
Srsf11	9	3	1	2	10	10	6	7	1	8	2	18	5	10	3	8	7	8	6	7	11	8	12	9	2	8	3	5	8	5	8	6	6	7	5	11	11	6	7	10	3	5	8	4	12	3	5	10	10
Drap1	4	1	5	2	4	6	3	1	2	2	3	10	7	7	5	6	3	4	12	1	13	0	15	4	2	4	3	3	14	5	6	7	2	4	3	8	10	4	8	4	2	4	3	8	3	3	2	5	5
Dtymk	2	1	2	0	0	3	4	9	1	1	2	8	9	12	2	0	4	2	3	9	4	4	3	2	2	7	1	3	4	5	3	5	6	1	0	6	2	4	1	9	2	4	3	5	5	2	4	4	6
Arf4	13	1	8	0	5	7	6	6	3	0	10	5	3	0	8	6	6	8	7	2	5	5	9	6	3	4	4	8	5	6	5	4	3	7	8	4	7	4	7	3	6	3	4	6	3	2	2	6	8
1110008F13Rik	6	4	2	0	8	2	3	7	4	2	4	10	10	1	3	5	3	9	2	9	4	4	7	1	4	9	1	3	8	3	6	6	2	0	3	7	6	3	5	5	2	2	7	4	8	3	1	7	8
Mbd3	10	1	2	1	10	7	6	10	2	4	6	7	10	4	7	7	5	6	4	7	11	1	8	2	6	13	5	5	14	3	7	9	7	2	1	7	7	2	6	5	8	6	9	8	4	0	7	12	8
Sbsn	0	0	0	0	2	0	0	1	0	0	1	0	3	0	1	0	0	0	0	0	0	0	2	0	1	0	0	0	0	1	0	0	0	1	0	0	3	0	0	0	0	1	0	0	0	0	0	0	1
Eif1ax	5	4	2	1	4	8	3	10	4	4	1	15	10	4	4	8	6	4	13	4	11	4	11	4	6	9	3	5	7	3	8	12	8	8	3	6	5	2	5	7	3	4	5	4	1	1	2	5	4
Ap2m1	6	1	1	0	2	7	2	7	4	3	1	8	3	4	3	8	5	2	4	2	4	2	10	7	2	1	4	2	1	5	8	4	4	7	1	6	4	1	3	3	4	7	3	3	3	1	0	6	1
Nudt21	2	3	3	2	3	3	0	7	0	4	6	8	6	1	4	4	1	5	6	4	7	6	8	8	2	16	3	6	7	3	1	5	4	8	3	5	3	6	6	0	4	6	4	5	4	1	1	6	0
Fus	5	2	1	1	9	1	3	7	1	1	3	9	5	5	5	4	6	1	1	5	1	8	8	0	4	7	1	4	6	7	4	5	6	5	4	6	8	4	4	7	2	5	4	8	6	1	1	12	3
Etfb	7	0	2	3	4	4	9	8	1	1	4	7	2	5	7	3	5	4	1	3	2	9	7	2	3	6	3	7	5	6	1	8	2	4	2	5	9	5	4	4	0	6	3	2	3	0	5	3	3
Serf1	2	3	3	1	4	7	3	6	2	2	10	18	8	5	10	4	2	10	7	1	12	5	13	1	8	11	3	5	7	6	10	4	6	6	5	11	18	5	13	5	6	5	2	10	7	4	7	7	12
Polr2e	7	0	4	1	5	8	1	10	2	1	2	11	6	4	5	4	4	3	2	10	9	3	7	4	0	12	3	2	4	4	3	9	8	8	3	5	5	7	4	9	3	7	3	5	3	0	0	4	1
AA467197	0	0	0	0	0	0	0	0	0	0	0	0	3	0	0	0	0	0	0	0	0	0	0	0	0	0	0	0	0	0	0	0	0	0	0	0	0	0	0	0	0	0	0	6	0	0	0	0	0
Sfpq	7	6	0	0	14	3	9	18	3	4	0	12	13	4	6	8	2	4	9	4	4	4	7	7	12	4	3	6	19	1	15	5	11	4	1	7	13	8	5	5	5	8	8	7	8	4	7	8	1
Gstm1	1	1	0	0	0	0	0	1	0	1	1	2	0	1	1	1	0	1	0	1	0	0	1	1	1	0	0	0	1	0	2	0	1	0	0	1	1	1	1	1	1	0	1	0	0	0	0	1	1
Naa38	4	1	5	1	7	4	4	4	3	4	1	9	8	3	1	4	3	1	8	3	9	2	13	3	1	7	3	4	5	4	0	2	0	5	4	4	8	1	8	2	3	5	2	5	2	0	0	2	2
Stub1	4	3	0	0	6	6	3	8	6	2	4	10	10	6	4	3	0	0	5	7	5	4	10	6	3	10	5	5	4	1	8	8	2	4	1	13	5	5	5	8	2	4	3	7	3	0	5	10	1
Hes1	1	8	3	2	0	1	1	1	0	6	7	3	17	0	3	2	0	4	1	5	27	7	14	7	0	9	0	9	1	6	5	0	0	6	11	2	6	2	2	5	1	2	23	25	0	1	4	2	1
Ptp4a2	5	1	1	0	5	2	3	9	2	2	3	9	6	3	3	5	1	5	3	3	3	6	9	2	3	5	2	2	6	5	6	4	1	4	4	7	2	7	0	4	2	6	3	4	3	3	5	2	3
Atp1a1	1	1	0	0	1	0	0	1	0	0	0	0	0	2	1	0	1	3	0	1	2	0	0	1	0	0	0	1	0	1	2	0	2	0	3	0	1	1	3	0	0	1	4	0	0	0	1	1	1
Aprt	12	2	4	2	7	11	6	19	5	5	12	10	8	5	13	7	6	8	14	3	14	7	35	4	10	18	8	4	12	12	11	14	11	11	13	6	14	10	14	6	5	12	9	3	16	5	5	12	6
Cwc15	5	1	2	1	8	4	3	5	4	2	2	8	8	4	8	5	2	6	4	4	15	3	8	0	4	5	2	3	9	5	8	2	8	6	3	10	5	5	7	4	3	4	5	13	5	2	6	1	4
Cops6	5	4	3	0	5	9	2	4	3	0	7	9	2	2	5	5	3	6	3	4	5	3	7	3	1	8	3	3	4	2	4	6	8	4	5	2	9	4	5	2	4	5	1	2	1	2	1	4	5
Tpm3	2	1	2	0	9	1	2	9	3	4	1	13	7	7	5	7	2	7	7	2	7	8	7	4	7	9	2	7	11	2	4	9	11	3	0	4	4	7	5	12	4	6	5	4	5	1	8	16	6
Eif4a2	5	7	1	2	3	4	4	2	3	1	5	5	4	2	4	4	5	6	6	2	6	2	8	4	1	4	5	4	3	3	7	6	2	6	3	6	6	5	2	1	5	0	2	0	1	3	1	5	0
Hypk	2	3	2	0	7	3	4	2	2	8	3	8	4	2	7	7	2	5	2	3	10	9	7	6	2	4	5	1	6	7	7	7	1	6	4	9	6	5	7	2	3	7	0	8	6	4	0	6	1
Bag1	1	2	0	0	1	3	1	6	2	2	2	7	4	3	6	4	0	1	2	1	7	2	6	3	1	4	2	0	0	2	6	3	1	4	5	3	7	2	5	5	3	4	3	6	0	0	0	3	5
Hmg20b	5	2	1	2	5	7	5	9	5	4	2	6	11	4	5	5	2	10	2	2	6	2	4	4	2	0	0	1	1	3	13	4	1	1	3	16	6	7	16	3	1	12	4	15	17	1	3	3	2
Phf5a	2	4	3	0	5	2	5	19	1	4	7	13	5	5	4	9	8	4	4	3	11	5	11	2	7	16	4	6	6	7	9	5	2	8	1	10	7	7	2	10	2	6	2	3	10	2	3	7	5
Ube2d2a	9	4	0	0	4	5	1	5	3	2	4	8	7	8	7	7	1	9	9	2	4	5	8	2	4	8	3	3	8	5	3	1	8	2	4	12	2	4	6	3	2	6	4	7	5	3	3	5	4
Pnrc1	2	2	4	1	8	3	2	4	4	2	5	8	2	1	8	4	0	6	3	2	7	8	5	4	1	0	5	8	5	0	10	7	3	3	8	6	5	4	13	7	4	2	1	15	4	2	2	5	4
Ndufa10	7	2	1	1	10	3	4	9	2	3	3	5	5	5	7	5	2	7	3	8	6	4	9	5	5	8	5	6	6	7	4	7	5	3	2	3	5	5	4	10	1	4	6	3	4	2	1	6	4
Psmc3	5	1	4	3	2	1	5	6	1	3	4	7	6	8	4	5	2	2	4	3	3	6	6	7	5	9	3	2	5	3	3	7	3	2	3	4	4	4	7	11	3	3	5	1	2	5	7	6	4
Psmg4	4	2	1	1	4	4	3	5	2	0	5	6	3	3	2	3	2	5	5	5	9	2	3	1	4	5	5	2	6	5	6	6	4	5	3	7	3	5	2	2	4	2	1	4	1	4	0	4	2
Cdk2ap1	4	4	5	1	10	13	2	21	4	5	3	19	11	13	8	14	0	2	9	14	16	10	10	5	5	12	5	3	10	8	4	6	9	7	7	15	9	5	8	5	4	3	9	6	4	2	6	6	5
Polr2i	4	2	2	0	6	5	4	13	1	1	4	7	6	3	1	8	1	7	4	3	8	1	4	4	3	5	5	6	3	5	4	3	4	7	1	8	3	4	10	5	3	4	1	4	8	2	6	5	5
Arpc1a	2	7	0	1	6	0	4	8	2	2	1	5	7	7	2	2	8	3	6	3	5	4	5	6	2	2	5	6	6	9	7	5	6	5	4	2	6	2	5	2	6	6	3	5	4	2	0	4	4
Scd2	2	4	2	1	10	4	2	13	3	2	2	7	7	1	7	3	6	7	5	4	17	0	9	1	4	3	0	2	2	1	8	5	4	3	6	6	5	6	9	3	9	5	7	7	9	2	2	3	1
Prrc2c	16	5	6	0	9	3	7	14	4	8	7	17	5	8	8	9	2	12	6	5	9	7	14	3	6	5	5	7	10	3	19	2	12	8	5	10	9	9	14	8	6	8	6	17	3	4	9	10	5
Lsm2	3	2	0	1	5	4	2	11	1	3	1	14	11	6	1	3	0	3	2	4	4	3	4	1	1	12	2	3	15	4	2	5	1	2	2	8	3	3	3	9	1	4	2	1	4	1	3	7	2
Cd81	5	2	1	2	4	6	3	4	4	8	3	5	2	5	1	6	0	2	3	3	9	3	6	8	2	10	1	4	4	2	5	4	8	7	0	2	6	3	5	4	1	3	6	1	5	5	1	5	8
Cd52	0	0	1	0	1	0	0	0	0	0	1	0	0	0	0	1	0	0	0	0	0	0	0	0	0	0	0	0	1	0	0	0	0	1	0	0	0	0	0	0	0	0	0	0	0	0	0	1	0
Pdia3	1	1	3	3	3	3	3	6	3	4	5	7	1	0	1	2	4	6	1	0	5	1	6	1	2	3	4	2	3	3	7	4	2	5	2	4	5	1	3	3	2	6	6	0	3	0	2	0	1
Rheb	4	2	1	0	2	4	2	6	1	2	1	4	6	10	9	4	1	2	2	2	5	5	10	3	2	5	3	2	8	1	5	0	3	3	2	1	1	3	5	9	1	4	5	0	1	2	2	4	3
Med28	6	1	2	0	7	3	5	9	0	7	4	6	3	5	4	6	6	3	2	4	7	5	10	4	4	8	2	5	5	5	5	10	2	2	3	6	7	1	7	4	4	5	1	3	2	5	1	4	7
Knop1	6	8	3	0	8	5	8	8	6	5	5	11	11	7	3	6	4	6	7	5	7	6	6	3	3	11	4	1	16	5	8	4	4	8	5	5	11	6	14	4	4	5	4	16	3	2	8	5	2
Rnh1	2	1	0	2	1	2	0	3	2	2	6	1	5	3	2	2	1	3	4	1	2	1	7	4	3	1	0	5	2	3	3	1	1	0	3	3	3	1	10	4	1	3	0	0	0	0	3	2	0
Tsn	5	2	3	2	7	8	1	9	3	1	3	8	11	4	4	8	2	6	7	10	6	2	9	3	2	7	2	8	4	4	9	4	3	7	2	8	7	5	4	5	4	5	6	1	5	2	4	11	1
Ubald2	3	4	0	0	5	3	3	11	1	0	4	5	9	2	2	1	1	4	2	1	3	3	3	2	5	3	1	6	5	1	8	3	3	15	2	5	5	4	0	3	1	2	2	2	5	4	4	3	1
Nt5dc2	9	6	2	2	10	7	2	20	2	2	4	13	14	6	8	5	0	6	4	8	11	3	8	7	4	20	7	5	16	9	11	11	3	13	6	12	10	5	8	9	4	4	9	2	11	2	3	6	6
Ppig	6	5	2	1	12	8	4	8	2	2	1	17	5	3	3	2	1	6	4	9	4	5	11	7	3	4	5	9	5	9	8	2	4	5	4	7	3	4	6	6	5	2	6	9	8	1	3	5	3
Cxxc5	12	4	2	1	7	5	7	7	6	2	10	5	7	11	8	4	12	13	7	5	8	3	12	11	8	5	10	12	2	5	15	3	8	7	2	15	14	5	10	16	4	17	1	15	8	4	4	0	5
Cetn3	6	2	2	0	8	7	4	7	2	1	7	7	8	3	6	5	7	5	6	5	7	4	4	4	2	6	4	6	6	1	9	1	4	4	3	2	5	2	9	2	3	8	3	4	2	3	2	5	3
Il7	3	5	0	2	2	2	3	2	6	0	6	4	11	0	8	0	1	7	5	2	6	5	15	7	3	2	9	11	3	3	8	1	7	3	8	2	6	5	13	2	3	12	2	6	8	0	0	0	0
Myl12b	2	2	2	0	4	4	5	6	1	2	4	1	3	3	1	11	4	5	4	2	7	1	7	3	3	3	1	5	3	9	5	4	4	1	3	4	3	1	1	2	3	1	0	3	2	0	0	4	3
Thoc7	8	4	2	2	11	8	4	8	3	1	3	17	4	4	6	10	2	8	3	5	5	5	19	6	4	7	5	3	5	7	6	6	2	4	3	5	4	1	8	5	4	3	3	7	5	3	4	10	6
Ndufs8	2	3	5	0	10	3	5	13	6	3	2	8	3	4	3	4	2	6	5	4	6	3	5	6	4	5	5	2	5	9	9	6	6	5	2	5	1	4	4	8	5	5	2	7	4	1	2	1	0
Gm1673	3	1	7	1	2	2	4	13	1	6	4	16	4	6	3	5	2	2	5	9	11	5	13	13	8	13	4	5	5	4	9	9	5	4	1	8	7	2	9	11	4	8	9	6	0	1	2	10	5
Gtf2a2	4	0	3	0	8	5	0	9	3	4	4	5	7	3	2	7	2	1	2	2	8	3	6	2	4	5	3	3	4	2	3	6	4	6	1	5	5	2	2	9	3	4	3	4	3	2	1	3	3
Glrx5	5	1	3	1	5	8	3	10	2	0	2	11	4	2	6	5	2	6	6	3	12	2	8	8	4	6	3	3	8	4	3	6	5	6	6	6	9	2	6	8	2	6	5	2	1	1	4	3	2
Bax	3	2	3	1	7	8	5	13	2	4	4	12	9	4	7	6	3	4	3	1	8	4	11	7	4	4	1	5	10	4	9	9	8	5	5	3	7	2	6	2	5	2	0	3	4	2	2	4	5
Rab2a	6	4	4	3	4	2	7	8	1	4	1	3	2	6	3	3	3	3	5	5	10	3	6	9	2	5	3	3	7	2	6	3	6	9	5	2	3	2	5	4	4	6	1	4	4	3	3	1	4
Mtdh	3	4	2	0	6	7	1	6	4	5	2	12	2	4	6	2	3	8	2	4	7	7	13	2	5	13	4	1	6	5	10	4	2	2	3	7	10	4	6	4	4	4	5	3	4	3	6	5	0
Ube2r2	8	3	4	2	8	3	0	6	2	0	7	6	5	6	5	6	5	4	8	2	10	6	14	7	6	10	7	6	4	6	10	3	2	3	5	5	7	9	12	6	6	6	3	8	7	1	2	6	3
Polr2k	5	5	2	1	8	10	5	11	3	1	6	11	5	3	5	7	6	5	5	3	5	10	18	6	5	4	4	4	3	5	4	2	3	6	2	7	4	4	5	2	4	4	2	6	4	0	4	4	2
Plac8	0	0	0	0	0	0	0	0	0	0	0	0	0	0	0	0	0	0	1	0	0	0	2	0	0	0	0	1	0	0	0	0	0	0	1	0	1	0	0	0	0	0	0	0	0	0	0	0	0
Ak2	2	2	2	1	6	3	2	7	1	2	4	9	10	4	1	5	1	4	1	6	9	0	7	4	5	6	1	0	4	2	0	3	8	2	1	1	7	1	5	4	1	4	2	3	5	1	3	4	2
Snrnp27	8	5	3	3	5	4	8	9	2	2	11	5	4	2	4	3	1	2	7	7	5	6	11	3	2	4	3	5	8	5	5	7	4	5	0	7	12	4	8	6	3	3	3	7	2	2	3	8	2
Rabac1	3	3	3	0	0	1	1	1	0	0	1	6	1	0	3	3	0	5	0	3	7	0	9	3	1	3	1	3	1	2	0	3	2	2	3	3	2	2	2	2	3	7	0	7	0	1	0	0	1
Aurkaip1	5	3	4	1	5	6	3	6	0	1	7	6	5	5	5	4	3	1	1	1	9	6	7	3	5	7	2	2	7	6	4	5	5	7	5	7	9	4	3	5	3	3	4	5	4	1	0	2	2
Rp9	1	3	1	0	3	8	3	4	1	0	6	9	5	7	2	3	5	5	3	2	8	3	8	5	5	4	4	7	8	0	8	3	4	2	4	3	6	6	4	5	3	6	3	9	3	0	2	2	0
Wnt4	5	4	0	0	1	6	7	2	7	2	1	3	5	3	1	2	1	1	2	0	5	0	11	1	1	1	0	3	2	0	4	0	1	3	1	0	4	4	9	1	2	0	0	11	2	2	5	0	1
Hnrnph1	3	4	2	2	11	3	5	14	7	0	8	10	9	10	6	8	4	7	9	8	9	6	12	6	5	8	5	5	7	6	16	8	8	12	7	8	10	5	4	9	3	5	2	5	5	4	3	15	7
Ndufs2	0	1	3	0	5	2	8	7	1	5	4	6	4	2	2	4	2	7	5	8	4	4	6	3	2	9	5	4	1	6	7	7	4	5	2	6	8	5	6	4	3	3	2	4	3	2	1	1	3
Ptprf	3	0	4	1	8	0	4	10	4	4	5	8	4	2	4	6	8	4	6	6	11	9	18	2	9	4	6	4	2	2	9	2	3	3	8	4	13	5	12	3	6	5	4	7	4	2	8	6	0
Cib1	2	0	0	0	2	1	4	1	3	2	2	0	1	1	2	3	2	4	4	1	1	3	1	2	1	0	2	3	0	0	0	2	1	2	2	1	1	0	3	2	2	3	0	3	1	1	0	0	0
0610012G03Rik	2	3	3	0	3	7	3	8	6	3	2	4	7	3	0	4	2	3	4	4	10	5	8	5	2	5	5	3	8	3	4	1	5	1	5	5	8	3	3	9	2	2	1	8	7	0	2	2	2
Polr2m	5	4	4	1	4	9	4	2	8	5	7	13	5	9	3	11	2	4	7	6	7	4	7	6	5	14	3	2	7	5	9	4	6	9	4	8	8	7	5	10	3	7	1	4	2	4	1	11	5
Ctnnb1	3	1	3	1	2	4	0	7	3	3	0	5	4	3	4	1	4	1	4	2	3	3	18	0	1	4	0	1	9	1	8	2	6	1	2	5	3	2	3	8	4	1	1	10	6	2	3	3	2
Chchd1	5	3	6	1	7	4	4	9	2	5	4	7	2	3	6	3	1	1	3	10	8	3	10	3	3	6	1	1	4	2	3	7	1	5	1	4	5	3	8	3	0	5	3	7	3	1	1	3	3
Arhgdia	7	3	2	4	3	7	4	10	0	3	2	5	6	3	5	7	6	3	6	8	8	3	7	4	3	9	0	3	7	9	4	6	4	0	1	9	3	3	2	1	4	2	3	2	5	0	1	1	5
Rala	4	5	1	0	9	3	1	0	2	2	6	10	8	6	5	5	3	3	5	3	3	4	7	3	5	5	6	4	4	3	5	3	1	4	3	3	2	4	4	5	1	8	2	3	3	2	5	6	4
Apoa1bp	4	2	2	1	2	4	5	6	2	3	3	1	3	2	7	1	1	4	1	7	3	4	8	2	0	4	1	4	2	4	9	6	1	6	2	5	4	5	4	0	1	3	0	2	0	0	1	3	1
Ppa1	4	1	3	0	1	4	3	6	3	2	0	8	3	4	2	2	3	1	4	3	5	0	5	4	0	5	0	3	3	8	1	7	5	5	2	1	4	2	4	1	0	4	5	0	1	1	2	5	4
Impdh2	3	1	1	1	3	6	0	6	0	7	0	8	3	6	2	2	1	3	4	7	4	4	2	7	2	8	0	3	4	0	5	14	4	7	1	5	4	5	3	1	1	1	2	2	3	2	6	3	3
Gltp	4	3	0	0	1	4	1	2	5	0	3	3	11	0	2	3	1	9	2	1	13	0	10	0	2	1	1	7	3	1	9	0	4	1	3	1	3	4	2	5	3	6	0	6	6	0	0	2	3
Mrps16	2	3	1	1	4	4	5	4	4	0	1	2	13	3	2	7	1	4	5	2	10	6	6	5	1	6	6	1	4	5	3	1	1	3	2	7	3	3	3	4	5	2	1	4	3	0	2	4	3
Coa3	6	1	3	1	6	4	5	10	1	2	8	12	7	5	2	4	2	4	3	1	10	2	4	2	6	6	0	5	6	4	3	7	3	3	3	3	5	2	3	5	4	8	2	6	4	0	4	2	4
Zcrb1	4	3	2	2	8	4	2	4	2	0	6	8	5	3	5	6	0	5	2	5	7	6	14	4	1	4	2	4	9	5	3	5	1	3	1	6	5	2	4	6	2	4	2	3	4	0	1	6	3
Mpc2	4	3	0	0	8	2	2	5	0	2	1	2	4	1	2	3	4	2	5	2	4	1	8	3	2	0	0	6	1	4	2	0	1	1	4	5	4	2	6	3	0	8	3	5	0	3	4	2	3
Rer1	1	2	1	0	2	6	3	5	2	2	1	5	2	1	3	7	3	6	3	1	9	1	7	2	4	5	3	4	3	1	4	0	2	4	5	3	5	3	2	7	2	2	1	6	3	4	2	0	3
Sarnp	2	4	2	0	5	5	1	5	3	1	5	8	6	3	5	6	2	6	7	4	5	5	10	3	2	3	3	6	1	3	5	12	6	5	4	5	10	5	5	2	3	7	5	1	2	2	2	4	5
Dnajc19	5	1	6	1	6	6	2	6	2	3	2	3	5	3	2	1	2	4	6	1	2	4	6	3	2	1	3	6	5	4	6	2	2	3	7	2	5	3	2	5	1	3	0	3	8	4	1	8	2
Nfib	5	3	1	0	5	1	3	4	1	4	1	19	5	8	1	3	1	1	3	1	7	2	10	3	0	3	5	4	9	4	11	3	4	2	2	8	3	2	3	2	0	3	0	16	5	0	3	1	1
Psmc4	1	4	2	0	2	8	2	7	1	4	6	5	5	3	2	4	2	0	6	4	4	3	8	3	0	9	3	6	4	6	1	1	2	4	1	3	5	3	3	5	4	6	1	3	2	0	3	7	8
Ube2n	7	2	2	0	3	7	1	11	5	3	5	8	5	2	6	8	4	6	7	4	4	4	8	4	4	7	7	6	5	11	4	3	4	2	5	6	5	6	8	7	4	4	5	6	5	2	2	4	4
Lamp1	3	2	1	2	3	3	3	3	5	4	2	4	1	2	5	4	0	2	1	4	5	4	5	0	1	2	2	7	3	5	5	2	3	3	1	3	4	3	4	3	3	5	3	1	3	1	1	4	5
Smarce1	2	3	2	0	6	4	1	7	5	2	7	7	3	7	10	4	4	14	5	2	11	7	11	7	3	5	4	4	12	9	5	8	3	4	4	9	7	8	12	11	5	6	5	8	5	3	1	7	11
Denr	5	3	4	0	10	4	3	13	3	2	7	10	11	3	1	11	1	3	1	2	4	4	9	8	2	8	5	5	7	2	4	5	3	6	1	13	8	4	4	4	1	2	2	6	0	2	3	8	5
Tceal8	7	2	0	1	26	3	4	6	3	2	4	5	6	4	4	10	6	1	2	4	8	2	5	5	5	3	5	4	6	4	9	3	10	3	4	3	5	3	8	2	1	4	5	3	4	1	0	3	1
Gabarapl2	4	2	5	3	4	9	2	4	1	1	2	7	7	4	8	5	1	3	3	1	7	1	8	4	4	3	2	4	5	4	5	3	0	3	3	5	6	9	5	5	0	0	2	4	1	0	2	8	4
Rwdd1	5	3	6	1	12	8	3	5	3	1	0	9	7	9	5	6	4	3	5	3	9	3	11	3	1	6	5	3	7	1	6	6	4	6	1	5	3	3	4	3	4	4	4	9	6	1	1	10	2
Vapa	5	5	1	1	3	3	3	5	5	1	5	6	5	4	3	2	3	2	1	4	5	3	7	1	0	5	3	3	7	5	5	2	2	5	3	11	8	3	5	0	3	1	4	7	4	0	1	6	1
Rbms1	3	1	4	0	2	1	0	5	3	0	3	6	7	5	2	2	1	5	0	0	3	2	7	6	2	3	3	4	8	6	5	2	5	1	4	6	8	2	4	5	1	3	5	7	2	1	2	3	8
Luc7l3	5	3	7	2	7	5	5	10	5	6	3	10	2	3	5	1	3	8	4	6	6	2	6	5	3	9	5	8	9	5	10	9	11	9	6	8	6	3	5	11	9	9	5	6	4	3	2	14	5
Csnk2b	0	2	4	0	5	7	3	8	3	0	6	6	6	5	2	1	6	2	4	8	6	3	7	2	2	4	1	4	8	8	4	6	3	6	1	6	1	1	8	3	5	6	5	1	3	1	1	4	3
Fbl	2	3	0	0	9	1	1	9	2	3	2	14	6	5	2	3	5	3	2	5	5	5	9	5	4	9	1	5	1	1	5	12	7	6	2	8	3	4	1	1	3	5	4	2	0	0	6	0	5
Eif3l	6	0	1	2	1	5	4	7	4	4	5	8	9	2	5	4	1	2	3	2	5	2	9	1	1	3	3	3	8	3	5	11	6	6	3	6	1	5	4	2	4	7	4	2	3	2	2	2	3
Hnrnpu	4	1	0	0	3	1	2	6	1	0	1	9	7	2	4	2	6	4	3	9	5	2	11	3	2	4	2	3	6	5	3	2	5	5	4	5	4	3	5	3	1	4	5	3	3	1	2	3	2
Dapl1	0	0	0	0	0	0	0	0	0	0	0	0	0	0	1	0	0	0	0	0	0	0	0	0	0	0	0	0	0	0	0	0	0	0	0	0	0	0	0	0	0	0	0	0	0	0	0	0	0
Tmem147	4	1	0	0	5	3	1	1	0	1	1	6	4	3	3	3	4	2	3	3	7	3	7	3	4	6	2	2	3	3	2	4	3	2	3	5	4	2	3	6	1	3	1	4	3	3	2	1	1
Zmat2	4	5	2	2	8	3	3	10	3	5	7	14	3	6	8	6	3	5	5	4	5	4	8	2	3	10	8	4	7	4	9	13	4	6	2	10	4	5	10	2	6	3	4	3	4	2	3	4	4
Atf3	0	1	0	0	0	0	0	0	0	0	0	0	0	0	0	0	0	0	0	0	0	0	2	0	0	0	0	1	0	0	1	0	0	0	5	0	0	0	9	1	0	0	0	0	0	0	0	0	0
Dync1i2	1	6	1	1	11	1	6	2	3	2	3	5	3	1	8	10	1	6	2	2	6	10	8	1	3	2	3	4	4	5	6	4	2	2	6	8	4	2	9	0	4	7	4	4	6	3	2	8	2
Scgb1a1	0	0	0	0	0	0	0	0	0	0	0	0	0	0	0	0	0	0	0	0	0	0	0	0	0	0	0	0	0	0	0	0	0	0	0	0	0	0	0	0	0	0	0	0	0	0	0	0	0
Snrpb2	4	2	3	1	13	7	3	11	4	2	5	7	4	5	9	9	3	3	5	4	11	8	6	1	8	9	4	4	6	9	6	4	6	4	0	13	9	3	7	6	4	3	2	4	3	5	3	9	6
Rab11a	2	0	2	0	2	3	6	7	1	0	6	2	5	1	3	1	0	6	3	2	9	1	0	1	1	4	1	4	2	2	2	2	6	2	3	3	3	4	6	6	3	1	1	7	1	1	3	4	3
Tsen34	3	2	2	1	3	5	3	8	1	0	2	5	11	5	2	5	2	1	1	7	9	4	5	3	3	7	3	5	4	1	1	6	5	3	2	11	5	7	5	0	3	6	3	1	3	0	3	2	8
Ppp2ca	3	1	3	2	9	4	3	2	2	2	5	5	4	4	8	11	2	4	6	1	3	4	10	1	5	6	3	4	7	6	3	5	1	6	3	4	3	3	6	10	1	5	7	8	4	1	0	4	4
Ddost	3	1	4	1	6	4	4	5	2	1	5	5	2	2	2	3	7	1	2	6	1	7	11	3	2	5	6	4	2	4	2	3	2	4	2	1	4	5	6	5	2	4	3	5	5	2	2	5	2
Auts2	3	4	0	1	0	0	2	6	1	4	1	8	5	6	6	3	1	4	4	3	5	5	10	6	2	0	3	2	3	1	5	0	2	4	3	6	5	2	5	1	5	4	3	6	5	2	4	6	1
Rtf1	3	2	4	0	6	6	4	6	3	7	4	10	4	8	5	6	4	4	4	11	10	3	3	4	1	3	5	7	7	6	3	4	2	3	8	7	7	3	4	3	9	6	3	4	4	1	4	6	6
Aimp1	5	2	2	1	6	6	1	10	2	1	6	7	9	3	8	4	2	1	5	7	3	3	4	6	3	4	3	8	4	6	3	6	2	2	9	5	4	4	6	7	2	2	2	4	7	1	3	8	0
Jup	1	1	1	0	2	3	6	2	0	0	2	2	9	0	1	0	3	1	2	0	8	1	2	3	5	2	0	3	3	2	2	2	1	1	3	0	7	1	5	0	1	5	1	4	3	1	1	0	1
Hnrnpd	4	1	2	0	9	2	2	8	1	3	2	15	5	3	3	9	2	4	2	5	5	0	3	5	3	10	3	3	10	4	6	6	2	7	1	7	9	6	2	5	1	3	7	3	7	4	3	11	9
Sod1	1	4	2	2	6	7	1	9	6	2	4	18	1	3	7	6	2	4	4	11	3	3	9	9	4	8	4	5	6	5	8	16	3	2	5	4	4	1	7	4	6	5	1	6	4	0	2	1	4
Etfa	1	0	4	2	4	1	3	1	0	1	0	3	3	4	4	3	0	6	0	0	2	2	1	2	4	3	3	7	1	4	3	2	4	2	2	2	1	2	3	2	5	2	0	2	3	1	1	0	1
Trim28	6	2	1	1	7	5	6	14	1	1	5	7	2	3	3	6	2	3	4	9	9	2	8	6	1	7	4	0	2	3	7	9	5	4	3	6	8	3	5	2	2	7	3	10	4	1	4	5	7
Apobec3	0	0	0	0	0	0	0	0	0	0	0	0	0	0	0	0	0	0	1	0	0	0	0	0	0	0	0	0	2	0	0	0	0	1	0	0	0	0	0	0	0	0	0	0	0	0	0	0	0
Eif4e2	6	2	2	0	8	1	0	7	3	4	3	5	3	5	5	1	2	6	7	6	2	1	9	2	2	7	0	2	6	5	4	4	3	2	3	1	4	3	4	3	1	4	0	5	3	1	4	3	1
Gcat	7	5	0	0	1	9	3	2	3	3	3	4	2	3	4	0	4	8	0	5	6	3	16	2	1	4	3	2	1	2	10	2	5	5	1	13	7	3	6	2	3	7	4	4	10	2	3	2	3
Acp1	5	5	1	1	8	5	6	9	2	3	4	9	9	5	3	8	3	6	6	4	6	8	10	5	3	15	4	5	5	6	5	7	8	11	2	7	9	4	8	8	4	5	5	4	6	0	3	9	7
Psip1	12	2	3	0	7	5	2	8	1	4	3	6	5	6	4	10	3	5	7	5	6	3	9	6	3	8	3	5	8	3	7	13	8	2	0	5	6	2	5	2	4	9	4	3	5	3	5	8	10
Lamp2	1	2	0	2	0	2	3	2	4	0	1	1	1	1	3	0	1	3	1	0	3	0	7	0	1	1	3	0	0	0	4	0	0	1	3	1	3	2	3	2	1	0	1	5	7	1	0	1	2
Ssu72	5	0	2	1	2	5	1	8	0	1	2	8	5	1	2	3	1	1	0	1	6	6	5	2	5	8	6	2	4	8	4	3	1	2	0	4	1	3	1	2	1	2	2	1	2	1	1	4	0
Dctn3	4	2	4	1	8	4	1	4	1	1	5	4	3	4	9	4	3	5	3	5	5	3	8	3	6	4	1	4	8	3	3	2	1	1	1	5	4	4	4	2	2	4	1	3	6	1	1	2	0
Stra13	2	2	1	0	4	3	2	1	1	1	2	5	3	1	1	3	2	3	2	3	3	4	5	1	1	2	2	3	4	2	1	5	2	4	1	2	5	3	4	1	1	0	1	3	1	0	3	3	0
Saa1	0	0	0	0	0	0	0	0	0	0	0	0	0	0	0	0	0	0	0	0	0	0	0	0	0	0	0	0	0	0	0	0	0	0	0	0	0	0	0	0	0	0	0	0	0	0	0	0	0
Idh2	4	3	3	0	6	2	5	8	1	2	1	2	6	1	3	4	3	2	4	3	6	3	3	7	1	7	1	1	8	1	4	2	5	4	3	5	5	3	3	6	2	2	3	2	5	1	3	6	3
Pycard	0	2	0	0	0	2	0	1	2	0	2	0	7	0	1	1	0	0	0	0	1	0	1	0	0	0	0	2	0	0	0	0	0	0	3	1	0	1	3	0	2	1	0	0	0	0	0	0	1
Gipc1	0	4	0	0	1	3	2	13	0	4	1	7	8	4	3	3	2	3	2	3	8	6	2	1	4	3	2	3	3	1	4	2	3	1	1	5	4	2	4	2	2	4	2	4	4	1	3	1	2
Vps36	5	0	3	0	5	2	2	6	2	6	6	4	9	3	4	5	2	4	2	3	4	7	7	0	2	9	4	12	5	4	3	4	3	2	5	1	7	1	8	7	6	6	3	3	4	0	1	5	0
Btf3l4	6	2	5	2	4	2	4	6	2	6	4	11	5	11	1	3	2	7	6	4	4	6	6	8	2	5	3	3	4	4	6	7	7	10	2	4	8	7	4	2	3	8	4	7	3	2	5	3	5
Sod2	7	4	1	0	2	5	5	1	1	0	4	8	3	2	5	3	3	5	1	2	4	2	5	2	4	5	1	7	1	1	5	2	7	2	3	3	5	1	6	4	0	9	2	6	1	1	0	3	2
Rnf187	3	4	7	0	4	3	5	7	7	2	4	12	3	5	7	5	3	5	6	5	7	8	7	5	2	8	2	1	3	7	9	6	3	3	5	9	4	6	2	8	8	6	5	3	2	1	1	6	4
Suclg1	5	1	1	1	3	1	3	7	6	0	5	5	2	2	4	6	3	1	5	3	9	4	7	0	1	11	3	4	2	1	10	4	2	4	7	5	7	2	2	6	2	7	4	2	3	1	5	3	3
Ssrp1	2	0	0	0	13	2	3	3	4	2	2	13	8	2	3	6	1	7	2	5	1	4	7	4	3	13	3	2	6	4	1	5	5	3	2	3	3	4	2	4	0	8	3	3	4	1	3	10	4
Rrp1	4	3	1	0	4	1	2	6	2	4	3	5	9	0	6	3	3	5	2	3	4	2	5	2	3	3	3	6	4	5	5	1	4	1	4	3	4	2	2	8	4	2	1	3	1	2	4	5	2
Mrpl38	3	0	2	1	1	6	0	7	1	1	1	1	6	3	7	0	3	2	0	0	3	1	1	1	0	6	1	4	1	2	4	2	5	0	1	3	1	0	4	5	1	1	1	1	2	0	1	1	0
Ergic3	3	2	6	1	2	0	2	5	2	3	6	5	2	3	3	9	2	4	4	5	3	3	6	5	5	3	3	6	2	4	2	5	2	3	3	10	4	4	8	4	1	6	1	3	3	1	0	2	1
B230219D22Rik	3	2	1	0	6	1	8	5	5	5	4	7	11	7	3	5	2	9	1	3	6	3	4	3	6	5	0	1	5	4	13	1	3	1	1	1	9	4	8	2	2	4	2	7	1	1	4	4	2
Psmc5	3	1	1	1	7	3	2	3	1	3	5	6	1	3	4	5	0	4	2	5	7	0	5	4	2	3	4	1	3	5	3	8	6	1	1	3	4	1	3	3	2	5	2	0	1	1	0	4	4
Pfdn6	3	4	7	1	4	5	2	4	2	0	3	7	6	2	4	5	1	2	4	4	9	1	14	3	1	6	2	3	5	4	2	9	1	8	1	12	2	2	5	3	3	6	4	2	4	0	0	9	7
Isg15	0	0	0	0	0	0	0	0	0	0	0	0	0	0	0	0	0	0	0	0	0	0	0	0	0	0	0	0	0	0	0	0	0	0	0	0	0	0	0	0	0	0	1	0	0	0	0	0	0
Sap18	5	2	1	1	7	5	3	9	0	5	6	11	4	3	3	3	6	0	3	3	8	3	4	4	3	3	1	3	4	3	6	3	5	6	3	6	4	5	3	3	2	8	2	1	3	2	1	10	3
Ccdc12	1	1	3	0	7	3	2	8	2	2	0	1	7	3	3	7	1	1	2	6	4	3	7	4	2	3	3	4	7	2	2	3	1	1	4	5	3	2	0	5	2	2	1	3	2	2	2	3	3
Tbcb	4	2	0	0	3	3	0	5	0	0	5	4	6	1	3	3	2	2	3	3	8	3	6	5	2	3	3	7	1	3	2	6	6	4	3	9	5	2	6	3	3	4	2	7	2	1	3	6	2
Arglu1	5	2	8	1	1	3	1	11	4	3	2	8	6	6	4	5	2	6	3	3	5	1	12	3	5	3	7	5	8	9	6	4	6	3	1	5	9	2	2	13	0	3	6	6	1	4	3	12	5
Cebpb	4	0	0	0	0	0	0	0	0	0	0	5	11	1	0	0	0	0	0	0	3	0	1	0	0	2	0	0	0	0	0	0	0	1	1	0	0	1	1	2	0	0	1	5	1	0	2	0	1
Zfhx3	8	7	2	2	3	1	6	12	7	4	1	9	2	6	12	5	5	8	11	2	7	1	14	5	5	11	7	9	7	4	18	1	2	11	2	14	6	4	15	7	1	6	3	16	4	1	4	8	3
Arpc5	5	4	3	3	4	7	4	2	3	2	7	3	6	1	7	5	2	4	2	5	4	5	8	0	3	0	2	4	5	2	6	3	2	5	4	1	8	7	5	1	4	4	1	10	3	0	3	0	6
Atf4	2	4	3	1	4	3	8	5	0	2	2	4	4	3	3	2	2	1	5	4	1	3	10	4	3	1	2	3	8	3	3	4	2	7	1	1	2	11	4	1	1	1	3	5	5	3	1	4	4
Pla2g16	2	2	0	0	1	3	2	4	2	2	4	1	9	0	2	0	4	1	0	0	5	0	7	1	1	2	2	4	4	1	2	2	1	3	1	1	5	10	1	0	2	1	0	4	1	3	0	1	4
Supt4a	5	4	6	0	6	2	4	4	2	2	6	6	5	2	7	8	6	4	6	0	7	8	11	2	8	5	3	3	5	5	1	9	5	7	6	6	5	6	3	5	9	4	5	5	2	1	3	4	4
Chd4	4	1	5	3	12	2	1	7	2	4	3	14	11	6	9	6	1	11	2	7	3	4	15	2	6	3	2	4	16	0	13	5	7	13	4	9	6	4	11	3	8	3	5	8	2	4	3	13	1
Lamtor5	0	1	0	0	8	1	0	3	2	1	4	4	7	3	2	5	1	5	3	7	4	3	7	1	2	3	4	4	3	1	2	3	5	2	2	3	3	2	4	4	2	1	2	2	2	0	2	2	2
Ppp1cc	2	2	1	0	10	4	4	9	2	3	4	4	4	2	2	9	2	3	6	3	5	6	12	8	4	3	1	4	5	4	2	5	2	8	0	6	5	2	2	6	6	9	2	5	3	3	2	7	3
Cxcl12	11	10	1	2	0	3	5	1	4	0	7	2	5	0	5	1	2	6	5	0	20	0	13	0	2	0	2	4	0	0	1	0	0	4	14	4	5	5	5	6	0	4	0	20	13	2	0	1	1
Fundc2	4	2	1	1	3	0	2	7	1	3	6	5	3	5	6	1	1	4	1	3	4	2	2	1	1	7	6	5	6	7	4	2	2	4	3	3	2	3	6	2	3	7	3	3	2	1	1	2	1
Rnaseh2c	4	2	4	0	9	2	1	9	5	2	0	4	6	2	6	4	5	2	2	6	9	8	10	2	5	7	5	2	7	2	2	5	3	6	2	5	4	2	3	7	0	6	5	5	3	1	2	11	2
Nenf	0	4	2	0	5	3	1	2	0	4	5	13	1	1	4	4	0	0	5	5	9	1	7	3	2	0	2	5	1	1	2	2	0	3	1	1	1	4	3	2	2	1	4	1	1	0	1	1	3
Bex2	0	4	4	0	7	7	11	9	9	0	8	5	3	3	0	1	3	0	9	3	17	2	11	1	8	2	0	6	17	7	6	2	10	5	0	12	8	4	9	9	14	2	0	5	9	5	5	5	7
Ppp1r2	3	2	0	1	1	4	3	3	2	0	1	2	4	4	5	1	2	6	0	1	5	1	4	0	5	1	3	2	0	2	3	0	2	1	1	2	5	7	10	7	2	10	1	10	1	0	0	5	1
Ube2m	5	1	1	0	6	3	1	8	1	0	3	11	8	4	1	6	1	7	5	4	8	2	9	1	0	3	2	4	1	3	4	2	2	2	1	4	1	1	3	3	1	3	2	3	2	0	2	4	2
Nxf1	7	1	4	2	5	6	6	9	0	3	3	9	3	4	5	7	6	1	4	1	6	4	16	6	2	2	3	5	3	6	11	6	5	4	3	6	8	3	7	6	6	3	0	6	2	0	1	5	4
Cox20	6	3	2	2	4	1	1	0	0	0	8	7	4	1	6	1	1	9	4	0	7	4	11	0	3	4	4	2	0	1	5	5	1	3	0	9	1	5	5	2	3	3	2	3	5	0	3	3	1
Ift20	5	2	2	1	2	3	0	2	1	1	5	3	5	1	2	8	0	4	1	0	11	2	7	2	5	6	4	3	2	3	4	3	1	4	1	0	6	2	4	2	0	4	0	3	1	2	1	7	0
Emc6	2	4	2	0	4	8	1	7	2	1	3	8	10	2	4	1	1	2	2	3	8	3	3	2	3	5	3	6	6	3	5	3	0	2	2	4	3	3	4	5	1	3	4	2	4	2	0	5	4
Rcn1	4	1	1	0	3	3	2	4	2	0	0	1	8	0	2	3	2	3	0	2	8	1	9	6	2	1	0	1	3	1	6	2	3	2	4	0	5	3	3	2	4	5	1	5	0	3	3	2	1
Mrps36	8	4	1	1	7	3	4	6	2	1	4	8	4	2	4	3	4	4	5	7	4	5	9	9	5	6	6	9	1	6	6	5	2	3	8	5	7	4	4	5	4	7	3	3	8	1	2	4	5
Csrp2	3	6	7	1	2	4	5	2	3	0	2	5	5	13	10	7	0	4	5	2	2	3	12	5	4	7	5	4	4	2	5	5	2	0	17	4	3	5	8	4	1	0	2	3	0	4	1	3	0
Reep5	1	3	1	0	3	1	2	1	1	0	2	2	5	2	6	0	1	4	2	0	8	2	3	0	4	3	3	0	1	0	2	1	0	3	1	1	1	0	2	1	0	0	3	3	0	2	1	0	1
Cacybp	6	3	0	0	6	6	1	7	2	1	2	13	5	6	3	7	5	3	6	8	4	7	8	2	2	9	3	6	13	4	1	7	9	7	4	11	5	2	9	3	2	5	3	3	2	1	0	6	5
Scp2	2	2	2	1	5	1	5	3	3	1	3	5	0	2	4	1	7	6	4	2	6	4	9	3	2	5	2	4	1	2	4	2	1	1	2	1	4	4	5	4	1	4	1	2	2	3	3	5	2
Fam104a	5	1	5	0	10	8	4	5	1	2	3	6	7	4	4	5	3	3	3	3	7	4	9	2	2	5	1	3	7	2	4	0	5	3	1	5	2	4	7	8	6	7	2	3	3	1	1	3	4
Ybx3	1	4	3	0	2	5	3	3	2	2	0	14	12	6	3	2	1	5	2	3	14	2	6	2	4	3	0	3	7	0	1	5	4	4	3	11	6	2	8	1	3	5	4	7	1	0	0	2	1
Mrps12	4	2	1	1	4	3	2	13	1	1	6	9	4	4	2	5	3	3	0	6	10	4	7	3	3	6	1	2	5	7	5	7	1	4	1	3	6	3	8	3	3	4	3	2	4	0	2	3	0
Hsd17b10	2	1	4	3	5	5	7	9	1	1	2	8	4	3	2	4	2	5	5	2	7	2	9	7	4	4	4	6	8	7	4	3	1	2	5	1	5	12	7	3	3	1	1	2	2	0	2	1	0
Srp19	2	1	5	2	4	8	3	5	7	2	5	5	4	4	3	0	3	3	3	3	10	6	9	5	4	4	5	4	6	3	5	3	1	1	3	2	4	5	5	3	3	2	1	3	2	0	2	3	3
Cldn3	0	1	0	1	2	0	0	4	0	2	1	4	2	0	2	1	2	0	4	0	1	1	1	2	0	1	1	2	7	2	2	5	2	0	5	3	2	1	3	0	0	0	2	2	0	0	0	4	1
Ubxn4	5	5	1	4	7	0	4	3	1	1	4	9	1	3	8	8	6	8	5	2	6	4	9	4	3	3	7	4	7	2	3	1	1	7	1	1	3	3	4	7	4	4	3	7	1	2	3	2	1
Bzw1	4	4	2	0	6	5	2	8	1	3	2	7	4	6	4	5	0	4	7	6	5	2	6	5	1	6	3	3	10	3	5	7	7	3	3	7	7	1	3	7	3	5	1	3	3	1	2	4	6
Eif3j1	6	0	4	3	6	5	2	11	3	0	6	16	9	8	6	4	5	5	5	8	11	2	10	3	3	2	6	2	7	7	4	4	4	7	3	7	3	10	6	7	4	6	3	5	2	0	5	9	2
Tcf25	5	5	3	1	1	2	3	6	3	1	2	9	6	6	6	0	4	9	5	1	7	4	2	4	3	5	3	4	7	7	8	2	6	2	3	11	3	4	7	1	2	4	1	9	4	0	0	0	5
Ube2k	7	1	2	2	4	8	5	19	7	1	3	9	4	1	3	4	3	2	8	1	4	8	6	1	3	7	3	4	3	6	8	5	9	6	0	5	2	3	5	5	3	5	3	2	3	1	5	6	5
Hbb-y	5	5	4	1	8	3	11	6	3	2	13	18	9	4	4	5	3	5	14	6	7	7	11	10	7	8	9	2	5	12	8	10	8	6	9	6	10	15	5	9	5	14	8	9	5	4	6	7	6
Nisch	3	5	2	3	6	8	2	9	6	3	6	2	3	5	9	4	0	7	3	5	5	2	13	1	4	4	4	4	3	5	8	2	7	2	5	5	3	3	7	2	3	1	3	3	6	3	8	6	2
2610016A17Rik	1	2	4	1	3	2	1	1	2	1	1	1	12	2	2	5	1	0	2	0	3	0	4	6	1	2	1	3	2	1	1	1	0	0	6	2	3	4	3	1	3	5	1	9	1	1	1	0	0
Sdhd	1	2	3	0	4	4	5	12	1	1	6	7	7	3	6	5	4	4	1	4	8	5	9	6	4	6	3	4	8	4	2	6	1	4	4	8	4	6	6	3	1	4	3	2	7	1	3	5	2
H2-Q7	0	0	0	0	0	0	0	0	0	0	0	0	0	0	0	0	0	0	0	2	0	0	0	0	0	0	0	0	0	0	0	0	0	0	0	0	0	0	0	0	0	0	0	0	0	0	0	0	0
Snrpa	5	5	4	0	4	6	4	7	0	3	1	4	6	3	8	7	2	1	5	6	6	2	6	7	2	6	4	4	6	6	4	15	6	6	4	7	6	5	5	1	2	4	5	1	2	3	1	1	3
BC031181	4	2	4	0	1	5	2	3	4	3	5	10	6	1	2	5	3	4	1	2	7	3	10	3	2	4	3	3	3	1	4	3	2	4	5	5	1	2	6	3	2	2	3	2	4	0	0	4	2
Akr7a5	4	5	5	0	1	3	6	2	0	0	6	7	6	6	1	3	4	2	2	1	6	2	4	1	3	5	4	3	4	2	6	3	1	2	8	10	6	6	4	4	4	8	5	4	2	3	3	2	2
Ewsr1	5	0	3	1	3	4	3	3	1	6	2	6	4	1	6	5	1	2	7	7	5	5	12	3	3	7	4	4	7	4	4	1	2	3	0	3	6	1	3	2	2	5	4	7	3	0	1	5	2
Mien1	0	2	0	2	3	2	3	7	0	0	2	6	2	3	5	1	2	1	2	3	6	2	2	3	5	5	2	5	3	3	2	4	4	1	2	3	4	2	3	0	2	3	0	3	0	0	1	4	1
Ddt	4	4	1	1	2	0	4	1	0	0	1	7	2	0	7	4	3	3	5	1	9	4	6	7	0	3	4	4	1	3	2	4	0	0	2	3	5	2	2	5	1	5	1	2	0	1	3	1	1
Dnajb6	3	1	2	0	11	5	5	13	1	1	3	2	2	4	3	10	2	2	7	1	2	7	7	3	3	4	1	1	6	2	2	5	4	3	2	4	1	2	3	3	3	9	1	4	5	0	2	4	1
Pgrmc1	2	2	1	3	4	1	4	8	1	4	3	6	0	1	6	4	2	1	0	2	6	8	8	2	4	2	3	1	1	6	3	3	5	2	4	2	1	2	4	0	5	4	1	1	3	4	3	4	3
Tpm4	0	1	2	1	6	2	0	8	0	0	1	4	5	5	2	3	2	2	4	4	7	4	4	3	3	5	3	3	3	5	0	0	2	6	1	5	4	1	2	3	2	0	1	2	1	0	3	2	6
Timm10b	4	2	2	1	1	2	3	5	4	2	2	4	1	1	2	3	3	2	1	3	6	1	4	1	2	5	2	1	5	4	3	3	2	3	4	7	5	0	1	3	1	3	2	6	3	0	1	2	6
Sdhc	6	1	6	1	6	3	4	4	1	0	2	5	6	5	4	1	4	4	5	4	5	4	10	5	3	3	2	3	3	1	7	6	1	5	1	4	6	7	4	3	3	6	6	3	8	0	2	6	0
Lamtor4	5	1	0	0	3	4	2	1	3	2	4	5	5	3	1	2	1	0	2	1	4	2	3	1	5	2	1	2	0	2	3	0	1	2	0	0	6	4	2	4	2	3	0	3	9	0	1	0	2
Sumo3	5	2	4	0	7	5	1	3	1	3	4	8	1	0	3	4	4	3	5	6	9	4	12	2	4	2	4	2	0	5	3	3	5	4	1	6	5	1	3	1	3	0	5	8	2	2	1	0	4
Dnajc15	4	1	1	0	4	6	1	5	3	1	3	1	3	4	4	3	1	6	2	3	5	4	2	0	4	2	2	2	4	2	3	0	2	2	1	2	3	7	4	4	2	4	3	1	2	3	1	3	1
Chd3	1	2	1	1	4	2	1	4	3	6	2	7	7	1	7	2	0	5	1	0	7	6	11	2	5	3	2	4	6	5	10	1	1	0	4	4	3	4	8	4	4	3	1	6	4	2	7	1	2
Trp53	2	0	4	0	3	2	0	7	0	4	8	8	1	1	3	4	2	1	2	3	7	1	6	6	1	2	1	2	7	1	5	5	8	6	1	4	3	4	5	4	2	4	2	3	3	1	3	6	2
Lcn2	0	0	0	0	0	0	0	0	0	0	0	0	0	0	0	0	0	0	0	0	0	0	0	0	0	0	0	0	0	0	1	0	0	0	0	0	0	0	0	0	0	0	0	0	0	0	0	0	0
S100a8	0	0	0	0	0	0	0	0	0	0	0	0	0	0	0	0	0	0	1	0	0	0	2	0	0	1	0	0	0	0	0	0	0	0	0	0	0	1	0	0	0	0	0	0	0	0	0	0	0
Serp1	3	2	1	0	4	2	2	5	1	3	3	7	3	1	2	4	0	2	3	4	5	2	1	1	1	3	4	0	5	0	1	1	4	2	2	2	2	3	3	0	5	1	1	2	1	0	3	3	1
Capns1	1	0	1	0	2	3	1	2	1	1	3	3	4	1	1	1	4	3	4	2	7	2	7	3	5	1	1	2	1	4	2	1	1	5	1	2	7	2	0	3	3	5	1	0	0	1	1	1	2
Lamtor1	7	1	0	1	5	1	3	5	0	0	4	6	5	1	3	2	1	3	3	4	5	2	8	4	3	4	1	4	5	5	3	2	1	4	0	5	3	3	4	6	7	3	2	3	4	2	4	3	4
Cdc26	3	1	8	0	3	2	5	11	2	0	2	6	5	4	5	2	2	3	5	2	10	7	3	4	2	7	4	6	7	3	5	3	5	4	2	6	3	6	5	2	5	5	0	4	5	2	3	2	9
Smc4	2	0	1	0	3	1	0	13	0	3	0	9	5	2	0	1	2	0	1	6	1	0	1	0	0	9	0	1	18	0	2	2	2	9	0	17	1	2	0	14	1	1	5	0	12	0	6	16	0
Csde1	3	2	1	0	2	1	5	3	0	1	4	11	4	1	5	2	1	3	4	1	4	1	8	1	2	8	5	1	10	2	5	4	3	4	4	3	6	1	1	1	1	3	2	4	2	1	5	3	1
Mrpl28	1	3	2	1	3	4	1	9	0	2	5	5	6	5	5	8	1	2	2	2	7	3	4	5	2	7	3	0	3	2	1	7	1	0	1	6	4	4	1	1	2	4	4	4	3	1	0	2	2
Spag7	1	1	2	2	5	3	2	8	1	0	6	4	6	2	4	5	0	2	6	5	7	3	10	1	3	6	1	6	7	5	5	2	6	3	1	7	8	6	6	7	4	6	3	2	5	2	3	4	0
Rbm17	3	4	1	0	2	3	5	6	4	4	6	6	8	4	3	7	2	4	1	3	6	5	6	5	5	6	3	3	4	1	3	6	0	3	5	4	4	4	4	6	2	5	10	4	1	1	0	3	4
Dpm3	3	2	4	0	0	0	3	4	2	2	0	3	0	1	3	3	1	2	1	4	10	3	2	2	1	5	0	2	5	2	2	7	5	2	3	5	2	3	3	1	2	4	1	1	1	2	3	2	0
Apex1	3	3	1	2	3	2	2	12	1	2	5	10	6	3	3	7	3	2	9	4	5	4	6	4	0	10	8	3	10	10	4	8	8	5	3	7	8	6	3	5	5	3	7	3	6	0	3	2	6
Top2a	0	0	0	0	0	1	0	8	0	0	0	5	11	1	1	2	0	0	0	8	1	0	0	0	0	11	1	1	11	0	17	1	0	8	0	15	0	0	0	8	1	1	13	0	9	0	15	9	0
Hadh	2	2	1	2	4	5	3	7	5	0	5	5	6	3	8	2	0	4	2	1	3	4	5	1	1	2	4	4	5	4	2	5	1	1	2	4	1	3	7	5	4	2	0	2	1	2	2	2	2
Snx5	1	3	4	0	2	12	3	4	1	3	3	4	10	7	8	4	5	1	9	3	9	0	3	3	6	9	3	3	6	1	3	5	6	3	6	8	4	6	1	5	3	7	1	6	3	1	1	9	6
Pin1	1	0	4	1	2	6	2	8	4	1	3	13	5	5	2	1	1	4	1	2	9	6	3	5	2	8	4	1	6	4	1	4	2	6	1	4	7	2	3	5	2	1	4	3	3	0	3	8	3
Mtch2	4	3	1	0	1	2	1	4	0	2	0	8	3	3	6	2	4	3	5	0	6	8	14	4	3	3	5	5	1	2	6	3	9	2	3	7	2	5	6	5	2	5	2	4	2	4	2	1	1
Gadd45gip1	5	1	3	1	4	5	1	5	1	4	4	8	2	2	2	5	2	1	4	3	7	4	4	1	7	6	4	2	6	2	5	2	1	4	3	2	1	1	2	1	3	5	3	2	6	2	2	1	3
Arpc5l	4	3	5	0	3	2	3	3	2	0	2	6	6	3	6	3	4	4	4	1	1	4	4	3	7	5	1	0	4	3	4	5	2	4	2	2	4	7	3	4	6	5	4	3	6	0	5	4	1
Txnl1	2	1	0	0	2	2	0	6	0	1	0	5	3	4	4	5	1	1	2	5	2	3	4	3	0	4	4	2	2	2	3	5	4	3	2	3	3	0	2	2	0	3	1	1	5	1	5	5	6
Tacstd2	0	1	1	0	2	0	0	0	0	0	0	1	3	0	0	1	0	3	0	1	1	1	4	0	0	0	1	0	1	0	0	3	2	1	6	0	0	0	3	2	0	0	0	2	0	1	0	0	0
Ppp4c	7	0	2	2	5	3	5	6	2	1	6	10	8	4	2	0	2	2	5	5	5	6	5	2	4	5	0	4	6	2	6	5	3	4	2	7	8	3	6	8	1	2	2	1	6	2	3	3	4
Gm29666	5	1	1	0	0	16	0	2	5	1	3	1	2	0	1	1	0	1	0	0	5	0	0	0	5	4	0	1	0	0	3	0	0	1	0	8	13	0	1	2	0	7	0	1	5	0	1	0	0
Ccnd3	1	1	5	0	3	2	2	5	6	3	5	8	7	4	2	4	1	1	5	2	5	5	11	8	2	2	4	2	5	2	2	5	2	5	5	6	8	6	4	5	4	4	4	4	4	2	5	3	3
Commd1	1	2	1	0	7	5	2	2	2	0	3	5	6	3	1	5	2	0	2	4	11	3	4	1	5	5	2	0	0	5	2	5	3	4	1	4	3	3	4	3	1	0	2	3	1	1	7	2	4
Cald1	6	3	0	0	6	0	4	5	2	1	1	6	0	0	7	16	8	2	12	0	5	0	10	15	2	3	2	4	5	6	1	8	3	2	15	3	0	2	7	0	3	1	2	3	1	1	2	15	2
Mgp	1	4	3	1	0	4	1	7	6	1	2	6	3	1	4	2	1	1	1	4	0	3	11	4	0	0	6	2	0	1	8	0	4	13	9	0	2	1	4	1	6	0	0	1	7	15	3	7	14
Pithd1	8	2	2	0	1	3	0	1	8	1	12	2	6	0	9	2	9	9	3	0	8	3	25	2	8	1	4	7	0	1	6	0	3	2	2	9	12	4	8	9	1	11	2	13	7	1	1	2	0
Bex1	6	6	1	2	22	10	5	17	3	3	7	17	3	7	2	21	3	1	5	7	6	8	4	15	4	13	8	7	16	18	8	11	3	12	11	11	10	15	6	10	9	6	3	2	2	1	0	4	12
Slc9a3r1	3	3	2	0	3	5	4	5	2	1	8	7	2	2	2	6	3	7	4	2	7	3	3	8	2	1	6	0	2	3	6	2	1	4	2	4	5	8	3	3	5	5	1	1	4	2	1	6	1
Prpf40a	7	1	1	2	10	4	6	4	2	2	4	12	6	4	8	4	3	5	4	5	2	2	9	7	4	4	6	11	10	2	5	4	7	3	6	7	6	3	6	9	6	8	3	6	2	2	2	4	1
Wdr83os	1	4	5	1	3	1	1	8	2	5	4	13	5	1	4	3	1	2	1	0	5	4	9	0	4	5	1	5	7	5	7	6	2	3	2	4	4	2	4	1	1	2	2	3	1	1	0	6	1
Mpc1	2	0	0	0	1	4	2	2	0	1	2	2	1	2	1	0	1	4	0	2	2	1	3	3	1	3	1	3	1	0	2	0	0	2	1	2	0	0	3	1	1	1	0	2	3	1	1	1	1
Arf6	3	0	1	1	2	2	3	9	0	3	3	1	3	3	2	2	0	3	3	2	7	1	4	1	4	0	1	1	2	5	2	2	3	3	1	2	4	1	2	1	0	2	2	5	6	0	2	1	2
Ssbp1	8	1	1	2	1	4	5	9	5	3	5	8	9	5	6	6	1	4	4	2	4	3	7	6	1	3	3	4	10	5	9	6	6	2	4	0	2	1	4	4	2	3	3	3	1	3	4	3	2
F3	1	1	2	0	1	0	0	1	0	0	0	0	6	3	0	0	0	0	0	0	0	2	0	0	0	0	0	1	0	1	0	0	0	1	1	0	0	0	1	0	0	0	1	1	0	0	0	0	0
Psmd11	9	2	4	0	4	3	3	7	2	2	2	8	1	2	5	2	4	3	3	3	2	1	4	1	1	5	1	2	3	4	3	2	4	4	2	3	3	0	4	0	3	4	3	2	5	1	1	9	3
Cd164	2	6	4	0	4	2	4	6	3	4	2	4	6	0	5	0	2	1	2	5	8	4	4	0	1	5	0	1	5	2	1	3	2	2	3	1	2	1	4	4	1	2	0	14	3	3	2	0	2
Cuta	4	1	2	1	1	1	0	5	1	0	1	4	5	5	1	3	1	1	4	3	3	2	6	2	1	2	4	2	6	3	10	3	1	0	2	3	4	3	2	4	5	4	2	0	0	2	0	1	0
Acin1	2	0	1	2	5	3	1	8	3	1	1	6	4	7	7	7	5	4	5	5	4	10	5	5	3	12	3	5	8	9	6	3	7	6	1	4	5	1	3	9	4	2	4	5	6	2	2	6	6
Mettl9	0	3	1	4	8	4	1	4	2	1	4	3	5	4	2	7	1	1	6	3	10	3	8	7	4	4	5	1	4	2	5	4	4	6	5	7	6	6	2	3	4	3	2	4	6	0	2	1	4
Atp6v1e1	3	0	8	0	3	2	4	3	1	1	3	7	7	6	2	2	5	5	0	4	4	2	5	3	2	3	1	3	3	6	4	5	5	5	3	3	5	5	8	5	4	4	0	1	1	1	1	2	3
Plp2	8	1	2	2	6	8	1	12	2	3	4	7	14	5	7	2	5	4	4	5	7	0	7	7	0	7	2	4	2	3	6	3	3	8	7	2	6	6	7	6	8	8	1	3	2	2	5	2	7
Rsrc2	5	3	1	2	5	2	5	8	5	3	3	8	7	2	2	3	4	8	2	4	4	5	7	5	3	6	2	7	5	3	8	5	8	5	5	3	7	4	8	4	2	3	6	6	5	3	4	7	3
Uchl3	3	2	1	0	6	4	2	3	4	0	6	4	5	4	4	0	0	4	2	1	3	0	3	0	2	5	2	4	3	3	1	5	7	3	3	5	4	0	4	5	0	1	0	1	1	1	6	2	12
Mrpl34	6	7	1	1	6	7	1	6	1	1	4	9	7	3	3	3	1	2	5	1	4	3	3	4	3	9	7	1	4	4	8	10	0	6	3	5	5	7	7	2	3	7	5	6	3	0	0	1	2
Sec11a	6	4	4	2	8	3	2	8	2	4	2	10	3	1	2	4	2	1	3	2	7	1	9	6	4	3	6	3	3	5	6	5	2	4	2	1	3	4	1	2	2	4	6	3	2	0	4	4	4
Pdcd6	5	3	0	1	4	5	5	8	0	1	2	6	4	1	2	3	2	2	5	2	4	1	5	4	5	4	4	0	4	5	3	2	1	2	3	4	5	2	2	4	3	2	1	4	1	2	0	1	7
Pax9	3	2	2	2	5	0	1	13	4	3	3	3	2	0	8	5	4	2	6	1	5	4	4	9	1	7	1	1	8	4	4	4	3	6	1	12	5	6	8	0	2	4	5	8	4	1	3	1	1
Mrps7	3	3	1	0	3	7	2	1	3	1	3	1	3	4	4	4	3	2	0	1	4	3	2	5	3	1	3	1	2	1	4	4	1	1	2	1	3	2	4	6	2	3	4	5	1	1	0	1	0
Akirin2	4	5	1	0	6	3	3	7	4	0	10	7	13	4	4	1	5	5	3	3	9	6	9	8	2	6	10	4	12	6	6	5	3	8	2	6	10	5	10	3	4	7	6	7	4	2	4	6	1
Canx	2	0	2	0	8	1	3	8	2	1	3	6	3	2	2	1	2	4	1	3	7	3	5	4	2	6	1	4	3	6	1	1	2	4	1	2	4	4	4	7	6	8	4	2	3	1	3	1	0
Isg20	0	0	0	0	0	0	0	0	0	0	0	0	0	0	0	0	0	0	0	0	0	0	0	0	0	0	0	0	0	0	0	0	0	0	0	0	0	0	0	0	0	0	0	0	0	0	0	0	0
Txnl4a	5	1	1	0	9	4	2	6	1	1	7	9	3	5	8	3	1	3	5	4	3	1	6	5	3	2	3	2	9	4	1	4	4	7	4	3	0	4	2	7	0	1	2	5	1	1	4	2	3
Psmc2	2	4	2	0	1	4	4	6	1	0	1	6	4	1	2	6	2	4	1	0	5	1	3	2	2	2	2	2	2	1	4	8	3	3	2	3	1	3	6	4	3	3	5	1	0	1	0	1	4
Echs1	1	4	3	0	5	10	3	3	5	2	5	6	1	4	2	3	1	6	6	2	3	4	5	4	4	3	2	5	5	6	3	7	3	9	4	2	4	4	7	0	3	4	4	3	1	3	3	4	3
Cdk1	0	0	0	0	1	1	1	8	0	0	1	8	12	1	1	1	0	0	0	4	1	0	0	0	0	10	0	0	11	1	1	0	0	12	0	8	0	0	0	4	0	1	9	0	10	0	3	12	0
Tnc	0	0	0	0	0	0	0	0	0	0	0	0	0	0	0	0	0	0	0	0	1	0	0	0	0	0	0	0	0	0	0	0	0	0	0	0	0	0	0	0	0	0	0	7	0	0	0	0	0
Papola	7	2	3	1	4	4	0	6	0	2	0	9	4	6	3	6	1	5	3	4	5	9	5	1	5	6	3	5	3	1	5	2	6	5	1	3	6	3	3	3	3	2	4	1	4	1	3	4	5
Tff3	0	0	0	0	0	0	0	0	0	0	0	0	0	0	0	0	0	0	0	0	0	0	0	0	0	0	0	0	0	0	0	0	0	0	0	0	0	0	0	0	0	0	0	0	0	0	0	0	0
Cldn6	11	12	2	13	12	2	2	21	6	7	10	17	8	0	6	8	3	4	12	8	7	8	19	8	13	10	6	13	7	15	4	8	5	3	9	9	4	13	14	6	10	10	4	6	8	3	1	6	7
Snhg6	3	2	2	1	3	2	3	7	1	0	2	6	8	7	4	5	0	2	5	3	10	3	5	7	1	4	3	5	5	4	4	5	9	1	3	5	5	9	4	3	4	4	3	6	4	5	1	3	3
Iapp	0	0	0	0	0	0	0	0	0	0	0	0	0	0	0	0	0	0	0	0	0	0	0	0	0	0	0	0	0	0	0	0	0	0	0	0	0	0	0	0	0	0	0	0	0	0	0	0	0
Ctsh	0	0	0	0	1	0	0	0	0	0	0	0	2	1	0	0	0	0	0	0	0	0	0	0	0	0	0	0	0	0	0	0	0	0	0	0	0	0	0	0	0	0	0	0	0	0	0	0	0
Krt7	0	0	0	1	0	0	1	0	0	0	0	1	0	0	0	0	0	0	0	0	0	0	0	1	0	0	1	0	0	0	0	0	0	0	0	0	2	0	0	0	0	0	0	0	0	0	0	0	2
Polr2l	2	3	2	0	2	4	2	8	1	1	4	17	8	1	5	7	5	4	4	3	14	3	9	0	3	4	4	3	8	5	5	8	3	4	2	2	5	2	6	4	3	5	2	2	4	0	2	5	1
Cdv3	5	5	6	0	7	1	3	4	8	3	3	13	5	8	2	4	0	3	2	5	13	6	5	4	0	3	5	5	9	1	9	2	6	3	2	5	14	3	6	6	3	2	2	3	3	1	1	2	6
Sin3b	2	3	3	0	2	3	3	2	3	0	4	1	1	0	5	2	2	4	6	0	6	3	8	1	0	9	1	4	3	1	0	5	1	2	2	1	2	1	4	1	0	1	0	2	3	0	1	1	2
Bub3	1	0	1	0	2	2	1	11	3	1	3	6	6	1	2	0	3	2	2	2	2	2	3	2	2	11	2	1	6	0	9	1	2	9	0	10	1	3	2	2	2	2	4	0	9	0	4	6	3
Fn1	2	2	3	0	1	0	1	4	4	2	1	0	1	1	3	1	8	3	2	2	24	1	23	0	1	1	1	2	2	0	5	1	2	2	0	3	8	2	16	6	1	5	1	31	8	1	2	1	0
Lsr	1	2	0	0	4	2	1	2	0	1	0	5	5	0	1	0	0	0	0	3	2	2	1	0	1	2	3	1	1	4	1	3	2	1	0	1	2	3	0	1	2	3	1	2	4	1	3	3	0
Isl1	3	9	2	5	11	8	7	5	3	2	14	18	10	0	7	15	7	10	4	13	2	19	25	11	2	4	9	9	21	3	11	7	7	15	16	6	20	10	18	1	12	11	1	18	21	6	7	30	5
Rab11b	8	5	2	1	4	2	6	4	1	0	6	4	8	3	6	2	3	4	4	0	6	4	8	1	3	3	4	2	8	3	6	3	1	4	2	4	4	5	7	3	3	7	3	3	3	0	0	3	2
2021-09-07	3	4	1	1	7	4	2	3	1	2	5	2	3	8	5	1	1	11	3	0	3	4	10	1	7	6	4	6	5	3	3	2	5	4	6	4	6	1	3	2	3	2	1	2	4	4	3	8	4
Alcam	0	1	0	1	1	0	1	0	0	0	2	0	4	0	1	1	0	0	0	0	9	0	1	0	0	0	0	0	3	0	3	0	0	0	0	1	0	0	0	0	0	0	2	0	0	1	0	0	0
Dcxr	0	0	1	0	0	1	1	0	0	0	2	0	0	1	0	0	1	0	0	0	0	0	2	0	0	0	0	0	0	1	0	1	0	1	1	0	1	3	0	2	0	1	0	6	1	0	0	1	0
Mrpl21	7	2	3	1	4	4	2	4	6	0	2	3	5	4	5	4	2	6	4	3	6	3	7	4	3	5	6	5	8	10	2	3	9	4	3	7	2	3	1	1	2	3	6	0	4	0	2	3	0
Mrpl43	5	4	1	0	2	2	3	7	1	0	3	6	5	0	3	2	3	3	2	3	3	3	6	2	1	2	3	4	5	2	5	2	7	1	1	4	5	3	10	3	5	1	1	3	3	1	1	3	2
Arpc4	1	4	4	1	4	0	3	5	3	1	4	6	4	1	6	4	1	3	2	4	4	4	10	2	2	5	1	2	6	5	3	2	2	6	5	2	2	2	7	2	1	2	2	1	5	4	1	0	3
Dcun1d5	2	2	1	0	7	0	2	2	1	0	4	12	3	3	0	3	1	3	4	1	8	3	3	1	4	6	2	2	2	4	2	3	4	2	2	4	6	5	6	3	0	4	2	7	5	0	1	5	4
Spink5	0	0	0	0	0	0	0	0	0	0	0	0	0	0	0	0	0	0	0	0	0	0	0	0	0	0	0	0	0	0	0	0	0	0	0	0	0	0	0	0	0	0	0	0	0	0	0	0	0
Rbmxl1	5	3	2	2	9	8	2	9	2	3	3	9	4	8	5	5	2	3	7	2	7	3	4	2	2	7	3	3	5	5	0	2	7	1	2	5	4	5	2	8	3	4	4	8	4	1	3	2	6
Fam195b	3	1	2	0	3	1	2	3	5	2	3	5	8	0	2	3	4	3	2	5	7	1	4	3	1	2	3	6	6	3	3	3	2	4	3	4	3	1	3	5	1	2	1	2	2	2	2	5	1
Rab1a	6	2	0	1	4	4	3	4	2	2	4	3	1	2	4	3	2	0	0	4	7	2	7	3	3	4	1	3	4	0	3	1	3	3	2	2	4	0	1	2	3	4	2	1	1	0	1	2	3
Grpel1	2	1	1	1	3	2	1	8	1	2	3	8	6	2	3	4	0	3	2	3	5	2	6	0	6	7	7	5	8	6	4	2	7	1	3	6	2	3	4	1	1	4	4	2	1	0	1	0	1
Snrnp70	7	2	4	2	6	4	5	2	2	2	0	3	4	2	4	5	1	4	4	1	5	2	11	3	3	5	1	3	8	5	6	4	0	4	1	3	2	1	3	5	2	7	3	4	5	3	3	11	5
Lgals1	1	2	1	2	3	2	1	8	2	0	0	22	0	0	0	5	2	1	4	1	28	3	18	0	1	12	2	4	3	4	0	11	2	0	4	8	5	5	22	3	2	0	1	2	0	2	1	1	10
Imp3	6	1	1	1	5	3	4	8	2	2	7	6	5	2	2	3	1	3	8	4	7	3	2	3	3	5	1	2	11	1	4	7	3	4	1	5	3	6	8	1	2	6	2	4	1	1	3	3	2
Churc1	5	2	3	0	7	1	4	4	1	0	4	2	2	2	4	3	1	3	2	2	4	1	5	4	5	1	5	1	4	3	2	0	1	2	2	6	3	2	2	2	3	3	0	6	1	2	1	5	0
Mapre1	3	3	4	1	6	2	1	6	6	1	1	13	4	3	5	6	2	3	8	3	6	5	3	4	2	5	2	3	1	6	4	2	2	2	2	8	4	3	2	6	4	6	5	3	11	1	4	5	4
Fubp1	1	2	3	0	9	3	8	14	2	4	6	11	4	9	2	3	4	4	4	7	5	10	18	9	8	7	7	2	4	3	6	5	9	8	1	3	2	2	0	7	4	6	5	2	4	1	3	12	6
H2afy2	6	4	0	1	7	2	7	7	4	2	2	13	1	1	5	7	0	2	6	3	8	7	6	1	4	8	2	3	7	3	4	9	6	4	6	8	5	4	5	10	4	3	7	8	4	5	5	6	9
Mrps17	4	1	1	0	3	1	0	4	2	0	1	6	3	1	4	2	1	0	1	3	6	1	4	4	1	3	4	1	2	1	2	1	2	7	1	1	1	3	2	5	0	2	6	2	3	2	2	3	2
Agr2	0	0	0	0	0	0	0	0	0	0	0	0	0	0	0	0	0	0	0	1	0	0	0	0	0	0	0	0	0	0	0	0	0	0	0	0	0	0	0	0	0	0	0	0	0	0	0	0	0
Shisa2	3	3	2	0	4	2	2	6	1	2	1	1	3	4	5	3	3	2	3	0	1	2	6	9	0	1	1	5	3	8	1	1	0	8	2	4	5	5	11	5	6	5	1	6	0	2	5	1	0
Zc3h15	6	4	1	0	8	3	1	6	2	1	3	12	1	6	1	6	2	5	1	1	8	2	2	3	3	8	6	2	9	2	8	8	13	8	1	7	5	3	7	2	1	8	4	5	6	2	5	7	2
Tomm40	3	1	2	1	5	4	2	11	4	1	2	5	8	2	4	2	4	5	1	3	2	3	3	2	3	3	3	2	6	3	4	5	4	6	1	3	4	5	2	4	1	2	3	1	5	1	2	5	1
Ddah2	5	2	8	0	6	1	4	11	3	7	2	9	14	5	5	11	2	3	5	0	10	12	11	3	0	7	2	4	11	1	6	9	5	13	3	6	4	3	7	6	6	1	8	5	8	1	3	9	4
Smc3	8	2	3	0	5	1	7	7	5	4	6	8	6	8	5	6	2	6	4	1	3	4	2	5	3	3	3	8	6	2	7	4	6	4	2	4	8	1	3	6	4	8	0	5	4	2	6	10	10
Sri	0	1	1	0	3	5	2	4	1	0	4	2	6	1	6	1	2	3	3	2	3	1	4	2	2	2	2	1	3	8	1	5	2	3	4	1	5	1	5	3	1	4	0	2	1	0	2	2	1
Hdac1	4	1	0	4	6	3	2	12	1	1	5	15	2	4	6	12	5	4	2	1	5	4	6	7	5	5	3	9	4	5	5	7	7	1	7	3	13	2	7	3	8	5	1	0	2	2	1	8	2
Bcam	2	3	3	4	3	7	3	4	2	2	3	2	6	1	2	4	1	2	7	3	3	3	10	7	3	3	4	6	6	2	7	1	4	7	4	2	3	2	6	4	2	0	3	4	3	5	2	1	2
Hnrnpr	5	2	0	2	13	0	2	10	1	1	8	8	2	8	2	6	5	9	3	3	8	3	16	4	4	9	4	2	6	0	8	10	7	2	6	9	6	4	1	2	4	2	7	7	4	2	5	8	6
Ssna1	1	3	4	1	2	3	1	7	4	2	7	4	5	6	2	1	2	2	1	1	4	0	7	3	0	5	1	2	4	4	4	1	2	3	1	3	6	1	4	7	1	4	1	3	2	1	1	2	1
Srsf9	1	3	4	0	3	7	3	9	0	2	3	11	3	7	4	4	3	1	3	4	10	1	10	2	3	5	3	3	6	3	4	2	1	2	3	4	8	2	6	3	2	4	4	1	3	0	2	3	1
Ddx3x	4	2	2	0	10	2	4	4	4	3	2	6	9	4	5	1	3	2	2	5	5	2	4	1	2	3	0	1	7	2	3	6	4	6	1	6	6	2	3	3	3	6	1	5	5	1	5	5	0
Six1	2	5	5	0	3	3	4	4	5	2	4	4	4	3	1	3	3	5	4	6	5	5	4	5	5	5	1	5	6	6	9	6	11	9	6	5	5	7	5	3	2	8	2	8	5	4	2	9	0
Pigp	4	1	1	2	1	1	3	3	2	3	5	3	5	0	5	2	1	3	3	0	6	2	8	2	1	4	1	1	3	2	2	4	3	5	2	5	5	2	11	1	1	2	4	4	2	1	1	1	1
Prpf19	3	1	0	0	0	0	3	4	2	3	4	1	3	2	4	6	2	4	4	1	2	4	5	2	2	2	2	6	9	2	6	6	9	5	0	7	2	4	1	4	1	4	3	2	1	3	3	4	4
Ufc1	2	1	3	1	4	1	2	5	2	0	2	3	3	4	1	5	3	3	1	1	6	3	3	6	1	3	5	2	9	3	5	4	6	2	6	2	5	1	6	3	4	5	1	5	2	1	2	5	0
Sgpl1	2	1	0	0	0	1	1	1	1	1	0	0	0	0	2	0	3	1	0	1	3	0	7	0	0	0	1	0	1	0	4	0	1	0	0	0	1	3	6	2	2	4	0	7	3	2	1	1	0
Bst2	0	0	0	0	0	0	1	0	0	0	0	1	0	0	0	1	0	0	0	0	0	1	0	0	1	0	0	0	0	0	0	0	0	0	0	2	0	0	1	2	0	0	1	0	0	0	0	0	0
Arl1	2	3	3	1	5	5	1	5	0	1	4	2	1	4	0	3	1	6	6	2	5	4	8	2	2	3	3	5	2	3	7	4	4	4	3	8	3	2	3	2	2	3	1	1	7	0	3	2	4
H1fx	0	1	11	0	7	1	2	9	0	1	2	8	7	1	3	9	1	1	8	14	16	9	11	7	4	6	2	3	30	1	16	3	1	6	6	6	4	7	2	1	2	4	9	0	3	0	12	9	2
Atxn10	3	0	0	1	4	4	4	10	2	0	3	7	2	5	5	2	3	5	6	4	2	2	9	7	1	7	3	3	6	3	5	2	1	1	2	5	3	3	5	1	1	2	2	2	4	2	2	3	5
Pet100	2	2	0	0	2	2	2	4	3	2	5	1	11	1	3	1	3	1	1	4	3	2	7	1	0	1	1	5	3	2	1	1	1	2	2	8	2	0	4	2	2	2	2	3	4	0	1	0	2
Smc1a	6	2	2	0	7	0	3	1	4	0	2	2	4	4	4	3	1	8	1	3	4	2	3	5	3	4	2	4	5	2	6	0	13	6	5	4	5	4	3	5	3	4	2	2	4	4	6	5	1
Bud31	7	1	7	2	4	2	3	8	0	0	4	12	1	3	4	7	3	2	5	6	2	6	10	1	5	7	3	3	5	6	8	3	2	7	6	7	5	3	5	4	2	6	1	3	2	0	4	7	2
Ube2e3	5	1	9	0	4	1	4	11	2	1	1	9	6	5	4	5	0	5	1	4	7	4	5	4	5	6	0	6	14	6	9	2	4	4	4	8	6	5	3	3	7	1	2	2	4	1	6	7	5
Cirbp	3	0	0	0	5	0	6	4	3	0	4	8	6	3	1	3	1	2	1	3	3	2	3	4	3	4	1	1	5	1	4	1	1	4	3	2	5	4	1	5	4	1	0	4	2	2	2	4	0
Srp72	0	4	2	3	5	2	3	4	4	1	4	3	2	0	8	4	0	9	2	1	4	2	9	3	1	2	4	2	5	3	7	2	4	6	2	1	9	1	4	1	0	3	0	5	4	2	5	3	2
Gsn	0	0	0	0	0	0	0	0	0	0	0	1	0	0	0	0	0	2	1	0	0	0	0	0	0	0	1	0	0	0	1	0	0	0	0	0	2	0	0	0	3	2	0	0	0	0	0	0	0
Bola3	3	0	1	0	4	4	2	3	4	0	3	0	1	3	6	0	0	4	4	3	4	2	4	3	3	8	1	4	4	2	0	2	1	1	1	3	2	1	2	4	4	2	3	3	4	1	2	1	2
Psmb9	0	0	0	0	0	0	0	0	1	0	0	0	0	0	0	0	0	0	0	0	0	0	0	0	0	0	0	0	0	0	0	0	0	0	0	0	0	0	0	0	0	0	0	0	0	0	0	0	0
1110001J03Rik	6	3	6	1	3	3	1	3	0	4	1	3	9	3	1	2	0	1	0	6	9	5	5	5	7	4	1	1	4	8	3	7	1	2	1	4	6	1	5	4	2	5	1	4	2	0	3	1	1
Timm17a	2	1	1	0	4	2	2	4	2	2	1	4	7	1	5	3	5	4	2	1	4	2	6	1	4	5	3	4	2	4	2	2	3	5	2	2	4	2	5	5	3	3	3	2	1	0	2	1	1
Tbrg1	1	3	2	1	4	5	3	3	3	2	2	5	4	3	5	1	2	3	3	0	2	3	2	1	3	4	0	1	1	6	2	5	4	1	1	2	3	1	4	5	5	3	2	0	1	1	1	3	2
Psca	0	0	0	0	0	0	0	0	0	0	0	0	0	0	0	0	0	0	0	0	0	0	0	0	0	0	0	0	0	0	0	0	0	0	0	0	0	0	0	0	0	0	0	0	0	0	0	0	0
Pam16	1	5	2	0	1	5	4	7	1	1	3	3	4	1	3	1	2	2	1	4	6	2	3	2	6	2	5	0	3	3	4	4	5	4	5	2	3	6	7	1	2	7	2	2	2	3	3	2	1
Limd2	1	4	2	3	3	2	1	14	3	2	4	9	3	7	10	14	1	1	7	4	10	6	7	7	3	7	2	1	6	5	8	7	4	5	3	13	6	2	6	5	12	6	4	3	2	2	2	5	2
Hspa9	1	1	0	0	2	4	2	3	4	1	3	4	4	4	6	1	2	5	3	3	0	4	3	1	3	5	1	3	3	3	2	3	3	2	2	1	3	1	7	2	0	5	2	2	4	2	2	3	2
Sat1	1	1	0	1	0	0	1	1	0	1	0	2	2	0	0	0	1	0	2	0	1	1	0	2	0	0	2	0	1	1	1	0	0	0	1	0	0	0	0	0	1	0	1	2	1	0	0	0	0
Eif3d	4	1	0	1	4	4	1	4	1	0	6	6	2	2	3	2	2	2	2	6	3	0	0	2	4	7	3	4	3	1	4	2	3	5	4	7	0	1	2	3	2	3	1	1	3	3	2	6	1
Bcl7c	4	1	2	0	2	2	2	3	2	0	0	4	0	4	5	3	2	1	2	2	9	4	3	2	1	4	1	1	2	3	3	4	1	1	2	7	5	2	4	0	0	2	2	2	3	0	1	0	4
Prkar1a	2	0	3	0	1	1	2	2	0	1	2	0	0	6	3	3	1	3	3	2	3	4	5	3	0	4	1	4	5	1	6	5	2	2	3	3	3	1	1	0	2	3	1	1	2	0	2	1	0
S100g	0	0	0	0	0	0	0	0	0	0	0	0	0	0	0	0	0	0	0	0	2	0	0	0	0	0	0	0	1	0	1	0	0	0	0	0	0	0	0	0	0	0	0	0	0	0	0	0	0
Ict1	3	1	2	0	3	6	1	7	2	0	2	3	4	4	4	3	2	5	2	3	5	4	3	4	1	3	3	2	3	4	4	2	5	1	2	8	1	3	4	5	1	3	2	3	4	3	3	4	1
Fdps	3	0	1	1	2	2	0	3	1	2	0	3	5	0	0	1	1	5	5	1	15	2	5	1	1	0	2	0	2	3	0	7	4	3	3	2	0	2	5	1	2	0	5	0	5	0	1	1	2
Gas6	1	1	0	1	0	1	3	0	2	0	0	0	6	0	3	0	1	1	0	0	1	0	1	0	0	0	0	0	0	0	1	0	0	0	2	0	4	0	2	0	1	0	0	6	0	0	0	0	1
Igfbp2	3	8	8	8	6	3	5	10	7	4	0	23	1	2	8	11	4	0	8	6	4	2	3	9	5	5	2	2	6	6	9	20	1	6	2	10	4	2	1	3	3	3	6	6	0	2	6	8	3
S100a1	1	0	0	1	0	0	0	0	0	0	0	0	0	0	1	0	0	0	0	0	0	0	0	1	0	1	0	0	0	0	0	1	1	0	0	0	0	0	0	0	0	0	0	0	0	0	0	0	0
Mrpl13	1	2	2	1	9	7	2	3	0	5	2	10	4	6	4	3	2	4	2	3	3	3	10	3	2	1	3	2	4	7	5	4	6	2	3	6	5	4	2	3	6	1	0	1	3	1	2	4	1
Pbrm1	0	1	7	1	3	2	5	8	6	2	1	8	9	2	5	1	5	3	4	5	9	4	14	6	8	6	7	3	7	3	4	1	2	2	2	5	6	4	3	5	3	8	5	8	1	1	3	3	2
Actn4	3	4	2	0	3	1	0	2	2	3	3	5	1	2	2	6	0	4	1	3	5	1	5	3	3	1	0	1	1	0	3	2	5	3	1	0	5	3	8	2	5	3	2	11	2	1	2	4	0
Unc119	5	1	6	0	7	2	5	13	3	0	4	16	0	6	7	6	3	2	3	3	4	10	7	7	4	6	6	4	4	5	4	9	6	2	1	13	8	4	3	5	7	3	2	7	1	4	1	4	2
Trappc1	5	1	2	0	7	2	5	5	1	1	4	7	4	5	7	2	0	3	4	3	5	6	4	6	10	3	2	5	4	5	6	3	3	6	2	7	5	2	4	4	2	3	3	5	2	0	0	4	1
Zfand6	1	4	2	1	6	1	3	4	1	0	2	2	3	4	2	1	2	0	4	0	2	1	7	3	4	0	4	3	3	4	5	2	3	2	4	6	5	4	7	3	5	5	4	5	1	2	1	3	1
Trappc6a	5	2	1	1	2	0	0	4	2	1	2	1	7	3	4	1	2	0	3	0	2	0	0	3	0	1	2	1	3	1	2	5	2	5	4	4	3	2	5	1	3	4	2	3	0	3	0	4	1
Sys1	2	4	1	0	0	2	1	4	3	1	2	5	2	5	1	2	2	4	0	2	2	2	7	5	0	2	2	3	3	3	2	1	0	4	1	2	4	5	5	3	1	2	0	4	1	1	1	1	1
Zwint	1	2	2	0	3	5	4	7	1	2	0	9	2	2	3	6	6	3	2	4	3	5	5	5	3	6	3	3	9	1	1	3	2	3	1	6	3	6	2	9	2	1	6	1	4	1	0	1	6
Hnrnpa0	1	1	1	0	2	2	4	12	2	1	2	7	11	4	3	1	8	2	3	8	8	4	8	2	1	6	3	3	6	0	10	2	4	3	0	3	7	6	0	2	2	5	3	11	2	1	3	7	3
Tax1bp1	2	3	1	1	3	4	0	2	2	1	3	6	0	3	4	2	2	6	0	0	1	2	1	2	2	1	1	4	9	2	3	0	2	1	3	1	2	0	4	3	1	2	3	3	2	0	0	7	1
Anp32e	4	1	2	2	11	2	5	9	1	3	2	1	10	3	1	5	2	2	0	2	3	2	6	0	2	8	1	2	6	4	3	12	1	5	2	3	4	3	3	4	1	4	4	4	5	1	4	6	1
Zfp207	6	0	4	4	3	3	5	8	3	1	1	10	8	4	2	4	3	1	4	2	4	6	4	2	3	8	4	4	7	1	3	4	5	4	3	5	6	2	5	8	2	6	2	8	1	4	3	2	1
Eid1	9	3	3	0	11	5	4	11	5	3	8	11	3	6	7	6	4	6	7	4	3	3	17	9	7	5	5	6	7	2	6	5	2	7	3	4	12	5	11	3	7	8	0	10	4	2	4	4	5
Clns1a	3	1	0	0	1	4	3	12	1	2	3	4	4	4	5	2	2	1	7	3	4	1	6	0	2	8	2	1	2	4	3	5	7	3	2	4	2	2	3	2	3	1	2	2	2	1	2	3	5
Tmpo	0	3	1	0	3	1	1	8	1	2	0	5	6	3	1	1	1	2	3	6	4	6	2	0	1	8	1	4	16	0	2	1	5	3	0	4	4	3	5	3	2	4	9	0	2	3	4	7	2
Ppp2r1a	3	4	1	2	1	4	3	4	2	1	7	6	3	1	2	4	1	2	5	4	2	1	6	6	2	2	3	7	4	1	3	4	2	5	1	5	6	2	4	3	2	4	1	3	3	0	3	0	1
Srsf10	4	3	2	0	4	1	5	6	4	5	5	5	3	4	2	1	2	2	4	3	5	7	6	3	1	8	8	1	6	3	5	3	7	2	0	4	3	2	5	2	1	1	5	6	8	2	5	6	3
Ppp1r11	0	0	1	0	1	2	0	1	3	0	2	6	3	1	5	1	3	3	1	1	2	1	9	5	2	3	1	4	2	1	3	5	2	0	2	3	3	2	2	0	2	0	6	0	5	1	1	4	3
Cmtm8	1	2	0	0	0	1	4	1	1	0	0	3	9	0	2	2	1	2	2	0	4	1	6	3	2	4	3	0	2	1	2	0	0	0	0	0	4	1	4	2	1	3	1	6	0	0	0	1	1
Emc10	0	1	5	3	3	3	3	5	1	2	3	4	2	0	2	0	3	1	1	0	4	4	4	1	1	5	1	5	4	1	3	1	1	4	2	5	4	0	3	4	3	1	4	5	3	4	0	0	1
Smc2	1	0	1	0	8	3	0	9	0	1	2	9	2	2	1	3	0	0	2	4	9	2	3	1	2	6	0	0	15	0	4	0	0	6	0	9	2	0	1	14	0	1	5	0	6	0	5	12	6
Mrpl24	5	1	1	0	3	3	0	1	0	1	4	0	2	2	4	2	1	2	2	0	3	2	1	4	1	3	0	2	3	5	4	1	2	3	5	3	5	4	3	2	1	3	1	7	4	1	1	1	1
Hist3h2ba	12	10	8	1	1	1	5	9	1	3	18	10	5	4	6	7	2	5	6	2	15	1	18	6	3	2	3	3	7	7	8	9	4	3	10	1	11	3	12	4	9	4	4	6	1	2	0	1	3
Smarca5	3	1	2	1	11	5	1	11	1	1	4	6	5	4	4	2	2	6	2	2	4	7	7	2	4	1	4	1	8	2	4	1	3	3	1	10	10	1	9	6	4	4	5	6	0	1	3	11	2
Luc7l2	3	1	1	0	3	1	1	9	3	3	4	10	4	3	1	2	1	7	2	3	1	2	4	3	0	4	3	5	8	3	3	2	4	2	1	2	3	3	6	3	1	2	1	3	5	4	4	2	0
Dctn1	2	0	2	0	1	0	1	2	0	0	0	0	2	1	1	0	1	2	0	0	0	1	0	0	1	0	0	0	1	0	5	0	1	2	1	0	0	2	0	1	0	2	1	1	1	1	0	0	0
Sprr2a3	0	0	0	0	0	0	0	0	0	0	0	0	0	0	0	0	0	0	0	0	0	0	0	0	0	0	0	0	0	0	0	0	0	0	0	0	0	0	0	0	0	0	0	0	0	0	0	0	0
Chchd7	2	0	1	0	3	1	1	6	1	3	5	2	4	3	3	1	2	1	4	2	4	1	10	3	2	4	2	0	7	1	4	2	3	4	3	1	8	3	1	2	0	4	2	2	2	4	1	2	0
Anapc5	2	3	1	0	1	2	2	3	4	0	0	6	6	3	1	6	1	0	3	3	3	4	2	5	1	5	4	4	2	1	5	3	1	5	1	7	3	1	2	7	3	4	2	1	4	0	1	4	1
Kdelr1	4	1	3	0	3	4	1	2	1	3	7	5	3	1	3	7	1	1	1	2	1	2	6	3	5	2	2	1	2	4	1	5	3	8	3	4	4	5	5	6	3	2	1	2	2	1	1	1	1
2021-03-02	1	4	2	0	0	3	2	1	0	1	1	0	5	4	0	0	2	1	0	0	5	1	3	1	0	3	2	2	1	1	4	0	1	4	0	0	2	2	3	1	7	4	1	2	2	0	2	2	2
Hp1bp3	4	3	1	0	7	1	3	5	1	1	3	3	2	4	5	4	2	4	2	2	4	6	5	7	1	3	1	5	8	8	5	3	1	4	7	5	2	5	5	3	8	7	2	9	7	1	3	5	5
Emd	3	0	5	3	4	4	2	6	2	2	0	7	6	4	4	2	3	2	3	1	9	4	8	9	2	4	1	3	4	1	5	3	1	4	0	5	1	2	10	5	5	2	0	5	3	2	3	3	1
Spink8	0	2	0	0	4	0	0	0	0	0	2	0	1	0	0	0	0	0	3	0	1	0	0	1	0	1	1	2	1	0	0	0	0	0	1	0	5	0	9	1	0	1	0	1	0	0	0	0	0
Rnps1	3	2	2	2	10	3	5	8	0	4	2	16	4	4	2	4	0	6	2	5	5	3	8	1	2	8	1	3	11	2	6	4	5	4	3	2	6	1	3	8	2	3	2	5	7	1	5	5	1
Sms	6	2	2	1	10	3	0	14	1	1	6	19	4	2	3	11	1	2	3	4	1	10	5	4	5	10	2	6	13	6	6	8	4	3	2	11	11	2	4	7	5	3	9	3	5	2	4	10	7
Strap	2	3	2	3	7	2	2	1	2	2	1	5	3	1	2	6	1	8	4	3	1	2	8	0	6	2	6	4	5	2	5	2	6	1	2	5	6	2	3	4	1	6	4	1	3	0	2	1	6
Snw1	9	1	1	0	5	6	4	4	2	3	2	5	1	3	8	9	4	4	8	4	6	9	4	0	5	3	4	5	1	3	9	5	4	6	4	5	5	3	4	2	9	3	5	6	2	3	1	7	7
Pafah1b1	6	1	1	4	4	4	10	3	4	6	2	6	3	3	2	4	2	5	6	0	5	4	5	2	0	0	3	6	7	2	7	0	1	4	2	3	7	2	8	5	4	3	6	5	5	1	2	1	1
Dctn2	3	2	2	0	1	2	2	7	1	0	2	4	3	2	6	1	1	6	3	3	3	1	7	4	3	2	3	3	0	3	4	3	3	0	2	3	4	4	7	2	3	7	3	5	3	0	2	2	2
Grcc10	6	4	4	0	2	2	3	5	2	3	6	1	2	4	3	2	1	2	4	1	9	4	7	3	3	1	3	4	9	5	5	3	5	1	4	4	5	2	8	4	6	2	3	4	1	2	3	5	2
Tra2a	2	4	2	1	3	3	6	8	3	2	3	6	3	0	5	3	0	6	5	3	1	4	10	3	3	8	5	8	10	0	5	4	4	3	1	5	3	8	6	2	3	3	4	9	3	4	3	5	3
Rbbp4	5	1	4	0	5	0	3	8	2	1	5	5	6	5	4	4	2	2	7	6	6	6	3	3	5	11	4	3	8	5	5	5	1	4	5	6	4	6	3	7	6	8	3	3	2	1	3	3	6
Nop58	3	0	0	0	10	3	1	6	3	3	2	8	2	3	2	0	0	1	2	4	3	4	4	6	1	4	6	0	3	4	5	4	13	1	3	3	6	3	2	4	2	3	5	3	3	2	1	7	4
Dazap1	2	5	0	3	5	5	6	2	0	1	3	5	7	1	2	3	0	2	2	2	5	3	4	1	1	1	1	1	2	2	4	1	2	6	3	4	2	2	4	2	1	4	3	3	4	1	4	2	2
Elavl1	5	6	4	4	7	3	5	5	3	1	5	5	6	4	9	4	1	2	4	2	1	4	11	1	3	4	1	3	2	4	3	4	1	3	3	6	13	4	5	3	0	6	1	4	3	2	0	5	3
Cdh1	3	1	2	3	0	1	2	2	1	0	1	2	10	2	1	1	2	2	5	2	4	2	8	2	1	1	5	1	1	1	2	0	1	1	2	0	6	1	2	1	5	3	2	7	1	7	1	0	0
Rpn2	2	0	2	0	5	3	2	5	0	2	0	3	0	0	1	2	1	1	2	4	4	3	5	0	1	1	0	0	1	1	3	0	4	1	1	3	3	0	2	0	0	1	1	0	2	4	0	2	0
Atp6v0b	3	3	1	2	1	2	1	1	0	0	0	1	2	0	1	1	0	2	1	1	6	0	5	0	2	2	0	0	1	4	1	3	0	2	3	1	3	0	1	3	1	3	4	0	2	1	0	1	0
Paics	4	0	2	1	5	1	3	6	3	2	4	12	3	6	5	11	2	1	4	9	3	7	4	10	4	13	4	4	4	1	3	2	8	4	6	8	2	4	8	2	6	8	4	3	1	1	6	8	6
Psmc6	4	0	2	1	6	2	1	5	5	3	3	4	1	3	2	8	7	3	4	0	1	0	7	3	5	2	3	3	5	2	6	3	5	1	5	6	3	7	3	6	2	3	7	2	0	2	0	8	5
Tnfaip2	0	0	0	0	0	1	0	2	0	0	0	1	5	0	0	0	0	0	1	0	0	0	1	0	0	0	0	0	0	0	0	1	0	0	1	0	0	0	1	0	0	0	1	0	0	0	0	0	1
Gmpr	1	1	0	2	0	2	1	0	0	0	1	1	5	0	1	1	0	3	1	0	2	0	3	2	0	0	1	4	0	1	1	0	1	0	0	3	3	1	0	8	1	3	0	1	2	0	0	1	0
Ddx24	5	2	2	0	6	2	1	1	1	0	1	2	2	1	1	4	4	2	2	4	2	1	6	5	1	3	3	4	5	3	1	4	5	2	3	7	4	3	8	4	1	2	0	1	1	0	2	5	1
Stoml2	3	4	4	1	4	3	1	6	2	0	0	7	3	2	4	2	1	3	2	2	4	3	6	4	3	4	2	2	8	1	3	5	0	7	3	7	7	1	1	3	1	1	2	3	3	1	3	3	3
Mrpl11	3	1	4	0	5	3	2	8	2	0	7	6	3	2	1	2	0	3	4	1	5	3	10	1	3	5	5	4	5	5	4	5	3	3	3	1	6	2	0	5	4	1	2	6	2	1	0	3	1
2810428I15Rik	0	1	1	0	0	3	2	6	4	2	1	4	6	0	3	2	0	2	1	4	5	2	3	0	3	2	2	2	1	4	1	3	1	4	0	2	3	1	5	3	3	1	0	2	3	2	2	2	0
Ahsa1	4	0	3	0	4	5	1	3	4	0	2	7	2	2	5	5	0	1	3	4	7	2	2	2	2	5	2	3	4	2	3	6	3	2	2	6	1	1	2	7	2	7	5	1	0	0	1	10	3
Lyar	4	1	3	1	3	5	2	11	2	1	3	13	7	6	4	6	2	3	1	2	2	3	6	0	2	8	0	3	9	2	0	4	2	5	3	8	1	1	5	5	1	1	2	2	4	2	4	4	4
Mtpn	1	2	5	0	5	1	3	6	1	3	1	9	5	3	1	6	1	4	1	4	4	1	4	1	1	4	0	3	4	1	5	5	1	2	2	2	4	2	1	2	2	1	1	4	0	0	1	2	3
Rcc2	6	1	2	0	3	4	3	11	2	1	0	5	7	6	5	5	3	9	5	5	9	2	7	5	4	12	2	10	6	1	9	1	4	5	1	8	3	7	10	5	1	2	3	9	2	2	1	4	3
C1d	0	1	1	0	3	2	4	5	3	1	5	6	1	5	3	4	5	3	3	1	1	4	0	1	1	3	3	1	2	3	2	3	0	4	1	4	2	2	1	0	1	1	1	4	1	2	2	7	2
Cisd1	4	2	1	0	3	1	4	6	0	6	5	9	6	1	3	3	3	2	1	2	3	2	2	1	2	5	2	3	4	2	4	4	8	4	2	3	2	3	4	5	2	3	3	3	2	0	3	0	2
Ythdc1	3	1	3	2	5	0	1	5	1	3	3	3	4	2	3	0	5	3	7	2	2	1	5	2	3	2	0	9	8	0	4	2	2	4	4	3	5	3	4	1	1	5	1	4	7	2	1	3	1
Dnaja2	3	0	2	0	3	7	2	4	3	1	7	3	2	2	2	5	1	3	4	2	3	2	4	3	2	4	0	6	4	3	5	7	6	3	1	5	1	5	3	3	1	5	1	3	1	1	0	3	6
Adh5	6	0	2	0	3	2	4	3	3	2	2	6	0	4	6	5	2	8	3	3	0	0	9	0	2	9	3	1	4	6	4	4	1	4	2	4	3	2	1	4	3	5	0	3	3	0	0	3	4
Rsl1d1	7	2	2	0	3	4	4	5	3	3	3	8	2	7	2	6	1	1	1	3	1	5	5	2	1	9	1	3	5	5	5	4	2	2	6	6	1	5	2	1	2	1	7	1	3	3	3	3	1
Mrps5	5	1	1	0	9	5	1	7	0	1	3	8	7	1	3	1	2	12	3	2	2	3	3	2	5	2	2	1	5	6	3	3	4	5	2	8	2	3	3	6	2	5	0	0	3	0	2	3	1
Sypl	4	4	2	2	0	2	6	0	6	0	4	0	6	0	2	0	3	3	4	3	6	1	7	1	0	2	3	1	0	1	1	0	2	1	3	3	1	1	4	4	3	2	0	4	2	2	0	0	0
Pnkd	2	3	0	0	2	0	3	4	1	1	5	6	1	2	3	3	1	3	3	2	11	3	10	3	0	5	4	1	3	3	1	6	0	1	1	4	4	4	6	5	4	5	1	3	1	3	0	3	0
Capg	1	1	2	1	0	1	0	4	0	1	1	0	1	0	2	1	2	2	1	1	2	1	3	1	1	0	1	2	0	1	1	0	2	0	2	1	4	1	3	0	1	0	0	4	2	0	0	0	0
Hdac2	2	1	1	0	4	2	3	1	3	2	2	5	0	3	3	7	2	1	3	2	5	1	8	1	0	7	5	4	3	1	5	3	4	3	5	0	1	2	3	3	0	3	5	1	6	1	1	4	8
U2surp	4	2	3	1	4	5	0	3	2	3	3	9	5	8	2	6	5	4	3	1	4	1	8	1	2	4	3	2	3	0	2	2	5	3	2	4	9	2	4	4	0	4	5	5	3	3	3	6	0
Mrpl36	3	2	0	0	1	2	3	5	0	4	3	7	4	1	6	3	1	4	3	2	7	1	6	1	4	2	1	1	5	5	2	2	1	5	2	4	0	4	3	2	2	1	0	2	0	0	1	4	3
Ncor1	8	2	2	0	5	1	6	5	2	1	4	4	3	4	4	2	2	9	5	0	0	1	3	1	2	0	4	1	6	0	8	0	5	5	4	2	3	6	3	1	4	6	4	3	0	2	2	2	0
Mea1	3	1	1	0	7	3	1	4	2	2	5	2	3	2	4	2	1	2	4	1	5	1	8	2	2	4	0	3	2	2	6	4	0	2	2	5	6	4	4	3	3	1	1	3	1	2	2	5	3
Med10	2	4	2	3	3	3	5	6	1	1	2	3	3	0	4	4	4	0	5	4	4	4	6	1	3	3	1	3	2	2	4	4	3	4	1	6	0	2	6	1	1	5	0	3	3	1	3	0	2
Naa10	7	0	1	0	2	4	1	2	0	1	2	5	1	2	2	0	2	1	4	9	4	1	7	2	1	4	4	2	2	6	1	3	2	5	2	6	2	5	0	0	0	3	2	2	2	3	0	4	4
Upk3a	0	0	0	0	0	0	0	0	0	0	0	0	0	0	0	0	0	0	0	0	0	0	0	0	0	0	0	0	0	0	0	0	0	0	0	0	1	0	0	0	0	0	0	0	0	0	0	0	0
Nmt1	1	0	3	2	2	4	2	4	2	0	2	2	2	4	5	2	1	4	4	2	5	2	2	0	3	6	0	4	4	0	1	1	2	0	5	2	1	3	1	1	3	3	1	2	1	0	1	3	0
Ubap2l	3	6	0	0	7	2	7	3	5	0	4	8	4	11	3	2	5	2	3	2	4	2	1	4	3	5	5	4	5	1	10	1	2	1	4	3	5	5	5	1	3	2	1	9	4	1	1	5	1
Sptssa	4	1	0	0	5	2	1	3	1	0	0	5	3	3	1	5	0	2	2	4	7	4	2	1	1	1	1	1	1	2	1	4	2	6	1	8	3	2	1	5	2	0	5	2	1	0	1	2	0
Tuba1c	0	3	0	0	5	3	0	11	0	0	1	0	4	0	0	5	0	0	3	0	4	2	2	2	1	2	1	0	10	0	6	3	0	7	0	5	1	0	0	0	1	0	6	4	6	0	6	1	1
Kcnn3	5	2	2	0	0	1	1	1	4	0	7	0	2	13	6	0	0	4	0	0	7	0	9	6	0	0	0	0	0	0	4	0	3	3	5	3	1	3	5	0	5	0	0	4	8	5	6	0	0
Uqcc3	2	3	2	0	3	4	1	2	1	1	4	7	1	2	2	2	1	3	4	0	2	2	5	5	2	3	2	3	3	4	4	0	2	1	1	0	2	5	7	4	1	3	0	2	1	3	1	3	2
Cenpf	0	0	1	0	6	2	1	16	0	0	0	0	9	2	0	1	0	0	0	5	1	2	0	0	0	5	0	0	23	0	25	0	0	9	0	21	0	0	0	6	0	1	14	0	28	0	12	13	0
Dnajc2	1	1	5	0	3	10	3	5	4	0	3	11	4	2	3	4	4	7	3	3	2	5	5	2	2	5	4	3	5	4	3	5	3	2	2	5	5	1	5	2	1	4	3	5	5	0	4	1	1
Bcap31	3	2	0	3	0	0	4	2	2	4	2	7	4	2	2	1	0	2	3	8	0	4	4	3	1	3	1	1	2	4	0	4	3	5	2	2	5	1	1	3	2	5	4	4	2	2	4	0	2
2700029M09Rik	2	2	0	1	1	0	1	3	1	2	4	5	2	4	2	2	3	3	1	2	3	5	4	4	1	2	3	5	2	2	1	2	5	0	2	7	2	3	5	4	1	3	1	4	4	0	1	2	4
Ilf2	7	1	2	0	6	4	1	16	2	2	2	4	2	3	3	5	1	3	5	2	3	8	8	1	2	8	2	1	6	2	6	9	4	1	3	7	7	3	6	4	1	2	9	4	6	4	1	7	3
Tmco1	5	4	0	2	4	3	1	5	3	2	3	2	5	2	3	1	2	1	2	4	6	2	2	1	3	0	4	1	2	4	0	1	2	3	0	3	5	0	3	3	2	3	2	0	2	1	2	2	3
Tpd52	2	2	2	0	1	3	3	5	0	0	2	2	4	2	3	4	5	5	3	2	0	4	3	1	2	6	2	3	3	0	4	5	4	5	1	3	2	4	2	2	2	1	1	2	3	0	2	5	6
Abcf1	2	7	2	1	2	3	3	4	1	2	4	6	6	5	4	4	3	7	6	5	7	0	7	4	2	6	5	1	1	2	2	2	0	0	5	5	5	3	5	8	3	3	1	6	1	1	4	7	2
Lsm7	3	5	2	2	2	3	2	6	1	3	4	5	3	5	2	7	3	4	3	5	10	3	7	2	4	5	1	4	3	6	3	7	0	3	0	7	3	3	8	7	3	8	2	1	1	3	2	3	2
Cdca3	0	1	1	0	7	3	0	6	0	0	0	7	12	0	2	2	0	0	0	3	6	4	1	1	1	5	0	0	5	0	6	6	0	11	0	14	0	0	0	3	1	0	4	0	7	0	2	4	0
Arl3	4	2	6	0	1	3	3	6	2	2	3	8	3	1	6	4	1	2	2	3	2	6	6	6	1	6	4	9	4	4	3	4	3	7	4	2	2	5	6	4	3	3	4	2	1	3	0	3	5
Ptbp1	6	3	1	1	1	2	2	6	0	2	3	3	4	1	5	3	1	3	0	6	3	4	6	1	1	5	3	2	6	0	7	7	3	3	0	4	2	2	3	1	0	3	4	1	1	0	1	4	2
Slc25a11	3	1	1	0	2	4	1	6	4	2	6	1	3	2	1	3	3	7	1	2	5	2	6	3	3	7	2	2	3	1	2	3	6	4	2	1	3	0	6	5	1	3	2	7	1	1	1	1	0
Smim14	2	1	1	0	0	1	1	0	0	2	3	2	2	0	0	1	1	1	2	1	0	0	4	3	2	0	1	1	1	0	2	0	0	1	0	0	3	2	3	2	4	2	0	4	1	0	0	0	1
Ifitm1	0	0	0	0	0	0	0	1	0	0	0	0	0	0	0	0	0	0	0	0	0	1	0	0	0	0	1	0	0	1	0	0	0	0	0	0	0	0	0	0	0	0	0	1	0	0	0	0	0
Cops4	5	3	2	1	3	3	1	6	1	3	2	7	2	2	3	1	3	2	1	1	6	4	4	3	1	4	1	3	4	8	5	5	2	1	2	5	2	2	2	3	3	4	5	2	3	0	2	4	2
Prpf4b	4	0	2	1	5	5	1	5	5	2	2	5	3	8	4	3	1	7	5	3	3	2	3	2	5	0	4	5	2	2	6	6	5	3	3	3	5	7	6	5	6	5	10	10	1	3	7	8	4
Slc1a3	1	0	0	2	0	3	2	0	0	2	4	0	5	1	2	0	0	1	3	0	2	2	2	0	0	0	1	1	0	3	1	1	0	5	0	3	0	2	1	8	1	1	2	1	0	7	4	1	0
Cript	1	0	2	0	3	1	3	6	3	3	2	3	2	0	2	3	2	4	4	1	3	4	2	4	2	4	5	3	3	1	2	3	3	4	5	0	6	1	4	0	2	1	2	5	4	2	2	4	5
1810043H04Rik	3	0	2	0	1	1	2	4	2	2	4	1	4	1	1	0	1	6	1	1	3	1	6	2	0	0	0	1	1	2	3	0	2	0	3	5	5	0	0	2	2	7	2	1	3	1	1	3	1
Ctsz	0	3	1	0	0	0	0	0	3	1	1	0	0	0	1	1	2	0	0	1	3	0	3	1	0	4	0	0	0	1	2	2	0	0	1	1	11	1	4	1	3	2	0	0	0	1	0	2	1
Cops5	4	1	4	2	5	3	0	2	2	2	7	8	3	3	2	3	1	5	1	3	4	3	9	4	2	4	3	3	5	2	1	7	2	3	1	3	2	1	3	4	6	3	1	2	3	0	2	0	4
Rtn3	2	2	2	1	3	0	2	4	5	0	1	3	5	1	3	3	0	1	2	1	5	3	6	3	3	3	1	4	2	5	4	2	1	2	2	2	2	3	5	3	1	4	2	1	1	2	1	3	0
Sae1	1	0	0	1	2	3	3	4	2	0	6	6	3	1	2	1	1	4	4	1	5	4	6	4	0	4	0	1	3	0	3	4	3	9	2	6	4	0	3	5	0	4	1	1	3	1	0	8	4
Fosb	0	0	0	1	0	0	1	1	0	0	1	0	1	0	1	0	0	1	0	2	0	0	0	1	2	0	0	0	0	3	1	0	4	0	1	1	2	0	6	0	0	0	1	2	0	0	1	0	0
Guk1	3	1	3	0	1	2	1	7	1	3	2	5	3	3	0	3	2	2	2	2	2	2	2	0	1	2	4	3	3	5	1	2	1	2	0	4	2	0	1	4	3	2	1	1	1	1	3	1	3
Eif4e	3	1	2	0	5	2	1	7	3	6	4	8	2	6	4	6	1	6	4	4	7	4	4	0	3	4	3	3	6	2	2	4	0	2	1	5	5	1	2	4	2	4	6	2	5	0	4	2	4
Mat2a	8	5	3	0	1	2	1	1	2	0	2	12	2	8	2	4	0	8	5	5	6	3	5	0	0	4	3	3	2	4	2	3	2	7	3	5	4	3	3	3	0	4	5	2	4	2	6	3	0
Ociad1	4	1	1	2	1	1	4	1	1	2	4	2	1	1	6	2	1	3	1	3	3	1	7	3	2	6	2	3	3	4	4	4	2	3	1	4	4	1	1	4	0	2	2	2	3	0	4	4	1
Wbp4	1	2	2	0	3	5	4	3	1	3	5	7	4	5	1	3	1	1	4	1	3	3	2	3	4	5	1	3	2	1	3	1	1	3	2	5	2	2	5	2	2	4	2	4	1	2	2	3	4
Rbp1	1	6	0	3	3	0	0	11	0	2	1	5	4	1	7	6	2	1	3	12	15	5	9	4	6	4	8	3	4	10	9	6	3	2	0	5	2	3	5	8	3	2	1	3	2	1	1	5	0
Cs	0	1	1	1	3	2	3	5	0	0	0	2	4	1	3	3	1	3	1	3	2	2	4	0	0	2	0	4	2	2	1	0	5	1	2	3	0	1	5	2	2	2	1	4	1	1	0	2	0
Cnih4	4	1	0	0	1	3	2	4	0	1	5	5	5	2	0	2	1	1	0	3	7	3	1	5	0	6	0	4	0	0	3	0	2	3	0	3	2	1	3	1	4	3	1	2	3	1	2	1	2
Snrpa1	3	2	1	0	7	4	1	8	1	3	1	7	2	1	2	6	2	2	3	4	6	3	9	4	0	7	3	2	8	4	3	1	5	3	0	3	1	1	2	3	1	3	1	1	2	0	2	6	5
Dph3	2	2	2	0	7	4	4	7	0	0	3	3	3	0	1	2	0	3	0	6	3	2	4	0	1	4	5	2	8	1	7	0	2	1	2	7	2	3	3	4	1	0	1	5	0	2	1	1	0
Xbp1	1	1	1	0	1	1	1	0	0	0	3	0	2	1	2	0	0	0	3	0	3	3	1	0	0	0	0	1	0	1	2	0	0	0	1	0	2	2	1	1	0	1	0	1	0	0	0	0	1
Chmp5	2	1	1	0	5	3	1	4	2	3	1	2	2	1	4	2	2	5	5	2	2	4	9	3	3	1	3	4	2	3	3	2	6	4	2	1	4	3	5	1	4	4	1	3	1	0	1	2	0
Krcc1	0	1	1	0	5	3	1	2	2	1	2	4	6	1	1	3	5	4	3	0	5	7	3	4	3	0	0	3	2	3	9	2	4	2	0	4	5	0	3	1	0	3	0	3	3	1	1	0	1
Smarcb1	4	2	2	1	2	5	5	5	4	1	4	1	7	1	3	4	1	3	1	2	5	3	1	2	4	4	2	8	5	2	4	2	2	7	2	2	1	5	3	1	4	4	2	4	1	2	1	7	6
2200002D01Rik	0	0	0	0	0	0	0	0	0	0	0	0	0	0	0	0	0	0	0	0	0	0	0	2	0	0	0	0	0	0	0	0	0	0	0	0	0	0	1	0	0	0	2	0	0	0	0	0	0
Rsrp1	2	4	4	1	0	1	6	9	3	2	4	1	8	1	3	3	1	5	5	3	5	6	7	1	3	2	4	9	9	3	0	5	6	3	6	8	4	0	4	2	2	5	1	7	4	0	5	3	2
Phb	5	3	0	1	4	6	5	4	2	2	1	7	5	2	5	1	2	3	3	5	5	4	5	3	2	3	2	4	3	6	4	6	4	4	0	5	3	3	2	6	1	4	3	2	1	3	2	3	3
Tspan13	4	0	2	0	2	2	2	5	3	0	2	8	2	0	2	7	2	2	4	3	4	4	8	1	3	3	0	1	4	1	1	6	5	0	1	6	7	4	7	7	4	3	3	5	6	1	1	5	4
Mydgf	5	2	2	0	1	2	1	4	0	1	2	5	1	1	1	3	3	0	0	1	11	4	3	0	0	3	0	1	4	0	2	3	1	1	2	4	2	1	3	1	2	4	3	1	0	0	5	4	0
Slc46a2	2	3	0	1	0	2	4	1	2	0	0	0	6	1	5	0	2	3	1	0	4	0	1	0	0	0	0	2	0	0	7	0	1	3	0	0	0	2	2	0	0	0	0	6	5	0	2	0	0
Hspb8	2	1	1	1	0	0	3	1	1	0	2	0	6	1	2	1	3	3	4	1	1	2	3	1	0	1	2	2	0	0	1	3	1	1	4	2	3	3	0	2	2	4	0	2	0	1	0	0	0
Srsf1	4	0	2	0	6	3	2	13	0	1	3	5	2	5	2	1	2	2	6	3	7	4	10	1	3	6	0	3	7	1	7	5	2	4	1	9	3	3	1	4	1	1	4	1	0	0	1	5	8
Ankrd11	1	2	8	0	3	3	0	3	3	1	3	6	1	1	3	3	1	0	2	2	4	0	10	5	1	4	3	1	6	1	8	1	7	4	0	3	1	3	5	2	1	4	4	3	1	0	0	2	6
Ahnak	0	3	0	1	0	0	0	0	1	0	0	1	3	0	0	0	0	0	0	0	0	0	5	0	0	0	0	0	2	0	0	0	0	0	0	1	0	0	1	0	1	0	0	0	2	1	0	0	0
Cenpa	0	0	3	0	9	7	1	19	0	1	0	2	12	1	0	6	0	0	1	0	4	11	2	1	6	8	2	0	16	0	7	6	0	18	0	19	0	0	1	3	0	0	11	0	12	0	3	6	0
Napa	3	2	2	0	2	1	3	2	2	3	1	1	1	0	3	4	4	4	6	6	2	3	3	1	1	3	2	6	2	4	2	1	4	7	4	1	1	2	2	4	2	4	0	5	1	0	1	4	1
Nsmce4a	2	1	0	0	5	5	1	5	0	0	3	6	1	8	4	2	2	1	3	5	5	4	3	2	3	6	6	4	3	3	2	1	1	2	1	4	3	2	3	2	2	2	6	0	4	1	1	7	7
Glo1	4	2	5	3	1	3	2	7	2	3	7	1	3	2	5	4	2	8	5	3	3	5	9	1	7	4	3	3	4	2	2	3	2	3	0	5	3	4	5	3	2	4	3	3	4	2	1	2	6
Tppp3	0	0	0	0	0	0	0	0	0	0	0	0	0	0	0	0	0	0	0	0	0	0	0	0	0	0	0	0	0	1	0	0	0	0	0	0	0	0	0	0	0	0	1	0	0	0	0	0	0
G3bp2	4	2	1	1	7	1	4	9	3	3	1	6	6	5	5	6	1	3	4	4	5	2	4	1	1	6	1	2	6	7	5	3	3	2	4	2	2	9	5	1	3	4	1	1	1	1	1	9	6
Krt14	0	0	0	0	0	0	0	0	0	0	0	0	0	0	0	0	0	0	0	0	0	0	0	0	0	0	0	0	0	0	0	0	0	0	0	0	0	0	0	0	0	0	0	0	0	0	0	0	0
Cnfn	0	0	0	0	0	0	0	0	0	0	0	0	1	0	0	0	0	0	0	0	0	0	0	0	0	0	0	0	0	0	0	0	0	0	0	0	1	0	1	0	0	0	0	0	0	0	0	0	0
Ctsd	1	1	2	2	0	2	1	0	2	0	2	4	2	2	0	7	0	0	2	1	6	0	2	3	2	1	2	3	0	1	3	0	0	1	3	1	1	1	0	3	0	0	0	3	1	2	0	1	1
Smc6	1	0	1	1	3	3	4	5	2	3	2	8	1	6	2	2	4	2	4	2	5	1	4	2	0	5	3	1	5	3	2	2	4	7	1	1	9	3	4	6	1	5	1	1	3	1	3	7	5
Psmd6	6	1	2	0	3	2	1	6	2	1	5	2	0	1	5	6	2	6	6	1	4	5	2	1	2	4	3	4	4	4	5	7	6	0	1	3	3	2	4	0	2	2	2	2	2	0	1	4	3
Tmem50a	4	1	4	1	2	0	4	3	1	1	2	7	2	5	2	4	4	2	2	2	4	3	6	2	3	3	5	4	5	5	3	1	2	3	4	3	4	5	6	1	2	7	3	3	3	1	3	4	2
Krt15	0	0	0	0	0	0	0	0	0	0	0	0	0	0	0	0	0	0	0	0	0	0	0	1	0	0	0	0	0	0	0	0	0	0	0	0	0	0	0	0	0	0	0	0	0	0	2	0	2
Sssca1	2	0	0	0	0	2	1	8	3	0	2	5	5	2	3	9	2	1	1	6	3	2	4	0	2	1	3	1	3	0	4	2	1	4	1	3	1	2	2	3	1	3	3	1	4	1	0	5	4
Psat1	1	2	1	0	2	2	0	3	0	0	1	2	8	1	1	3	1	2	0	4	3	1	2	2	3	1	0	3	1	2	1	0	2	3	0	0	3	1	2	3	0	10	4	0	3	3	3	0	0
Sf3b4	3	2	0	0	3	5	0	7	1	1	4	3	5	3	7	2	1	2	1	2	3	1	1	2	2	6	4	0	3	2	4	2	1	5	1	6	3	3	1	2	3	1	2	2	4	1	1	4	1
Gtf3a	3	2	0	0	5	4	4	5	0	2	3	5	6	2	4	0	2	1	3	0	3	2	5	3	5	4	4	2	6	1	3	2	5	0	2	2	1	2	5	6	1	4	3	2	4	0	2	3	0
Mrps34	2	3	2	0	6	1	1	3	1	0	1	4	5	1	2	1	3	1	1	2	4	1	4	0	1	5	5	8	6	2	0	1	5	3	1	3	4	4	4	4	3	6	4	4	3	1	0	0	1
Polr2c	2	1	1	0	6	8	2	6	1	0	4	6	3	4	2	3	3	3	3	1	4	1	3	0	3	3	1	2	2	2	2	5	4	2	1	2	4	3	5	3	1	5	4	3	3	2	1	2	4
Txndc9	2	3	2	1	0	2	4	2	2	1	4	5	2	0	7	0	2	2	0	8	1	2	7	3	0	6	4	1	3	5	5	2	5	4	4	8	3	3	2	5	2	4	5	2	7	1	1	3	4
Mrps18c	0	2	0	1	3	2	1	4	3	2	3	8	2	1	2	3	3	3	4	4	5	1	2	2	2	7	0	0	5	1	5	2	3	2	5	4	4	1	0	2	1	1	0	1	4	1	2	2	1
Eif4g1	2	1	2	0	2	3	6	6	2	0	1	8	3	2	2	0	0	2	1	3	5	1	6	1	3	2	3	1	5	1	2	1	2	2	2	1	1	2	2	3	0	4	2	7	2	2	1	4	1
Sra1	4	2	0	1	5	3	0	1	2	0	4	5	6	3	3	3	2	3	4	1	3	2	2	2	0	5	7	4	3	3	1	1	2	2	3	0	4	1	7	1	1	3	2	4	2	1	0	0	2
Nefm	12	7	0	4	24	14	11	1	4	1	10	9	9	1	9	9	2	34	5	2	2	9	12	1	4	0	3	40	4	2	4	6	2	1	17	4	2	5	22	29	8	17	0	4	2	3	3	0	1
Lypd8	0	0	0	0	0	0	0	0	0	0	0	0	0	0	0	0	0	0	0	0	0	0	0	0	0	0	0	0	0	0	0	0	0	0	0	0	0	0	0	0	0	0	0	0	0	0	0	0	0
Mob4	2	1	1	1	1	3	3	3	4	3	4	4	5	2	5	2	3	5	0	3	5	5	5	4	6	3	2	4	3	4	3	0	2	2	3	3	2	3	6	2	1	3	0	5	5	2	0	5	1
Got2	1	6	2	1	2	4	5	9	0	1	5	3	4	4	5	1	1	3	3	2	3	5	2	0	1	6	0	2	5	5	2	8	7	3	1	2	6	5	3	2	3	2	3	3	2	1	2	0	0
Mrpl15	3	1	1	1	4	4	1	7	0	2	1	7	3	6	4	6	1	4	3	2	5	2	4	2	4	7	3	4	3	1	3	4	5	1	2	7	4	1	2	3	2	2	5	4	1	0	1	4	3
Pnisr	2	4	2	2	3	1	6	5	4	3	2	9	4	2	4	1	3	5	1	2	0	0	6	1	6	2	1	4	6	2	13	5	3	2	4	1	3	1	3	1	3	3	3	4	0	1	2	6	5
Timm17b	4	1	6	0	2	4	2	1	2	3	3	6	4	3	3	3	2	2	5	1	7	1	10	0	1	4	1	2	6	1	8	5	3	1	3	4	4	4	6	2	6	5	2	3	1	1	2	6	2
Ddx18	6	4	3	1	2	7	2	3	2	2	1	10	4	5	6	5	6	2	5	4	7	4	7	6	2	6	7	1	8	3	3	1	4	4	1	7	2	1	5	3	3	3	3	4	4	2	0	5	3
Brd3	5	2	2	0	8	2	1	6	3	2	11	8	4	8	5	10	2	6	7	3	6	5	5	4	7	7	4	5	10	0	4	5	4	3	3	3	4	2	7	7	0	9	5	3	1	2	3	3	2
Wbp1	4	3	2	0	3	0	3	3	1	1	6	6	3	2	8	5	3	3	5	2	5	4	11	5	3	1	4	7	1	4	8	2	5	10	3	6	7	3	5	1	2	5	0	8	5	0	2	5	3
Gstm5	5	4	3	1	9	2	3	3	3	0	3	6	8	2	4	5	3	3	6	5	4	4	9	8	4	1	3	2	1	3	3	4	6	5	0	6	7	2	4	5	3	1	3	1	0	2	1	2	3
Rhoc	2	0	2	1	1	1	0	2	1	4	1	4	2	5	3	2	0	1	2	1	2	0	2	2	0	3	3	1	0	2	1	0	0	1	3	3	4	2	5	3	3	2	0	1	1	2	1	0	0
Capza2	3	3	3	0	1	0	2	2	1	5	7	6	3	4	6	2	2	2	4	6	6	3	7	4	2	3	3	4	3	3	5	5	3	4	1	3	4	4	1	4	2	4	0	2	1	0	3	4	5
Atrx	4	0	3	3	1	0	2	4	4	4	8	11	7	5	9	11	0	13	3	2	1	3	11	5	2	6	8	5	6	3	9	2	10	4	2	4	8	2	8	2	6	2	5	9	3	3	4	12	3
Polr2g	5	0	1	0	4	2	3	12	0	0	7	7	0	2	4	4	0	2	6	2	3	2	5	5	1	3	1	6	5	3	3	4	6	4	9	5	3	4	4	2	0	2	1	1	0	2	3	3	3
Puf60	5	2	1	2	4	2	4	1	2	1	2	7	1	1	2	2	2	1	3	2	1	0	4	2	3	6	1	3	3	4	6	6	0	3	2	5	2	1	3	3	1	2	2	1	0	0	2	3	2
Tonsl	1	1	0	0	2	2	1	3	0	2	1	2	1	4	2	1	1	1	3	2	2	1	5	3	0	1	1	3	1	3	4	3	1	2	3	3	1	0	4	2	1	2	1	4	0	1	0	2	2
Sdf4	2	1	0	0	2	5	1	7	0	2	1	2	5	2	1	2	1	2	1	4	2	4	3	3	2	3	1	4	4	3	1	1	1	0	1	2	5	1	6	4	0	2	3	3	1	1	1	2	0
2021-03-05	3	0	0	0	5	6	4	4	0	0	1	6	2	2	4	2	1	1	6	5	1	2	2	4	2	8	1	2	2	3	3	7	4	1	5	6	3	5	3	4	4	4	2	2	0	1	1	4	0
Smarca4	1	3	1	0	2	1	2	7	0	2	2	5	2	3	4	0	2	1	1	6	4	6	8	1	5	7	1	2	7	0	10	3	3	6	1	2	5	2	2	5	4	2	3	6	2	3	3	5	0
Nav2	0	0	0	0	1	0	1	1	0	0	1	1	3	1	1	1	1	2	0	0	4	3	3	2	0	1	0	3	0	0	4	0	1	0	0	1	2	0	1	4	0	0	0	8	1	1	2	0	0
Dcakd	7	1	3	2	2	8	4	9	3	7	0	8	3	5	6	5	0	4	6	7	12	2	2	5	3	6	2	2	4	3	4	3	2	7	2	5	3	9	3	7	6	3	2	0	2	0	4	8	5
Gtf2i	1	2	1	1	4	2	2	8	0	3	1	4	7	2	3	3	2	1	1	1	2	2	11	1	2	0	0	3	6	2	9	1	1	2	2	3	2	5	3	6	3	2	2	7	2	2	1	1	1
Krt6a	0	0	0	0	0	0	0	0	0	0	0	0	0	0	0	0	0	0	0	0	0	0	0	0	0	0	0	0	0	0	0	0	0	0	0	0	0	0	0	0	0	0	0	0	0	0	0	0	0
Rexo2	1	1	0	1	1	1	2	1	6	1	0	1	6	2	1	4	1	5	2	4	3	2	4	0	0	1	3	2	0	3	3	0	3	2	0	5	5	0	3	2	0	5	1	1	1	0	2	5	2
Vgll4	4	6	4	0	0	2	4	1	1	1	6	10	3	4	6	2	1	4	0	2	4	2	7	3	2	6	1	3	0	2	7	4	3	7	6	6	7	1	5	1	7	1	2	7	2	2	6	3	4
Sdc4	0	1	3	5	0	0	0	0	1	1	0	3	2	0	2	3	0	1	2	0	0	1	3	1	0	1	0	1	0	0	1	0	0	0	1	0	0	1	0	0	1	0	0	2	0	0	2	0	1
Ppp1cb	3	1	0	0	2	4	1	2	2	0	5	1	1	2	3	0	0	1	2	0	2	1	2	2	2	2	0	0	2	0	0	5	1	1	0	2	3	0	0	2	4	2	2	3	0	0	1	2	0
Wbp11	4	2	0	0	6	2	0	8	1	3	0	10	4	4	4	4	2	3	3	2	5	5	5	3	1	6	7	3	10	0	4	0	2	1	0	4	5	1	0	5	1	3	2	4	1	0	2	3	1
Sltm	4	5	1	0	9	4	2	4	0	1	2	5	3	2	3	4	1	6	3	2	3	0	3	1	1	3	3	1	4	1	5	2	4	4	1	6	6	5	5	1	0	7	6	5	6	2	1	3	1
Eif2s1	5	2	1	0	4	7	0	5	0	2	6	7	2	1	3	2	2	3	5	3	5	0	1	1	2	7	1	1	3	4	4	4	2	0	1	3	2	2	0	4	3	2	2	0	3	0	1	4	7
Hprt	4	0	1	0	3	3	4	1	1	1	2	1	5	1	4	2	0	2	0	3	2	2	2	0	1	5	1	2	1	0	0	2	0	1	4	2	0	0	3	3	0	1	0	2	2	1	1	0	1
Psme1	2	2	2	0	0	0	1	3	0	0	0	3	0	0	3	3	1	3	0	2	1	3	0	1	0	4	4	1	2	2	0	1	2	2	1	1	3	3	4	0	0	3	1	0	0	0	0	1	3
2810004N23Rik	6	0	2	0	5	1	8	9	2	0	4	7	5	5	7	10	0	3	3	5	7	3	8	3	0	9	2	2	2	2	2	0	4	3	5	3	2	1	4	2	5	2	3	2	3	2	4	2	1
Idh3g	0	2	1	1	2	6	1	2	6	2	2	6	0	2	4	2	2	3	0	2	2	2	4	2	2	2	2	4	2	1	3	0	0	6	3	2	8	1	1	3	1	9	1	2	4	0	1	3	0
Immp1l	3	4	0	0	4	1	2	4	0	1	4	5	4	5	4	3	1	4	2	1	6	4	10	3	6	0	0	2	3	2	3	3	3	4	4	0	2	4	5	8	2	4	2	1	1	1	1	0	1
Commd3	3	2	4	1	0	2	3	1	0	0	3	4	1	0	4	1	2	2	4	1	0	4	5	3	3	4	1	4	3	1	2	4	0	3	3	3	2	2	1	2	1	5	2	3	0	1	1	3	4
Ywhah	2	1	1	0	1	2	3	6	3	0	2	7	0	7	0	5	2	4	1	3	2	2	4	0	1	7	0	2	6	2	4	3	5	3	0	7	5	2	4	6	1	7	1	2	4	0	3	2	3
Mcee	4	2	4	0	1	0	2	5	2	0	4	5	4	3	1	3	3	2	1	1	0	2	6	2	2	4	1	5	1	2	1	0	5	4	4	2	0	2	3	0	5	2	0	4	1	0	3	2	1
Snf8	1	2	5	0	2	1	2	9	3	0	2	6	7	1	3	1	3	2	3	1	9	3	5	0	2	3	0	4	3	2	0	1	1	0	1	5	1	3	5	2	3	3	1	4	6	1	4	3	0
Fam103a1	4	1	1	0	6	2	1	2	0	0	3	1	6	2	4	3	0	3	1	1	3	5	4	2	2	2	3	2	4	5	3	2	0	6	1	2	3	5	3	1	5	3	3	4	3	1	0	3	5
Znhit1	5	0	0	0	3	3	1	6	1	1	4	4	2	3	5	4	1	1	0	1	5	2	5	1	3	4	1	4	3	4	2	5	1	1	2	4	1	3	1	1	0	3	2	5	0	1	0	3	0
Tsg101	2	0	0	0	2	1	1	5	2	1	2	6	3	3	4	5	1	1	3	1	1	1	3	5	3	2	0	4	3	5	1	3	3	2	3	8	3	2	7	2	2	7	0	1	2	3	1	4	7
Hint2	3	2	3	2	4	2	0	2	1	1	2	6	6	1	4	1	3	2	2	0	0	4	5	1	0	4	3	0	1	1	4	1	0	1	5	4	1	1	2	3	2	4	1	4	1	0	0	4	3
Ube2e1	4	1	1	0	3	4	4	4	1	1	1	4	3	0	2	3	4	0	3	3	5	2	7	2	1	5	3	1	5	3	0	2	2	2	3	3	3	0	4	0	1	4	1	3	2	0	1	0	5
Snx6	4	2	2	1	5	4	6	3	1	0	2	7	3	7	6	3	4	8	3	3	3	4	7	4	2	2	2	7	2	5	7	1	9	3	5	4	5	5	6	3	5	6	3	4	1	2	0	4	5
Aco2	2	4	0	0	3	0	1	4	2	1	3	6	1	2	2	2	4	3	0	1	2	1	4	3	2	3	5	2	4	3	3	0	3	2	3	2	4	1	5	3	3	3	6	1	5	2	7	1	0
Sugt1	3	2	0	0	6	5	2	2	2	1	2	7	4	5	4	10	2	2	3	7	4	3	7	3	1	4	3	1	4	3	2	5	5	4	0	5	3	3	2	2	3	3	3	2	1	1	5	6	4
Cdca8	0	0	0	1	9	4	0	15	0	0	1	3	11	1	0	1	0	0	0	4	2	4	1	1	2	10	0	0	16	0	4	2	0	11	0	10	0	1	0	14	0	0	1	0	4	0	2	10	0
Psmd2	4	2	0	0	3	1	1	3	3	0	1	3	3	3	2	3	1	0	4	4	2	3	5	1	4	6	2	6	3	1	3	3	2	3	0	2	2	2	3	1	4	3	1	1	3	3	0	2	1
Slbp	2	1	1	1	2	1	2	7	2	4	1	8	1	6	1	1	1	2	1	3	1	4	2	0	1	10	1	1	3	1	1	3	6	0	1	2	3	1	1	5	3	2	3	0	2	2	1	2	2
Vimp	1	4	0	0	1	2	0	1	1	3	2	0	6	0	3	0	0	2	4	0	3	4	4	1	3	0	2	1	4	1	3	1	1	0	4	1	4	1	1	1	0	0	1	2	3	1	0	0	0
Hmgn5	3	1	1	0	9	6	2	4	1	1	1	4	6	1	2	1	0	1	4	3	2	6	10	6	2	4	0	1	3	0	6	5	0	5	1	6	3	1	0	3	1	1	6	4	4	1	2	10	1
Serpinb6a	4	2	2	0	2	1	1	1	1	1	2	0	3	1	0	1	1	1	2	0	2	0	6	1	0	3	1	2	2	2	3	0	3	1	1	0	1	3	1	3	0	3	0	1	0	0	2	0	1
2610528A11Rik	0	0	0	0	0	0	0	0	0	0	0	0	0	0	0	0	0	0	0	0	0	0	0	0	0	0	0	0	0	0	0	0	0	0	0	0	0	0	0	0	0	0	0	0	0	0	0	0	0
Caprin1	2	0	1	1	8	1	6	8	4	2	1	5	1	8	5	1	1	1	3	2	3	0	6	4	1	3	3	3	9	1	7	3	2	0	0	3	2	1	5	2	1	4	2	7	3	0	2	3	3
1500011K16Rik	2	0	1	0	3	2	3	1	1	0	1	3	3	0	3	0	1	3	2	1	4	0	2	0	0	0	0	2	2	1	5	1	1	4	0	0	2	2	2	0	1	2	1	0	2	0	3	0	0
Bex4	4	4	2	0	11	7	1	13	0	2	3	15	5	3	3	9	3	1	3	5	8	0	5	7	4	17	1	3	8	4	3	10	7	0	2	8	2	4	12	12	5	10	6	3	2	2	0	4	8
Mtx2	2	0	2	0	3	2	1	1	4	1	7	5	2	1	3	3	2	2	0	1	3	1	9	3	3	4	1	3	5	5	1	3	3	5	1	4	2	2	3	0	0	4	5	2	2	0	4	2	2
Khdrbs1	3	0	3	0	4	6	2	4	1	0	1	3	2	2	1	2	0	0	3	0	2	3	13	1	1	4	3	2	5	2	5	5	4	2	2	8	5	1	3	3	1	1	6	3	1	3	1	6	2
Nop56	2	1	1	0	4	5	1	7	2	0	1	5	5	2	6	5	2	1	5	1	2	5	4	3	4	7	2	3	1	6	1	4	3	4	1	3	3	1	1	0	0	2	10	1	1	0	4	3	1
Emc8	2	1	2	0	6	1	1	2	2	0	2	2	2	1	3	4	2	0	2	1	3	1	3	0	1	6	1	0	6	1	3	2	1	5	1	3	2	3	4	5	0	5	0	1	3	2	0	2	2
Csnk2a1	5	3	1	0	8	2	1	7	5	1	2	7	8	3	2	1	1	3	2	7	10	2	9	2	4	2	9	6	6	2	9	1	5	7	3	5	3	2	7	8	4	5	5	3	2	1	2	7	5
Brd2	2	2	1	0	2	0	7	5	2	1	0	4	4	5	1	4	1	2	3	3	2	1	8	3	0	1	1	3	1	0	3	0	1	1	0	6	4	3	4	5	1	0	2	4	0	0	0	2	1
Tmem261	5	3	2	0	3	3	3	2	2	1	4	4	0	1	2	7	2	2	4	1	7	4	10	2	3	3	3	4	1	4	3	4	3	1	0	3	4	7	5	1	2	3	2	5	2	0	3	1	3
Nsmce1	3	3	0	0	4	1	2	5	0	1	0	4	0	0	2	1	5	0	6	0	5	0	2	1	2	3	0	2	2	1	2	3	2	1	3	1	4	0	0	2	2	2	2	0	0	3	1	0	4
Nudt14	2	0	2	1	2	3	1	5	3	4	1	4	2	3	0	3	2	1	3	2	3	3	4	2	2	7	1	3	1	1	1	3	0	4	1	1	4	4	6	2	2	1	1	3	3	4	1	3	1
Polr2h	2	1	2	0	1	5	4	6	2	6	3	8	0	2	0	2	1	3	4	7	5	3	2	2	3	2	2	4	7	5	2	4	2	2	6	7	0	2	2	6	4	2	2	3	3	0	2	2	0
Ddx46	5	3	2	3	8	1	3	5	1	4	5	5	4	12	5	3	3	3	0	3	5	3	5	4	5	2	7	4	5	3	5	3	3	4	2	4	6	3	3	5	2	6	5	2	4	1	0	7	1
Cdk2ap2	2	1	0	0	2	1	0	4	0	2	1	4	5	0	1	1	1	3	4	0	1	0	1	3	4	0	2	5	4	2	4	3	4	3	0	0	8	1	3	1	0	0	2	4	2	0	1	1	2
Zfand5	1	2	0	0	2	2	2	1	2	0	2	3	1	3	1	1	2	2	1	1	3	1	6	0	2	1	4	4	1	1	2	2	8	1	4	1	1	1	6	1	3	2	2	4	3	2	1	2	2
Bzw2	5	4	4	0	7	3	1	8	1	0	3	10	4	6	6	8	2	5	7	6	1	7	8	3	4	9	4	5	5	9	4	14	3	3	2	5	4	3	3	2	3	7	7	1	2	1	3	4	2
Glod4	8	4	2	0	2	2	0	4	2	0	3	3	1	0	6	3	3	2	3	2	2	1	7	0	1	4	2	4	4	2	5	2	1	3	2	2	4	2	5	1	0	7	3	3	4	0	2	0	3
Cnih1	3	2	2	0	5	5	5	5	1	5	3	11	3	2	1	7	1	2	4	5	3	3	5	2	3	4	1	4	4	6	2	4	1	7	5	4	8	4	2	1	2	2	1	4	0	1	2	4	1
Lgals3	0	0	0	0	0	0	0	0	0	0	0	0	0	0	0	0	0	0	0	0	0	0	0	0	0	0	0	0	0	0	0	0	0	0	1	0	0	0	0	0	0	0	0	0	0	0	0	0	0
Plekhj1	1	1	3	0	2	3	4	3	0	3	2	2	0	1	2	2	0	1	5	3	6	1	7	0	1	5	2	1	7	1	5	3	1	1	0	4	3	3	3	2	0	3	1	2	4	3	1	0	1
Arhgdib	0	0	0	1	1	0	0	1	0	2	0	1	2	0	2	0	0	0	2	1	0	0	0	2	0	0	0	1	0	1	0	1	1	0	1	0	2	0	1	0	1	0	0	0	1	1	0	0	3
Cfl2	2	0	2	2	3	3	4	10	2	3	3	2	2	3	0	3	0	1	1	0	3	2	5	3	6	6	1	3	3	5	2	0	3	5	1	5	4	3	5	4	1	3	3	5	5	1	1	2	6
Stard10	3	0	2	0	3	3	2	1	2	2	2	4	6	1	3	2	2	1	2	3	7	0	7	1	1	1	2	0	1	0	3	0	3	0	2	1	4	3	4	1	1	5	0	3	2	0	0	1	0
Ppp3ca	3	5	1	0	3	1	3	1	6	2	5	1	9	9	10	1	1	3	1	2	3	0	4	1	0	1	2	2	5	1	4	1	5	8	1	1	2	1	7	5	3	8	0	11	3	1	3	1	2
Psmd12	3	2	2	0	3	4	1	4	3	0	2	4	1	3	3	2	1	2	1	3	3	3	3	1	1	8	0	2	3	6	1	2	4	0	1	3	4	3	1	1	1	1	5	3	2	2	1	7	4
Fkbp2	2	1	0	0	0	1	3	1	0	1	0	8	1	2	0	1	1	2	0	5	3	2	2	2	1	1	0	4	3	1	6	2	2	5	1	3	3	0	2	5	0	2	1	0	1	2	2	2	1
Pkn2	4	2	0	1	3	1	2	6	6	1	2	5	8	4	4	4	0	3	3	4	4	2	4	2	5	2	1	3	6	6	6	1	5	2	1	1	4	1	9	5	2	2	2	4	6	0	4	6	5
Kdelr2	0	6	4	1	3	2	3	1	1	2	1	9	3	2	1	4	1	1	1	1	2	5	3	1	0	5	1	1	3	3	4	3	2	2	1	2	4	0	3	6	1	1	0	1	1	1	1	3	6
Akap9	4	7	0	1	6	1	2	4	3	5	3	5	3	3	4	2	4	7	3	1	2	5	12	4	0	2	1	4	7	0	7	2	2	3	4	2	5	5	6	4	0	9	4	6	5	2	2	5	1
Hnrnpl	0	3	2	1	3	0	4	3	2	2	4	4	0	3	3	5	0	1	3	5	9	2	6	2	3	3	3	1	4	4	5	1	5	3	1	4	7	6	7	4	3	0	4	3	2	3	3	6	7
Prdx4	3	5	3	1	4	2	1	6	1	5	1	5	2	3	4	2	1	3	6	13	3	7	4	3	0	8	1	4	5	3	2	3	1	6	1	2	3	2	3	9	0	1	1	0	4	0	1	5	3
Lage3	2	4	0	0	2	2	3	8	1	1	1	6	6	3	1	7	0	1	2	2	3	2	2	1	3	5	4	1	2	2	4	1	1	0	2	0	1	1	2	2	2	1	2	2	3	2	0	1	3
Nr4a1	0	1	0	0	7	1	0	0	0	0	0	0	9	0	0	0	0	0	0	0	2	0	0	0	3	0	0	0	0	0	0	0	1	0	1	2	1	0	4	1	0	0	3	3	0	0	0	0	0
Pcbp4	4	4	2	2	5	3	3	15	3	1	7	9	4	3	6	9	1	1	10	14	12	5	10	4	0	2	8	2	9	5	8	19	4	5	4	4	8	3	11	7	5	3	3	6	4	2	3	6	2
Eprs	3	4	1	4	4	0	3	5	6	3	2	10	2	3	2	3	3	4	2	4	5	4	5	2	2	3	5	7	5	1	2	1	4	2	1	6	6	2	4	1	0	8	3	2	2	0	1	3	0
Spc24	1	0	5	0	6	3	0	14	0	1	0	6	2	1	1	5	0	0	2	3	2	6	4	1	2	12	0	1	6	0	5	5	0	6	0	4	0	0	0	7	0	0	8	0	3	0	5	14	1
Tcf4	6	2	1	1	3	1	3	5	1	2	5	5	5	6	3	1	2	0	3	2	6	1	7	1	5	7	3	6	2	1	9	1	7	1	3	4	3	3	6	4	3	6	4	6	2	2	3	3	1
Rab7	2	0	0	0	0	1	2	2	4	2	0	1	2	2	4	3	0	4	3	2	6	3	6	2	3	1	2	0	3	0	1	1	0	3	1	3	4	0	2	1	2	2	0	0	4	2	2	4	2
Eif1b	6	1	3	1	7	4	1	9	1	1	0	3	6	3	1	4	3	1	3	1	3	3	6	1	3	10	0	0	7	4	7	5	2	0	5	3	3	3	2	2	3	1	1	7	3	2	1	7	1
Ppil1	4	3	1	0	3	3	1	9	2	2	2	7	5	0	2	8	2	1	3	4	6	3	6	6	2	8	1	5	10	3	4	2	3	4	5	1	5	1	2	2	1	6	1	1	3	1	3	5	5
Ndufv1	2	1	1	1	2	5	2	6	0	2	0	2	1	3	2	1	1	2	1	4	3	0	1	4	2	1	0	1	2	5	1	2	2	2	3	2	1	2	5	4	3	3	4	3	1	1	0	4	1
Rab10	3	1	0	0	3	2	3	5	1	0	0	8	5	0	2	3	2	1	1	1	0	1	4	0	2	1	1	3	3	4	0	2	2	2	0	3	1	3	3	3	1	0	0	3	0	0	1	1	4
Psmc1	4	0	1	0	2	2	2	5	1	2	6	5	3	3	0	2	0	3	1	3	2	6	4	2	2	2	1	2	1	5	2	1	4	2	3	6	4	1	2	4	2	3	4	0	2	2	3	2	2
Rfc2	2	1	0	0	3	1	0	6	1	0	2	6	2	2	1	1	2	2	1	4	4	1	2	2	0	7	2	2	3	1	2	1	1	1	1	3	3	2	1	1	2	3	2	0	2	0	1	2	1
Nfia	0	1	3	0	0	0	2	2	1	0	1	2	0	1	1	0	2	0	0	0	1	0	0	0	1	0	0	3	0	2	4	0	2	0	0	1	0	0	2	0	1	2	0	6	0	1	4	1	0
Dazap2	1	0	2	1	1	0	2	2	2	1	1	1	4	1	3	6	1	5	2	0	2	4	2	3	1	4	4	4	2	3	1	2	1	1	3	3	6	1	6	1	2	1	2	10	7	0	0	4	0
Fam173a	2	0	2	0	3	2	1	1	1	0	2	1	2	3	0	0	3	1	2	2	4	1	4	2	1	4	0	0	2	1	2	1	1	2	2	1	6	2	4	1	2	1	0	1	2	0	1	1	0
Luzp1	3	2	9	4	8	3	8	1	1	1	0	5	3	5	1	2	0	3	3	3	3	2	4	1	0	3	1	0	4	2	4	1	2	2	5	2	9	4	9	2	2	5	1	2	4	3	2	3	2
Mpped2	2	7	1	1	7	3	4	4	2	4	3	7	3	1	1	4	4	2	3	4	3	0	10	10	0	3	3	4	3	2	2	3	1	2	3	8	6	4	4	1	5	6	0	3	4	3	3	0	1
Pim1	4	5	4	2	0	1	0	2	1	2	3	7	10	0	2	4	0	3	1	0	2	1	4	2	1	1	1	0	0	3	4	2	5	3	5	2	2	1	0	2	1	6	0	4	1	0	1	2	0
Pnn	6	2	1	1	8	3	3	7	5	1	4	8	2	5	3	5	0	2	1	2	3	1	8	8	4	2	7	6	2	4	7	8	4	2	3	7	3	5	9	4	2	1	4	1	8	4	2	5	1
Nsfl1c	2	1	1	0	4	2	3	5	2	1	3	7	4	3	3	1	3	1	6	1	1	3	3	2	4	3	0	3	5	5	2	3	3	3	0	4	2	2	6	2	3	5	4	3	4	3	1	1	1
Tmem238	2	2	0	0	1	5	0	2	1	1	2	5	4	4	1	0	0	0	0	1	4	0	3	0	2	4	0	0	1	1	2	2	0	0	0	3	2	2	0	3	0	2	0	1	1	0	1	0	2
Lsm12	1	1	4	0	2	5	2	8	1	1	2	2	7	1	4	8	1	2	2	6	6	3	3	1	4	2	4	7	4	3	5	3	8	3	0	4	0	1	4	6	0	2	1	1	1	2	1	2	1
Clpp	2	1	1	0	6	2	2	8	1	0	5	2	0	2	1	2	1	3	3	2	3	1	2	1	1	4	1	2	3	3	0	6	2	5	3	7	1	3	2	5	0	3	2	2	0	0	4	0	2
Syngr2	1	0	0	0	0	0	1	0	3	0	1	3	0	0	0	0	2	1	0	1	2	0	2	0	0	1	1	3	0	1	1	0	3	0	0	0	0	0	0	2	2	0	0	3	0	0	0	0	0
Atraid	4	1	3	2	0	1	2	2	2	1	2	1	3	0	2	0	0	0	0	0	8	0	2	0	0	1	1	1	3	1	2	3	3	2	4	0	5	1	2	0	3	3	1	1	1	4	0	1	1
Oxct1	2	0	0	2	0	0	1	8	2	2	8	5	4	3	5	1	2	4	0	1	4	3	3	1	5	2	2	3	2	2	3	5	3	3	2	5	5	2	3	7	2	0	2	5	5	2	2	1	4
Vps29	2	1	0	1	3	4	0	4	0	2	3	4	3	4	4	1	2	2	5	4	5	0	2	1	1	1	1	0	2	3	1	1	2	5	1	7	4	1	6	2	4	4	3	2	2	2	0	4	1
Svbp	5	1	6	0	3	2	0	4	1	1	2	8	2	5	5	3	5	2	3	3	4	5	6	3	4	4	1	3	10	5	5	2	6	4	2	6	5	3	8	2	1	2	4	3	1	2	0	2	3
Limch1	1	11	0	0	1	0	5	11	4	0	5	10	6	3	12	0	4	19	0	4	3	0	25	2	2	1	2	4	3	1	10	0	5	1	14	0	5	3	8	0	1	2	0	9	8	1	7	5	0
Stip1	3	2	2	0	3	4	1	7	3	5	1	7	2	1	1	4	2	4	4	3	1	1	1	2	1	3	3	2	3	3	6	4	3	3	1	3	0	2	3	7	2	6	7	2	2	0	1	4	0
Tyms	1	0	0	0	3	2	0	8	0	0	0	6	3	6	1	1	0	0	1	6	1	2	2	0	0	15	1	2	8	0	1	1	3	2	1	4	3	0	1	4	0	1	0	0	1	0	2	7	7
Vim	2	0	0	0	2	0	0	4	0	1	1	3	0	0	1	6	1	1	0	1	4	0	6	2	2	2	2	4	2	1	0	1	2	0	0	1	2	1	0	3	1	0	1	1	0	2	2	0	1
Psmd13	5	1	2	1	4	3	0	7	1	3	2	4	1	0	3	2	0	1	4	2	0	1	2	1	2	7	1	1	5	2	2	4	3	3	0	3	2	1	2	1	1	2	2	2	1	0	3	1	1
Foxp1	3	4	4	1	7	1	1	7	1	2	0	6	1	4	3	7	3	1	1	7	3	1	4	0	1	4	0	2	1	5	5	1	2	1	6	16	4	4	6	3	1	5	4	7	5	1	4	2	2
Cited2	0	1	3	0	1	0	1	5	3	3	0	3	0	2	4	7	1	3	0	0	0	1	4	2	2	0	0	2	0	1	2	2	3	1	5	0	8	2	4	0	1	1	4	2	1	1	0	1	0
Ing1	1	3	2	0	2	0	6	2	2	0	0	3	4	0	1	0	3	3	0	1	9	1	2	2	3	2	0	1	4	0	4	0	3	0	1	4	2	2	4	1	2	0	1	10	1	0	1	1	0
Chrac1	1	0	0	0	0	0	0	1	1	0	1	1	4	0	1	1	4	1	3	2	3	2	5	2	1	2	1	0	6	3	4	2	3	2	1	3	4	1	2	1	2	1	3	1	2	0	3	0	1
Mrps15	1	2	3	1	0	6	3	7	0	0	0	4	3	4	1	6	0	0	5	1	6	4	2	2	5	6	4	2	4	3	3	4	4	3	4	6	1	2	1	1	3	7	3	1	2	0	3	3	0
Smarcc1	2	0	5	0	6	2	3	12	3	0	4	4	2	5	5	4	0	1	2	3	4	2	4	3	3	2	1	0	8	3	5	4	6	3	5	5	4	3	6	2	5	4	7	7	3	2	11	6	7
Pin4	6	0	4	1	5	4	2	4	2	4	3	3	1	4	3	2	1	4	1	2	7	3	11	2	4	3	2	5	3	3	7	9	2	3	2	1	6	4	2	5	2	3	2	2	3	2	1	3	1
Adrm1	2	1	0	1	1	0	0	3	1	0	2	2	1	2	1	1	1	1	2	4	5	2	3	1	4	2	1	4	2	3	1	3	4	2	2	0	9	1	5	5	0	2	1	0	0	1	1	3	2
Papss1	0	1	1	0	0	1	1	3	0	0	1	0	2	2	1	0	3	1	1	1	1	1	4	1	0	0	1	3	0	1	2	0	0	1	1	2	2	2	4	4	1	0	0	3	0	1	0	1	0
Msln	0	0	0	0	0	0	0	0	0	0	0	0	0	0	0	0	0	0	0	0	0	0	0	0	0	0	0	0	0	0	0	0	0	0	0	0	0	0	0	0	0	0	0	0	0	0	0	0	0
Pcbd2	1	2	0	2	0	0	0	2	1	0	2	2	10	1	3	2	1	3	1	0	3	1	3	1	3	3	1	3	1	0	4	1	2	1	0	0	3	0	2	2	0	0	1	4	2	1	0	1	1
Klf4	1	0	0	1	3	0	1	0	0	0	0	0	2	1	1	0	0	2	0	0	2	0	0	3	3	0	1	3	2	1	1	0	0	0	2	1	0	0	1	0	1	0	0	1	0	0	0	0	0
Rap1a	3	1	0	1	1	0	1	3	3	4	2	4	2	2	1	0	1	2	2	0	1	1	4	1	1	5	0	2	3	4	2	0	0	1	0	1	1	2	2	1	1	1	3	1	1	0	0	2	0
Mrpl27	3	0	0	0	2	2	0	6	2	3	3	2	0	0	4	3	0	3	1	1	2	2	7	4	1	4	1	3	2	3	3	5	0	2	0	5	2	1	2	3	2	1	0	4	1	2	1	0	1
Zranb2	2	2	2	0	7	2	1	6	2	3	0	4	6	3	2	0	4	3	4	0	5	3	7	1	5	1	2	5	4	3	3	0	2	3	3	4	3	4	3	3	2	3	1	4	4	1	2	3	1
Ptp4a1	2	0	2	0	1	1	0	1	3	0	1	5	3	0	1	2	0	2	1	5	2	0	4	0	2	2	2	1	2	1	4	0	2	1	0	3	2	2	3	3	0	2	1	4	0	0	1	2	4
Mrpl41	3	0	1	0	3	4	0	4	3	1	0	1	5	0	1	1	3	2	4	3	7	2	2	2	0	4	1	2	3	4	5	3	2	3	2	1	4	3	2	3	1	3	2	2	2	0	3	2	1
Lig1	0	0	0	0	4	0	1	1	0	0	0	7	3	4	1	1	1	0	2	10	4	3	1	1	0	9	0	4	3	2	1	3	3	3	1	3	2	2	1	4	0	2	1	1	2	1	1	1	3
Mast4	1	1	0	1	1	2	3	1	1	1	1	4	3	6	2	0	1	5	2	1	3	0	3	0	5	2	5	2	2	0	4	0	1	1	2	3	0	1	3	1	0	5	1	10	7	3	3	1	0
Gm16136	1	3	5	2	0	1	1	1	0	0	0	1	16	2	1	1	1	4	1	1	5	2	6	4	1	0	0	2	2	0	3	5	2	1	3	0	2	4	1	1	1	1	1	0	0	1	1	1	2
Ttr	0	0	0	0	0	0	0	0	0	0	0	0	0	0	0	0	0	0	0	0	0	0	0	0	0	0	0	0	0	0	0	0	0	0	0	0	0	0	0	0	0	0	0	0	0	0	0	0	0
Pmf1	0	0	0	0	6	1	0	3	2	2	1	4	6	0	1	2	0	1	1	4	3	1	1	0	0	11	1	1	5	1	1	4	0	5	0	2	2	1	2	1	0	0	3	0	2	1	0	7	2
Ctbp1	2	4	1	0	3	2	1	6	1	2	2	6	7	8	1	2	3	2	2	1	4	0	5	5	1	3	2	1	8	1	3	3	1	2	1	6	2	6	4	1	1	3	3	6	2	3	2	2	1
Actr3	2	0	0	2	2	1	0	5	3	0	3	3	0	0	3	0	3	2	5	2	4	1	5	0	0	0	3	5	2	2	3	0	0	3	2	1	3	3	0	0	0	0	3	3	1	1	2	2	4
Acaa1a	3	0	0	0	0	3	3	1	2	0	2	2	4	3	1	1	0	1	1	1	4	2	5	2	1	4	1	3	0	2	1	4	0	1	2	1	4	3	1	1	0	2	2	2	1	0	1	3	3
Mrpl55	1	4	3	0	2	3	1	8	0	1	0	6	3	3	0	3	0	1	7	1	3	2	7	0	2	3	4	4	2	2	3	0	1	1	2	1	2	5	2	1	3	3	0	3	3	0	4	2	4
Ssbp3	4	1	0	0	3	3	2	6	0	0	0	6	5	5	2	2	0	2	4	0	4	0	11	5	2	6	1	1	5	0	5	5	2	2	6	5	3	2	6	1	0	2	2	3	1	2	4	3	0
Asprv1	1	0	0	0	1	0	0	0	0	0	0	0	0	0	0	0	0	0	0	0	0	0	0	0	0	0	0	0	1	0	0	0	0	0	0	0	0	0	0	1	0	0	0	0	0	0	0	0	0
Acot1	0	2	0	0	0	0	2	2	0	0	0	1	1	1	1	0	0	1	3	0	1	2	1	0	0	1	1	1	0	0	1	1	0	1	3	0	1	0	0	1	1	2	0	5	1	1	1	0	3
Ndufa9	1	3	0	1	1	3	3	4	0	2	3	4	3	4	3	1	1	3	4	2	3	4	4	1	1	5	0	2	2	3	1	3	6	1	1	4	2	1	2	1	2	4	2	1	0	1	2	2	1
Hdlbp	0	0	0	0	6	0	1	6	0	5	0	7	5	4	1	2	1	3	2	0	5	1	3	1	2	3	3	1	5	2	3	4	1	5	3	3	3	0	2	2	1	0	0	3	1	0	2	1	0
Eif4a3	3	3	0	1	1	2	3	2	2	1	2	8	2	3	3	5	2	2	3	3	3	1	2	1	0	8	0	4	3	3	4	1	1	0	3	1	3	2	3	3	2	3	3	1	1	0	3	10	3
S100a13	0	0	0	1	0	0	0	0	0	0	0	0	0	0	0	0	0	0	0	0	0	0	0	0	0	0	0	0	0	0	1	0	0	0	0	0	0	0	0	0	0	1	0	0	0	0	0	0	0
Gsk3b	6	5	2	3	3	1	4	2	3	1	1	7	3	4	4	3	3	3	2	1	3	2	6	2	1	3	2	1	5	0	7	3	3	3	2	4	3	4	4	2	1	1	4	3	3	1	4	2	3
Chtop	4	1	1	0	7	2	6	7	4	1	2	3	1	2	3	6	2	0	3	1	4	3	10	3	1	3	5	4	8	4	3	3	2	1	1	1	0	3	1	2	0	3	2	0	6	2	1	1	1
Copz1	3	0	6	0	2	1	4	3	2	1	4	4	2	0	4	3	2	3	2	1	3	1	5	6	1	2	2	4	4	6	7	4	1	3	1	2	1	4	2	2	2	2	2	0	8	0	2	1	3
Pth	0	0	0	0	1	1	0	0	0	0	0	1	0	0	1	0	0	0	0	2	1	0	1	0	0	0	0	1	0	0	0	0	0	1	0	0	6	0	1	0	0	0	0	0	0	0	0	0	1
Arid1a	3	4	5	0	1	0	4	5	3	0	3	5	4	4	5	1	2	0	2	3	4	4	9	1	0	2	5	2	2	0	6	5	2	6	2	4	3	1	4	2	2	1	3	8	2	0	2	2	0
Fam96b	2	0	0	2	5	3	3	2	0	0	4	7	4	2	3	2	2	1	3	0	1	3	7	1	2	4	5	5	1	2	5	3	1	1	1	4	4	2	2	0	3	1	0	2	4	2	3	4	2
Rab5c	1	2	3	0	3	1	5	6	0	1	1	1	1	2	0	2	3	3	2	3	2	0	3	0	2	1	1	2	1	1	3	4	3	3	3	5	2	1	2	0	2	3	1	2	3	0	2	2	1
Pdia4	2	3	3	2	3	3	0	7	3	5	3	5	1	0	1	2	0	3	1	2	2	0	1	1	0	3	1	1	3	2	2	2	3	5	7	0	3	1	5	1	3	3	5	1	2	0	3	3	0
Psmd3	2	0	2	1	7	2	3	2	2	1	2	1	0	0	1	5	2	0	1	1	2	6	4	0	0	3	1	2	3	3	2	1	2	4	0	1	1	3	3	1	2	3	3	0	3	0	2	4	1
Rap1b	0	1	0	0	2	3	1	5	0	2	1	0	1	0	1	2	0	4	3	3	1	2	2	1	1	2	0	4	2	3	4	0	0	2	3	2	3	2	1	2	3	1	2	1	3	3	0	4	2
Acbd6	0	2	0	1	2	5	2	6	1	0	2	2	0	1	1	2	1	5	3	1	2	1	3	3	1	4	2	0	0	0	3	4	1	3	1	3	3	0	2	2	0	4	3	3	0	0	1	2	0
Mgst3	5	1	0	2	1	2	0	2	4	3	1	1	6	0	2	2	0	3	1	1	3	0	2	0	3	1	0	1	0	1	4	0	1	0	0	2	0	1	0	0	3	4	0	3	2	0	0	1	1
Thrap3	1	2	1	0	4	1	7	7	4	3	2	6	7	4	2	2	3	1	3	3	1	2	4	2	3	2	0	2	4	6	3	2	5	2	1	4	5	2	7	4	3	4	2	6	4	4	2	2	2
Tmbim4	6	0	1	0	0	2	4	4	0	1	2	2	1	1	2	2	1	6	0	1	6	2	9	1	2	0	4	4	1	3	4	1	1	0	2	1	2	0	7	4	1	2	3	2	1	0	2	1	0
Errfi1	0	1	0	1	3	0	0	1	1	0	1	2	5	0	1	1	0	0	1	2	1	0	2	1	0	1	0	0	1	1	0	1	2	0	1	0	1	0	1	1	0	0	3	2	3	0	1	2	0
Ckap4	4	1	4	2	6	4	3	6	2	3	1	5	4	5	1	4	1	4	1	5	4	2	6	1	2	2	2	2	5	6	6	0	2	2	2	1	5	1	6	2	5	5	3	3	4	0	2	4	0
Ccdc124	1	1	0	0	0	1	0	9	3	0	1	5	3	1	1	4	0	4	0	6	6	0	6	0	3	4	1	2	3	3	2	2	0	1	0	3	4	1	2	0	2	1	2	1	2	1	3	1	0
Hspb11	2	0	0	0	3	1	1	0	1	2	3	5	1	5	1	1	2	2	3	1	0	2	2	6	1	1	2	0	1	1	1	0	1	0	1	1	1	2	2	2	1	2	1	1	3	0	1	2	0
Hif1a	1	0	2	0	4	2	2	1	1	0	1	6	2	3	3	0	2	3	1	1	0	4	5	1	3	4	4	0	2	0	2	1	2	2	4	4	5	0	1	0	3	1	2	4	1	1	0	0	1
Ccnl1	0	2	0	1	3	2	2	1	0	1	1	3	1	3	2	1	2	0	0	4	2	2	4	0	1	0	3	2	3	2	5	1	2	1	1	2	4	2	5	2	0	3	4	2	1	0	0	5	3
Eif1a	2	1	1	1	4	3	2	2	3	2	2	6	6	1	0	0	1	2	7	3	2	1	2	1	1	0	1	0	5	3	6	2	1	2	3	0	5	0	0	2	0	2	2	3	0	1	2	2	1
Mrps18a	1	1	2	0	3	2	3	3	1	0	3	3	1	2	8	2	1	1	1	4	5	2	3	4	2	3	2	2	3	6	2	1	4	4	2	4	5	2	0	4	2	3	1	2	2	0	2	2	5
U2af2	1	0	1	0	3	3	4	2	1	4	0	8	0	4	3	4	3	5	2	5	1	2	5	0	1	6	2	1	6	4	2	2	2	5	2	3	4	1	6	4	2	1	3	3	1	1	2	5	4
Rpp21	1	0	0	1	1	2	1	4	0	1	3	3	6	1	1	4	1	3	0	2	4	2	3	2	1	2	1	3	4	3	0	2	3	1	0	3	0	1	6	2	2	1	1	1	5	1	0	3	0
Kdm5b	3	1	3	1	1	1	3	5	2	3	2	6	5	4	1	4	4	5	1	0	3	2	9	2	6	1	5	1	7	1	6	1	7	2	2	4	6	1	5	1	2	1	2	7	1	4	1	4	0
Rpn1	0	4	0	2	4	0	3	3	4	1	0	4	2	1	4	3	1	0	5	7	5	0	4	2	1	1	1	2	3	1	2	2	4	2	6	2	5	0	3	3	3	3	2	4	6	2	3	0	0
Grb10	3	1	7	1	4	1	1	12	3	0	2	12	2	4	4	11	5	2	6	5	4	5	4	4	5	8	5	1	13	10	6	6	2	3	3	10	6	7	4	4	5	5	4	4	4	2	1	4	1
Uba1	3	1	0	1	0	0	3	4	1	1	5	4	4	1	2	0	1	5	5	2	4	2	2	1	2	0	2	2	2	6	2	3	1	1	1	1	1	2	6	0	0	1	1	4	1	0	2	3	0
Chchd3	2	1	2	0	1	2	2	3	0	1	3	7	4	0	1	3	4	2	2	2	4	3	2	0	4	2	1	2	2	1	1	3	1	1	2	2	5	1	2	2	0	2	0	4	0	0	1	0	1
Cadm1	2	6	0	1	4	2	4	12	2	4	7	13	3	4	3	3	7	1	8	8	3	7	6	8	1	9	5	13	4	9	4	8	6	3	4	4	2	5	5	9	10	4	2	2	2	6	4	6	2
Ube3a	4	1	0	1	12	0	1	7	3	2	2	7	2	1	5	1	0	5	2	1	6	1	3	2	3	1	5	2	7	2	7	4	5	3	6	3	3	2	3	2	3	4	2	2	2	0	1	5	2
Ctcf	2	1	3	0	4	1	7	5	1	3	0	5	7	3	2	1	3	2	1	1	5	0	3	2	0	3	0	5	6	3	8	3	1	4	4	9	6	1	5	5	1	2	2	2	4	0	4	9	3
Rab25	1	0	1	2	1	0	2	3	2	1	2	2	1	0	1	0	0	0	6	1	0	0	1	5	0	1	1	3	2	2	2	1	0	1	5	1	6	3	1	5	3	1	0	5	2	0	0	0	1
Timp3	0	0	0	0	1	0	0	0	0	0	1	0	0	0	0	0	0	0	0	0	0	0	0	0	0	0	0	0	0	1	1	0	0	0	1	0	1	0	0	0	0	0	1	0	1	0	0	0	0
Nktr	3	1	4	5	3	1	5	0	2	2	0	4	2	3	4	2	1	1	4	1	4	1	5	3	2	1	3	1	0	3	5	3	4	3	2	2	2	10	3	4	1	3	2	8	1	1	0	0	1
Mrps26	1	1	2	1	2	2	1	1	0	2	2	1	7	5	1	0	1	2	0	0	3	2	6	1	1	3	1	2	3	4	1	2	3	6	2	5	4	2	2	5	2	5	1	3	0	1	2	3	0
Nudcd2	0	1	0	0	4	4	0	7	1	1	5	8	3	1	2	1	1	4	3	2	1	3	4	2	0	6	4	2	6	2	4	4	3	4	8	9	3	4	2	10	4	0	3	1	2	0	4	5	5
Cldn4	0	1	0	1	2	1	2	2	0	0	1	1	0	2	0	1	0	1	3	0	1	0	3	0	2	1	0	0	1	1	0	5	0	0	4	1	1	0	4	0	2	0	1	1	0	0	0	0	0
Cdc34	1	1	1	1	5	8	3	4	3	0	1	6	9	3	4	5	4	3	0	2	7	3	4	2	1	3	2	1	1	7	6	2	1	1	1	8	3	3	1	4	1	2	2	3	2	0	1	3	5
Trappc4	1	0	1	0	4	5	1	4	1	0	5	3	3	0	1	1	1	3	4	3	7	2	4	1	2	2	1	0	2	3	2	5	1	6	2	2	2	4	1	2	4	4	4	1	0	0	1	2	1
Pttg1	3	3	1	0	2	8	3	1	1	0	4	4	4	1	3	4	3	3	1	0	1	2	6	2	5	1	6	4	1	4	2	3	4	6	3	4	4	6	6	2	1	6	2	3	2	0	0	1	4
Zrsr2	4	1	0	0	2	4	1	2	3	3	3	1	3	3	0	1	0	4	2	2	6	1	6	4	2	2	4	1	3	0	3	2	1	3	2	4	1	1	4	2	2	4	2	3	4	2	3	7	3
Bcl10	1	0	0	0	0	0	1	2	1	2	0	2	0	0	1	0	2	0	1	1	1	0	2	1	1	3	1	0	3	0	1	1	1	0	4	1	1	2	2	0	0	3	1	2	0	0	3	0	2
Nabp2	0	1	0	2	2	0	0	3	2	2	1	6	5	3	1	3	0	0	2	0	3	2	3	3	1	4	4	2	5	3	0	3	3	1	1	3	4	2	5	1	0	0	1	2	4	0	2	1	0
Rps19bp1	2	1	1	1	2	6	3	2	1	2	2	6	4	5	4	4	2	2	2	3	4	4	4	0	0	4	2	0	5	1	2	2	2	3	4	1	3	0	1	4	2	2	2	2	1	3	3	2	1
Gm16286	0	1	0	0	0	0	3	4	0	1	4	6	3	2	1	3	3	3	3	3	5	2	6	2	1	7	6	3	1	3	2	4	0	5	1	4	1	6	0	0	4	1	0	3	3	0	3	3	4
Srp54b	3	0	1	1	2	1	2	3	0	0	1	3	2	2	2	1	2	2	5	6	0	3	4	1	1	3	3	6	3	4	2	4	2	2	2	3	6	3	3	1	3	0	2	0	1	1	1	5	1
Fam177a	0	2	1	1	3	2	2	0	2	2	4	4	9	3	5	5	2	3	7	2	3	2	7	3	1	0	1	0	0	3	5	0	0	1	2	1	6	3	6	2	3	1	2	3	0	1	0	1	2
Atp2b1	2	3	1	1	2	2	1	1	1	1	1	12	5	2	2	1	4	3	2	5	10	3	5	0	5	3	0	3	2	4	3	1	1	1	1	3	5	1	3	5	1	2	0	3	3	1	3	5	0
Cbx5	3	0	1	0	4	2	1	6	3	0	2	9	5	6	2	4	0	3	4	1	4	0	5	5	2	3	3	3	7	2	6	2	4	4	4	7	1	1	5	4	2	3	3	2	4	2	3	3	1
Sar1a	2	1	3	0	3	1	0	2	2	0	3	3	1	2	3	4	1	4	2	1	6	1	1	0	0	1	1	3	3	0	5	4	1	2	4	0	1	1	2	4	3	2	3	5	2	0	4	3	1
Smim7	4	2	0	0	1	3	0	6	1	1	0	4	1	1	2	4	0	0	3	2	5	4	3	3	1	2	1	4	1	1	2	4	6	2	1	3	3	1	2	3	0	3	3	4	4	1	0	3	1
Fam101b	1	1	26	0	1	0	0	4	2	1	3	3	1	9	7	0	0	2	2	0	4	2	12	6	1	3	0	3	5	0	8	3	4	14	1	3	0	2	1	0	2	0	2	12	1	4	17	12	7
Fam32a	1	3	1	1	4	4	0	2	2	4	4	4	1	0	1	2	1	5	0	1	6	0	2	2	2	3	5	3	4	1	3	2	1	0	3	2	5	3	2	1	4	2	1	3	0	0	0	4	2
Mcl1	0	0	0	1	0	0	0	1	0	2	3	4	1	1	2	0	0	1	0	0	2	0	4	0	0	1	1	3	1	0	5	0	2	1	1	1	1	1	1	1	0	1	0	0	0	0	1	1	2
Mrpl32	5	1	1	1	3	2	2	5	1	1	2	3	4	2	5	2	0	4	1	1	0	2	3	2	2	3	2	0	2	2	5	6	2	0	1	7	2	2	6	2	0	6	0	6	2	1	1	0	2
Tipin	0	0	2	0	9	0	0	4	0	3	1	11	0	4	0	2	1	3	1	1	6	1	5	2	1	7	0	2	4	3	1	1	3	3	1	3	6	0	2	0	1	0	0	1	1	1	0	4	5
Tmed3	1	2	2	0	2	1	0	1	1	0	2	1	1	3	1	0	2	1	3	0	1	1	2	2	0	0	2	2	0	3	6	1	0	0	1	2	0	2	2	2	0	3	1	0	0	0	1	2	0
Taf1d	1	4	2	0	1	11	1	7	8	3	4	10	2	2	1	6	3	6	3	6	4	4	4	2	1	4	1	2	14	2	1	2	8	2	3	2	2	0	4	8	2	4	4	2	3	1	2	1	5
Phlda1	0	0	3	1	0	0	0	0	0	1	0	1	0	0	0	0	0	0	0	0	1	0	5	0	0	0	0	0	0	5	2	0	1	3	0	1	0	1	0	0	1	0	0	0	0	0	0	0	0
2021-09-02	2	1	4	1	0	2	0	6	1	0	1	4	3	3	1	2	0	0	1	0	5	0	6	1	2	3	4	1	5	1	4	2	0	1	0	1	5	4	4	2	0	1	5	1	2	0	2	1	2
Nxn	1	1	1	0	1	2	4	3	1	0	0	1	1	0	0	0	1	1	2	2	1	1	2	1	1	1	0	3	2	0	6	0	0	3	2	0	2	3	5	0	0	2	3	7	1	0	3	0	0
Rnaset2a	0	1	0	0	0	0	2	0	2	2	1	3	1	1	0	1	3	2	3	0	1	2	2	1	3	1	1	1	0	2	1	0	3	1	2	4	1	1	1	0	2	2	2	1	1	0	0	3	1
Mrps28	2	1	0	0	4	1	1	4	2	2	0	3	4	0	0	0	1	2	3	1	3	2	3	1	1	3	0	0	0	2	1	1	1	2	2	1	2	0	3	1	3	0	2	1	0	0	2	1	0
Aars	1	0	1	0	2	3	2	6	1	0	1	10	2	0	1	1	2	1	1	5	1	0	3	0	0	4	1	1	3	1	2	0	1	2	1	3	2	1	4	1	0	1	2	1	2	0	3	4	0
Gcsh	3	2	4	0	11	1	3	5	3	4	1	11	2	0	5	3	1	1	3	2	2	3	2	2	0	4	1	1	5	1	3	2	5	4	1	2	2	4	1	0	2	3	2	1	2	1	4	2	2
Cops7a	4	0	1	1	3	0	2	1	0	1	2	4	2	3	0	1	0	1	5	3	5	0	0	0	2	2	5	0	3	5	1	0	3	2	1	0	0	0	1	2	1	1	1	2	3	0	0	2	2
Apoe	0	2	8	1	0	1	0	1	0	1	0	1	1	1	0	1	0	0	5	0	1	1	1	1	1	1	0	0	8	0	0	0	0	1	0	0	1	0	0	0	1	1	0	0	0	0	1	0	0
Mrpl48	0	1	2	0	4	0	0	4	2	2	2	1	3	1	0	3	1	4	1	2	4	0	5	0	2	2	0	2	4	1	0	1	2	2	1	2	3	2	3	3	2	3	2	3	1	0	1	1	1
Sdf2	2	2	1	0	1	0	1	0	2	0	4	3	3	1	2	0	1	1	2	0	2	0	4	2	1	1	5	1	1	1	1	2	2	0	1	5	4	6	4	4	2	2	1	2	2	2	1	1	0
Blmh	1	2	1	3	2	2	3	5	3	2	1	2	1	1	3	1	2	4	3	4	1	2	1	2	0	2	2	1	1	2	5	6	2	4	4	6	3	0	2	2	2	4	2	1	2	2	1	7	1
Idh3b	2	2	4	0	1	1	1	3	2	1	3	2	2	2	1	7	3	4	1	0	4	4	4	2	0	3	4	1	3	6	0	3	1	0	1	3	2	2	0	0	0	3	3	6	4	3	0	1	7
H13	1	1	1	0	2	2	1	0	1	0	1	1	2	0	3	1	0	0	1	2	3	1	2	1	2	2	2	2	3	1	0	2	2	2	2	2	2	1	2	1	3	1	0	3	0	1	1	1	0
Cenpw	1	0	0	0	7	5	1	5	0	0	1	9	9	3	0	1	1	0	1	1	3	4	1	2	2	7	0	0	7	1	1	3	1	1	0	9	1	0	0	3	0	0	4	0	4	0	8	7	1
Adprh	2	1	0	1	3	3	4	2	5	0	0	1	2	0	3	1	3	1	3	2	1	1	4	0	0	2	3	3	4	1	5	2	3	4	3	1	5	3	5	1	1	3	1	5	0	0	3	3	0
Lrrc42	1	0	0	2	1	1	1	2	1	0	5	4	0	1	0	2	2	4	1	0	0	1	1	2	0	2	0	2	0	0	4	0	2	0	0	3	3	1	0	0	0	1	3	2	1	1	1	1	3
Emp2	0	0	1	0	0	1	0	0	0	0	0	0	10	0	2	0	0	3	1	0	0	0	0	0	0	0	0	0	0	0	0	0	0	2	0	0	0	4	0	0	0	0	0	0	0	0	0	1	0
Tpd52l2	2	0	2	0	1	4	0	2	0	0	0	3	4	3	1	1	2	0	2	3	2	3	6	3	1	1	0	1	3	2	4	1	5	2	4	1	2	2	2	2	3	4	2	1	5	2	0	2	0
Anapc16	8	1	1	0	1	5	0	4	2	3	5	3	3	0	3	2	2	2	3	0	2	3	5	2	3	1	2	4	1	2	2	2	5	1	2	2	7	6	4	2	2	1	1	2	1	1	1	1	1
Txndc15	6	2	2	1	0	1	1	1	4	1	2	2	4	0	3	1	4	6	0	0	2	0	5	0	2	2	2	2	2	0	4	1	1	1	1	2	6	1	4	1	2	6	1	3	4	5	2	0	4
Tardbp	2	0	2	1	2	1	3	6	0	1	4	6	2	1	2	4	1	5	4	3	0	1	4	4	2	3	1	4	7	2	4	3	3	3	3	5	8	2	5	2	2	4	3	1	4	1	2	1	2
Ccdc59	7	1	1	0	4	3	2	2	2	1	4	0	3	2	3	2	1	4	3	1	2	0	1	4	2	6	2	1	4	2	3	2	3	2	1	3	0	2	3	5	0	1	1	3	1	0	1	1	2
Rbbp6	3	3	5	3	2	2	2	2	2	0	1	2	4	3	3	2	1	5	2	0	5	3	6	3	1	1	3	2	3	0	3	1	4	0	1	2	3	2	2	3	0	2	2	4	1	1	1	2	1
Rad23b	3	1	1	1	5	2	2	2	1	0	1	6	3	4	1	4	0	6	2	4	1	3	4	2	2	4	3	5	2	5	4	2	4	3	3	1	0	2	2	4	2	2	4	3	1	0	2	3	1
Ebna1bp2	3	1	0	0	1	1	1	8	2	3	3	4	2	4	3	2	3	4	2	3	8	2	2	4	1	4	2	0	2	4	0	1	1	4	1	4	2	3	3	1	3	2	1	0	3	0	5	5	2
Tmem208	2	2	0	0	1	4	3	2	2	2	1	2	2	1	1	1	0	4	3	1	1	2	1	2	0	9	1	1	1	6	4	2	1	4	1	2	3	0	3	0	3	2	1	1	1	2	1	2	1
Samm50	2	2	0	1	3	0	0	2	1	0	3	2	1	3	1	3	0	5	1	4	3	1	3	3	0	5	5	1	4	0	1	4	1	0	3	5	2	1	1	0	2	1	1	1	1	0	0	5	1
Slc25a17	0	2	2	1	0	1	2	2	6	1	2	4	4	0	3	0	1	1	2	1	3	1	5	0	1	1	1	2	2	3	3	2	3	6	2	2	1	3	2	1	2	1	1	2	0	2	0	3	0
Golgb1	4	3	1	1	1	1	1	2	0	0	4	5	0	2	0	1	1	5	1	2	4	0	5	0	2	1	2	4	6	0	5	0	5	1	1	2	4	2	7	4	1	1	3	4	1	2	5	4	2
S100a9	0	0	0	0	0	1	0	1	0	0	0	1	1	0	0	0	0	0	0	0	1	0	0	0	0	0	1	0	1	0	0	0	1	0	0	0	0	0	0	0	0	0	0	0	0	0	0	0	0
Gm13305	0	0	0	0	0	0	0	0	0	0	0	0	0	0	0	0	0	0	0	0	0	0	0	0	0	0	0	0	0	0	0	0	0	0	0	0	0	0	0	0	0	0	0	0	0	0	0	0	0
Ap1s1	2	3	1	0	1	2	2	4	0	2	0	3	1	1	5	0	2	3	2	0	4	1	5	1	2	2	1	3	1	1	4	2	1	4	2	4	3	1	3	0	3	1	1	2	3	1	2	5	0
Sec13	1	3	2	0	2	3	4	4	3	0	4	3	8	2	3	8	0	3	4	0	5	1	4	1	5	3	4	2	4	3	1	5	2	3	1	4	3	2	3	2	1	2	2	3	3	1	1	3	1
Commd6	3	2	2	1	3	4	1	2	2	2	5	4	2	0	2	3	2	1	4	2	4	4	3	2	2	1	1	2	1	1	5	2	4	3	3	2	1	2	2	2	1	3	1	4	1	0	1	2	0
Atp6v1d	2	1	1	0	0	2	0	2	1	0	2	2	3	2	4	1	0	4	1	1	4	2	0	0	0	1	2	2	1	4	1	0	1	1	2	1	1	2	5	0	3	1	0	3	1	2	1	1	5
Iqgap1	0	0	0	2	2	0	0	2	0	2	0	1	3	2	1	0	0	0	0	0	1	3	3	1	1	0	2	0	0	0	1	0	0	0	0	0	1	0	2	0	0	1	0	2	0	0	1	0	0
Vars	0	0	2	0	2	1	0	3	0	0	0	1	1	1	0	1	0	0	0	0	3	3	2	0	0	1	0	0	1	0	1	0	1	0	0	0	2	0	1	2	1	0	0	1	2	1	3	0	0
Pole3	2	5	3	0	4	2	0	9	0	1	3	3	3	0	5	3	4	0	1	0	7	1	2	3	4	6	1	0	1	3	0	5	3	2	1	2	2	2	3	5	3	2	2	1	4	1	0	2	1
Smim11	2	1	1	0	1	3	0	3	0	0	1	5	3	2	0	0	1	1	2	3	2	2	3	1	0	2	2	1	2	4	0	2	3	3	0	3	2	0	2	1	0	1	0	2	1	1	1	4	0
Igf2	4	2	3	3	1	8	3	5	6	6	7	6	3	8	4	7	5	2	2	7	3	4	13	9	2	0	8	9	5	9	10	4	16	4	8	3	12	2	6	5	11	6	4	5	8	6	5	6	20
Laptm4b	5	4	0	2	4	4	4	2	0	4	3	2	3	2	3	4	0	1	3	2	3	0	7	1	2	2	0	3	1	2	1	1	0	5	0	0	5	2	4	2	1	2	0	0	1	1	3	0	1
Ctnnbip1	2	0	3	1	4	4	2	9	1	1	1	3	1	2	2	8	0	2	4	5	4	4	8	1	3	3	0	1	1	0	2	2	2	6	4	4	2	4	5	1	3	2	2	4	1	2	2	5	2
Nme2	2	2	0	3	4	2	0	2	0	0	2	7	4	3	1	1	1	0	3	2	7	3	2	2	4	3	1	3	4	4	2	3	2	3	4	3	3	3	4	3	1	1	3	1	4	2	3	3	0
Sox9	1	1	0	3	0	0	0	1	0	0	0	2	15	0	0	1	1	1	1	0	1	0	0	0	0	0	0	1	0	2	0	0	1	2	8	0	2	0	4	0	4	0	0	1	0	1	1	3	0
Pcnp	0	3	3	1	4	2	0	5	3	3	3	3	5	1	2	1	1	3	3	0	3	6	6	0	2	1	2	3	2	2	3	4	6	6	2	1	6	2	3	5	3	5	2	1	5	2	4	5	0
Cdc20	0	0	0	0	2	2	0	6	0	0	0	1	4	1	0	2	1	0	0	2	1	0	0	3	0	2	0	1	4	0	3	0	0	10	0	8	0	0	0	1	0	0	14	0	9	0	5	3	0
Cdc123	5	2	1	0	0	3	0	5	3	0	4	5	1	4	1	6	0	2	1	4	3	3	7	4	5	8	1	2	3	6	3	1	1	2	5	3	8	1	1	5	0	2	2	1	1	1	0	4	3
Arpc1b	0	0	0	0	0	0	0	2	2	1	1	1	1	0	0	1	0	0	0	1	0	2	0	0	0	0	0	1	1	0	0	0	0	0	1	2	0	0	0	0	2	0	0	1	1	1	1	0	0
Trim29	0	0	0	0	0	0	0	0	1	0	0	0	1	1	0	0	0	0	0	0	2	0	1	3	0	0	0	0	0	0	1	0	0	0	0	0	0	0	0	0	1	0	0	6	0	0	1	0	1
Gm2000	0	2	1	1	5	1	4	2	1	0	2	4	10	3	6	0	0	1	1	1	6	3	3	3	1	3	4	2	3	2	1	1	1	1	0	2	5	1	2	1	0	0	2	2	1	1	3	2	1
AI646519	1	7	0	0	3	4	0	2	2	0	2	5	2	1	0	2	4	1	1	1	2	4	4	1	1	4	2	7	1	3	3	1	4	0	2	1	3	6	10	3	2	7	0	1	2	0	2	3	3
Rab6a	5	1	1	2	5	2	3	5	2	4	2	4	7	3	3	3	3	4	0	3	4	1	8	2	3	3	2	2	4	4	2	3	1	1	2	4	6	3	1	3	6	7	1	6	2	1	4	5	4
Lman2	1	3	0	2	3	3	0	3	0	0	2	3	2	0	2	2	0	1	0	1	3	0	1	0	1	3	0	4	3	4	2	1	0	1	1	2	6	1	2	4	3	3	3	1	0	1	1	1	1
Oasl2	0	0	0	0	0	0	0	0	0	0	0	0	1	2	1	0	0	0	0	0	3	0	2	0	0	0	0	0	0	0	0	0	0	0	2	0	0	0	2	0	0	0	0	0	0	0	0	0	0
Nr2f6	3	3	2	0	2	2	4	5	2	0	1	2	5	3	1	1	0	9	8	2	6	1	12	1	0	1	3	2	4	0	5	0	1	1	1	4	3	1	6	4	0	4	0	9	2	2	1	2	2
Ik	1	2	2	2	2	3	3	3	1	0	2	5	2	2	6	8	2	4	2	1	1	0	9	1	2	1	3	1	3	1	6	2	6	1	3	3	3	3	6	1	1	4	3	4	2	2	2	8	3
Prr13	2	0	0	0	0	0	3	2	1	2	3	2	2	1	1	0	2	5	2	1	0	1	4	5	1	1	1	1	0	2	0	0	1	0	1	1	1	0	2	2	2	0	1	2	0	1	0	1	2
Serpinb11	0	0	0	0	0	0	0	0	0	0	0	0	0	0	0	0	0	0	0	0	0	0	0	0	0	0	0	0	0	0	0	0	0	0	0	0	0	0	0	0	0	0	0	0	0	0	0	0	0
Surf4	2	0	0	0	3	2	2	1	0	1	1	1	4	0	0	2	1	4	0	0	1	1	3	1	3	2	4	0	1	3	5	1	1	1	3	5	4	0	3	0	1	1	1	4	1	1	1	1	1
Polr3k	0	3	2	2	4	3	5	5	2	1	4	12	0	0	1	2	5	0	3	3	2	4	6	6	1	6	3	2	6	5	0	3	3	5	6	6	2	0	6	5	1	3	4	3	6	1	2	2	4
Mbnl2	2	0	2	2	2	0	0	0	4	1	1	2	8	1	2	1	1	2	1	1	3	1	3	7	1	0	0	2	0	0	3	1	3	2	1	3	4	2	5	1	1	0	0	5	0	1	0	2	2
Bclaf1	3	3	0	1	4	2	3	3	2	0	1	8	3	2	3	3	1	6	1	2	3	6	4	1	3	2	3	3	6	2	4	4	3	2	2	4	2	4	5	6	2	2	5	2	4	3	4	3	1
Cnn2	0	3	3	0	2	0	2	1	0	1	0	0	0	1	0	4	0	0	1	0	4	0	5	0	1	0	0	0	0	0	0	0	0	0	0	1	1	0	0	1	0	0	0	0	0	0	0	0	0
Slc3a2	3	1	2	0	1	1	0	5	0	3	1	2	0	0	6	2	0	0	2	2	1	1	2	2	1	1	0	0	2	3	4	2	2	0	5	2	0	0	1	1	1	1	8	1	1	0	3	0	0
Zcchc17	2	2	0	1	1	1	4	5	0	0	0	6	4	2	2	3	2	1	2	2	4	6	9	1	6	3	1	0	2	2	0	3	2	3	7	3	4	2	3	1	2	3	0	3	1	2	0	6	3
Wls	4	2	0	2	1	0	6	3	3	0	1	6	0	0	0	3	1	4	2	0	3	0	3	4	0	2	0	1	1	1	3	1	1	1	2	2	4	0	5	5	2	2	2	1	0	2	1	0	1
1700025G04Rik	0	3	1	0	0	0	1	1	0	0	1	3	3	2	3	1	0	2	0	0	4	3	2	1	0	0	1	4	1	2	3	1	2	1	1	1	1	2	5	2	0	0	0	3	5	0	0	1	3
Dnajc9	4	0	0	0	8	5	0	6	0	0	0	7	2	6	1	1	1	0	0	4	2	4	2	1	2	3	0	0	5	3	2	1	4	2	0	4	4	1	1	8	1	4	4	1	4	2	4	3	0
Fam96a	3	3	3	2	2	6	5	4	0	3	2	7	2	1	3	4	3	2	5	2	6	1	5	3	1	1	4	5	1	1	4	6	0	5	0	4	1	3	2	2	2	3	4	2	2	1	1	3	1
Ccar1	1	5	3	0	5	3	1	2	2	1	0	2	3	1	2	6	3	1	4	1	2	1	5	3	2	4	1	1	4	1	8	1	3	1	4	4	4	9	3	1	2	2	3	4	4	0	2	6	2
Eya2	3	0	3	0	0	2	0	2	2	1	1	0	2	3	3	0	2	2	1	0	5	0	7	1	2	0	1	4	3	0	0	0	1	1	3	3	0	1	1	1	0	0	0	13	4	2	1	1	0
Cbr1	2	1	4	0	2	0	2	2	3	0	1	2	1	2	3	1	2	1	3	1	4	1	4	2	0	7	4	2	1	2	1	3	2	0	0	1	3	3	4	1	2	2	1	3	1	1	1	2	4
Gmnn	0	0	0	0	2	1	1	11	0	2	0	12	4	8	1	1	0	0	0	3	7	1	0	3	0	7	0	0	7	0	2	1	1	1	0	5	2	1	0	10	0	0	1	0	1	0	0	5	5
Tmem11	2	4	0	1	2	2	1	5	2	1	5	5	4	2	4	2	2	2	2	7	3	2	11	0	0	3	2	5	2	5	4	5	5	1	1	1	1	3	1	4	1	2	1	3	2	0	2	2	1
Gspt1	0	2	0	0	6	2	2	6	3	4	4	11	2	3	4	2	0	2	2	2	4	1	3	1	3	3	1	4	4	2	0	1	3	3	2	2	3	0	1	1	2	2	4	3	1	0	2	4	5
Zfp91	1	0	0	0	2	2	4	8	2	0	5	4	5	1	1	0	0	1	0	3	3	0	7	1	0	8	0	1	3	1	3	0	1	2	0	4	4	1	3	2	1	1	2	3	3	0	2	5	2
Ola1	1	3	1	0	4	4	3	5	2	4	1	6	4	5	2	5	2	5	4	2	3	3	5	2	2	4	1	8	4	3	1	5	9	0	5	2	1	1	1	1	0	6	5	3	4	0	2	5	1
Ifi30	2	0	0	0	0	2	1	0	1	0	0	3	1	1	1	1	0	2	1	3	1	1	0	1	0	2	1	2	0	0	0	3	0	1	0	0	0	0	1	0	0	0	0	2	1	0	0	1	0
Galk1	1	2	1	1	3	5	4	3	2	2	0	4	2	3	3	1	3	2	1	2	5	3	4	4	1	3	2	0	3	2	4	2	0	5	0	1	5	4	5	4	0	2	0	2	1	0	0	1	3
Cltb	1	2	0	0	2	2	2	0	1	0	0	4	1	1	0	6	2	0	1	0	1	5	3	1	1	2	0	0	3	0	1	1	1	1	1	4	1	0	1	0	3	3	1	3	2	0	1	2	0
Adipor1	1	3	0	1	3	1	1	3	0	1	1	3	2	1	2	6	1	1	1	1	3	1	2	3	2	1	1	3	5	1	2	2	2	5	0	3	4	3	3	1	2	0	3	6	1	0	1	0	2
Tbl1x	3	4	2	0	1	2	4	3	5	2	4	7	5	3	4	0	6	5	1	2	1	1	10	8	3	2	3	4	4	2	5	1	4	4	2	5	5	4	3	3	0	4	1	3	7	3	1	3	3
Rpa3	1	1	2	0	3	2	5	5	0	1	1	5	5	2	0	3	4	2	2	5	6	6	7	0	1	5	2	4	4	3	4	7	2	2	1	1	3	2	1	5	5	3	0	3	1	1	1	5	5
Rbpms	5	2	3	0	1	4	2	9	3	2	0	4	2	1	1	6	0	0	5	1	2	5	1	4	2	2	0	1	1	4	4	1	3	5	0	3	3	4	2	0	3	1	2	2	1	0	4	1	1
Utp11l	2	2	0	2	1	3	0	4	3	2	0	4	4	2	1	0	1	2	1	2	2	4	5	3	1	4	1	0	2	1	2	3	4	3	3	4	1	1	2	2	2	0	1	2	1	0	4	2	6
Nnat	5	4	8	0	4	7	3	17	6	7	5	21	2	6	6	6	5	1	12	3	23	7	20	13	7	10	7	6	9	13	30	5	0	5	6	12	5	5	11	7	7	1	5	1	3	2	5	8	4
Ten1	0	0	2	0	3	3	3	2	0	2	1	4	2	1	0	2	1	4	2	3	3	4	1	2	0	7	1	1	1	1	3	2	1	4	0	1	4	2	4	2	2	1	2	5	4	1	1	1	2
App	1	1	1	1	0	1	0	1	0	1	1	3	3	1	0	3	0	6	2	2	0	0	4	0	2	1	1	2	2	1	6	1	1	2	1	0	3	0	0	2	0	1	0	1	0	2	5	0	0
Gm266	1	0	2	0	2	1	0	3	0	0	0	1	2	0	0	0	0	0	2	1	3	0	0	1	0	1	0	0	3	0	0	0	0	1	0	0	0	0	2	0	1	0	1	0	0	0	2	2	0
Naa20	1	2	1	0	1	1	0	0	2	2	1	4	3	3	1	0	0	4	1	3	2	1	5	0	1	5	0	1	0	1	1	1	1	2	0	9	2	3	3	3	1	1	5	0	0	1	1	3	2
Phpt1	6	0	1	0	1	3	0	4	0	1	2	7	1	5	4	0	1	3	4	3	5	6	3	1	6	0	0	3	4	2	3	1	2	3	0	5	7	2	3	2	4	2	1	1	2	0	0	3	2
Cmpk1	4	4	1	2	1	0	6	3	0	1	3	4	2	2	2	3	0	2	1	4	2	3	3	0	2	1	0	1	2	0	1	3	0	1	1	2	5	4	0	1	1	0	2	2	0	1	1	0	2
Psmd1	0	0	1	0	7	0	2	3	1	3	2	2	1	0	2	3	4	5	3	4	1	6	5	2	0	8	2	2	2	3	3	2	3	0	1	2	3	2	1	2	1	3	2	0	5	0	2	2	3
Ctsb	1	1	1	1	0	1	0	2	0	2	2	7	1	3	3	3	0	2	3	0	5	2	2	3	0	2	2	1	1	2	1	2	4	0	4	4	1	0	5	1	2	1	2	3	0	2	3	2	0
Matr3	8	1	2	0	7	3	0	8	3	0	5	8	2	4	1	4	1	2	3	3	2	3	4	2	2	3	3	4	2	1	4	2	0	2	3	6	3	2	3	3	0	6	2	5	8	1	3	7	3
Nras	1	2	1	1	0	1	1	8	3	1	1	4	4	0	3	0	1	1	3	4	5	4	1	2	1	2	2	2	2	0	3	3	0	1	5	3	3	2	0	2	1	2	1	4	2	0	1	1	4
Syf2	3	0	0	2	6	0	3	6	0	0	1	4	4	2	2	1	2	5	3	1	1	0	3	1	0	1	1	4	2	0	0	1	2	4	2	0	1	1	4	3	0	2	0	1	2	1	0	1	3
Wasf2	3	0	2	1	2	1	2	2	0	0	1	2	4	2	3	1	1	3	0	3	1	4	5	4	2	1	3	4	6	4	4	1	1	0	1	5	0	1	1	1	2	3	4	1	3	0	2	3	2
Aldh2	1	1	2	0	2	1	0	2	1	0	1	0	2	3	2	1	0	3	5	0	2	1	3	2	0	1	2	7	0	3	1	2	2	3	1	3	1	3	2	2	1	1	0	2	0	1	0	1	2
Pard6g	3	3	0	0	0	2	1	6	3	0	0	0	7	1	2	1	2	0	0	0	8	3	0	0	1	1	0	0	1	1	4	0	1	0	2	0	7	2	3	1	1	1	0	9	1	0	0	1	1
Ezh2	2	1	1	0	6	3	4	3	0	0	8	15	2	9	3	3	2	2	4	3	3	1	3	7	0	5	2	3	6	1	5	2	5	2	2	8	4	3	6	4	3	1	2	3	4	2	3	6	3
H2-DMa	0	0	0	0	0	0	0	0	0	0	0	1	0	0	0	0	1	0	0	0	0	0	0	0	0	0	0	0	0	0	0	0	0	0	1	0	0	1	1	0	0	0	0	1	0	0	0	0	0
Ube2a	1	2	1	0	2	4	2	4	5	2	1	1	2	0	1	3	1	1	3	2	5	0	1	1	1	2	1	1	1	3	2	1	1	1	2	1	4	1	1	0	3	3	1	4	2	0	1	0	4
Srek1ip1	3	1	1	0	5	0	10	3	2	1	1	5	8	4	4	3	3	2	5	2	6	1	9	1	3	7	2	5	2	7	1	1	5	4	5	2	7	1	3	6	4	4	0	4	1	1	2	6	1
Cebpzos	7	2	1	0	4	3	0	2	1	2	0	3	3	1	7	3	3	1	2	3	7	1	7	2	0	4	0	3	6	1	0	6	6	3	0	3	5	6	3	0	1	3	1	3	2	3	0	1	2
Eif4b	2	0	0	1	2	1	0	3	0	0	1	4	3	1	2	1	0	2	3	3	3	1	1	1	3	6	2	0	1	2	3	0	0	0	1	3	2	3	0	0	2	2	3	2	0	1	0	0	3
Cuedc2	3	1	1	1	5	2	1	2	1	1	3	9	0	5	2	3	2	3	2	3	2	0	3	0	0	0	1	4	4	5	3	1	1	3	3	3	4	0	1	2	1	2	0	1	0	0	0	4	3
Ufm1	3	1	0	0	2	1	1	1	2	1	3	4	2	1	4	3	2	4	2	1	8	1	8	0	1	2	3	2	1	3	0	2	1	1	1	2	0	1	6	3	1	4	0	5	2	0	2	0	4
2610001J05Rik	2	5	3	3	2	1	2	0	1	1	3	2	3	0	4	2	0	2	2	1	5	3	6	1	2	2	2	5	3	3	4	1	4	2	2	1	2	0	1	1	2	1	0	2	4	1	2	0	1
Ier5	1	3	1	1	0	1	0	0	1	3	0	0	6	2	2	1	0	2	0	0	1	0	2	0	2	3	0	1	1	1	2	0	3	0	2	0	2	1	1	0	0	0	0	0	2	1	0	2	2
Ube2j2	4	1	2	0	2	2	3	10	2	0	2	5	4	2	1	2	1	1	1	5	3	4	3	0	1	5	0	1	2	2	2	3	0	5	1	5	3	3	3	4	4	4	1	2	2	1	0	1	0
Iscu	1	1	2	0	1	0	3	3	1	0	0	4	6	2	0	3	2	1	1	1	5	3	5	1	1	2	0	1	1	1	2	0	4	0	0	0	1	1	3	2	1	1	0	5	0	0	0	3	2
Ccni	4	2	1	1	4	2	1	4	1	0	1	4	4	5	3	3	2	1	2	2	4	1	5	0	4	1	3	1	4	2	7	4	2	1	1	1	3	0	3	2	1	3	0	7	2	0	1	6	3
Pafah1b2	3	3	1	3	2	2	3	3	2	0	3	7	1	3	4	4	1	5	2	2	6	1	5	0	1	2	3	0	4	2	3	1	4	1	3	4	4	4	5	4	1	3	0	3	0	0	1	2	3
Sptbn1	2	0	0	1	4	2	2	7	3	0	2	2	3	2	3	1	1	6	1	4	2	1	4	1	1	3	2	1	2	0	4	1	5	1	2	4	10	0	8	2	1	2	1	7	4	2	1	1	1
Csrp1	0	0	0	0	0	0	0	1	0	1	0	0	0	1	0	1	0	0	0	0	6	0	1	0	0	2	0	0	0	0	1	0	1	2	0	0	1	0	0	0	0	0	0	1	0	0	0	0	0
Psmb8	0	0	0	0	0	0	0	0	0	0	0	0	0	0	0	0	0	0	0	0	0	0	0	0	0	0	0	0	0	0	0	0	0	0	0	0	0	0	0	0	0	0	0	0	0	0	0	0	0
Ubl4a	0	1	1	0	4	1	1	3	2	1	0	1	4	1	0	0	1	2	2	1	2	1	4	1	0	4	1	0	5	4	4	0	1	2	0	1	1	2	5	3	0	2	0	2	3	0	3	1	1
Tax1bp3	3	3	0	0	2	2	2	2	2	2	5	2	1	0	0	3	2	3	4	0	1	2	8	2	1	1	2	3	6	3	6	4	3	6	1	5	1	3	5	3	2	2	1	5	4	0	1	5	2
Csn2	0	0	0	0	0	0	0	0	0	0	0	0	0	0	0	0	0	0	0	0	0	0	0	0	0	0	0	0	0	0	0	0	0	0	0	0	0	0	0	0	0	0	0	0	0	0	0	0	0
Spc25	0	0	0	0	0	0	0	6	2	0	0	2	14	4	1	0	0	0	0	1	1	0	0	0	0	8	0	1	8	0	3	1	2	9	4	11	1	0	2	5	0	1	2	0	9	1	3	8	0
Yeats4	3	2	4	0	7	1	2	4	2	1	2	2	7	4	1	5	3	3	4	3	4	1	5	3	2	5	1	3	2	2	1	7	2	0	1	6	3	2	5	4	2	3	1	2	2	0	1	7	4
Pcna	1	0	0	1	3	2	1	5	0	3	1	8	0	10	0	2	0	0	0	5	3	0	1	0	0	7	0	0	1	1	0	4	3	0	0	0	1	0	1	7	0	3	1	1	1	1	1	4	4
Ucp2	1	1	1	0	4	0	0	2	0	0	1	7	0	1	3	1	0	0	5	1	2	1	2	3	0	2	1	0	0	6	0	3	4	1	1	1	0	0	5	3	1	3	0	0	0	0	2	1	3
Timp2	2	1	2	1	0	0	1	4	3	2	1	3	2	2	0	2	1	1	3	0	8	1	4	0	0	3	2	1	3	0	1	2	0	0	0	1	3	2	2	0	3	3	1	3	3	1	0	0	0
Eif4ebp1	6	4	0	1	1	0	1	4	2	0	0	7	7	1	4	7	1	3	3	2	3	0	7	4	2	3	0	5	2	2	3	1	3	2	3	2	4	3	4	5	1	0	2	2	1	2	3	3	1
Tead2	4	4	1	0	7	1	1	12	1	2	5	11	2	2	6	11	1	1	0	3	5	8	10	3	6	5	5	2	3	2	6	8	0	5	4	2	4	5	1	3	3	1	1	3	5	1	4	7	1
Acat1	2	1	1	0	0	3	1	0	0	0	2	1	2	1	3	3	1	3	1	1	1	0	6	2	0	4	1	3	1	0	4	2	3	0	1	1	2	3	1	1	0	6	2	4	1	0	2	0	1
2310039H08Rik	1	1	1	0	2	1	1	4	2	0	1	2	1	1	0	1	0	1	2	1	3	0	4	0	1	1	2	2	0	0	3	4	1	2	1	0	3	2	3	2	0	2	1	1	0	1	0	0	3
Coq7	1	1	0	1	2	1	2	3	0	0	5	0	7	1	0	4	0	4	1	4	4	3	3	0	2	5	0	3	3	0	0	3	1	5	1	5	4	0	7	6	1	3	0	1	5	1	4	5	1
Kxd1	2	0	0	1	2	2	4	3	0	0	4	3	4	1	3	4	1	2	2	2	1	0	5	3	2	4	0	0	3	1	2	4	4	3	0	3	1	4	3	2	1	1	3	4	0	1	0	0	1
Dusp1	0	1	0	0	5	0	0	3	0	2	0	1	1	0	3	0	0	4	0	4	1	1	1	0	2	0	1	2	1	1	0	0	5	0	2	2	0	2	2	4	0	0	0	0	1	1	0	0	0
Etf1	3	1	1	1	4	2	0	1	0	1	1	2	1	1	2	1	1	1	3	0	5	1	2	0	0	1	0	1	0	1	2	3	1	1	0	0	3	2	0	3	2	0	2	1	1	1	2	2	1
Igbp1	1	1	0	0	0	2	1	1	1	2	3	3	0	1	0	2	2	1	2	2	1	2	6	3	3	2	1	4	4	4	3	4	1	0	0	1	4	2	4	1	4	3	0	2	1	1	1	2	2
Mrpl40	1	0	0	1	3	3	1	1	4	1	0	9	4	2	1	1	2	1	0	1	1	3	3	2	1	10	3	1	1	3	0	1	5	3	0	3	2	1	1	4	0	3	0	1	4	0	1	1	4
Iah1	1	1	1	0	0	0	3	1	1	0	2	4	0	2	1	2	0	2	2	0	2	2	1	2	2	0	2	3	1	3	2	2	3	3	1	2	2	3	1	0	0	0	0	0	1	0	1	2	2
Bmyc	3	0	1	1	0	0	1	3	0	3	3	3	4	0	0	1	0	3	4	1	3	0	4	3	0	4	1	1	6	2	2	2	0	0	2	3	4	0	1	0	0	3	2	1	2	1	0	2	2
Larp7	1	1	2	0	4	7	0	5	1	3	4	4	5	3	1	5	0	2	0	0	3	4	4	1	3	6	2	3	11	1	4	5	2	3	1	6	7	3	4	1	2	3	2	3	2	1	1	2	2
Emc4	1	1	2	0	0	3	2	2	1	1	1	3	1	0	1	1	2	2	1	3	4	1	6	0	2	5	0	3	1	2	0	1	1	3	2	2	1	0	1	1	0	2	0	3	0	0	0	3	2
Ssr3	0	1	4	0	1	2	4	3	1	1	2	5	0	1	1	1	2	2	0	2	0	5	4	1	2	1	3	1	3	2	1	2	2	2	1	2	6	1	2	4	6	1	3	2	2	1	0	0	1
Ddx1	2	2	0	0	6	2	2	4	2	1	3	2	0	1	1	4	2	3	3	0	6	0	7	0	0	3	0	3	5	2	5	2	0	2	0	1	1	2	0	1	2	7	2	2	6	0	0	2	4
Cd151	2	2	3	0	2	2	3	3	1	0	4	0	2	0	2	3	1	0	1	1	1	3	6	2	1	1	1	0	0	4	4	4	1	4	3	1	3	6	6	2	4	2	1	1	2	3	1	3	2
Sdha	1	3	2	1	2	1	2	0	1	1	1	2	2	2	2	3	2	4	3	3	5	1	6	3	1	3	0	3	2	0	3	4	5	2	0	5	2	3	1	4	3	4	0	4	0	0	1	2	0
Senp6	0	1	1	0	1	1	7	4	1	2	3	4	1	5	1	4	1	3	5	4	5	1	3	5	2	1	2	1	4	2	2	2	2	1	1	7	4	4	7	3	3	2	0	4	2	3	5	2	1
Oaz2	2	3	1	2	4	2	4	8	1	3	7	3	4	1	5	8	3	6	3	0	5	8	7	2	1	3	2	3	5	2	5	4	2	7	2	5	4	4	6	2	4	3	2	4	4	1	1	1	2
Dbnl	4	1	0	0	4	3	3	7	1	1	1	2	2	2	4	2	0	1	3	2	0	0	6	3	0	1	1	1	2	3	7	1	1	2	4	3	2	0	2	2	2	0	2	1	1	1	1	3	1
Pcm1	6	2	0	1	4	1	9	5	2	1	2	6	2	5	2	1	2	8	0	1	1	2	7	4	1	2	4	3	13	1	5	2	6	6	3	2	4	0	7	4	7	1	3	2	4	2	1	8	2
Arl6ip4	4	1	0	1	2	2	4	3	0	2	0	3	6	4	1	2	0	0	1	1	2	1	3	1	0	3	0	1	0	1	2	4	0	2	1	3	2	0	1	5	0	0	3	0	1	0	2	1	1
Pigyl	1	1	0	1	3	0	3	1	0	0	1	0	2	0	1	2	1	1	1	2	1	1	1	2	3	1	0	1	0	1	3	0	1	1	0	2	1	3	4	2	1	2	2	3	2	0	3	1	1
Pts	2	0	2	0	2	3	3	4	0	0	4	3	2	3	3	3	0	1	0	0	3	1	6	3	3	2	5	0	3	3	1	1	4	2	2	2	4	3	3	3	2	2	1	1	1	0	0	1	2
Ube2v2	2	0	2	0	3	5	2	3	0	2	3	8	2	4	4	3	1	3	4	1	3	3	6	4	3	3	4	2	5	4	1	1	4	3	4	2	2	1	5	2	1	5	0	0	0	0	3	4	2
Dynlt1f	5	2	2	0	2	4	1	5	3	4	1	3	5	0	2	1	1	0	4	2	7	1	1	0	0	2	1	1	5	0	1	3	2	4	1	4	3	3	4	2	1	1	3	2	4	5	3	0	2
Srpk2	0	1	3	0	1	0	4	1	3	1	0	4	2	1	1	0	0	5	5	2	4	2	6	3	0	3	1	1	2	2	0	0	1	1	3	3	3	4	5	1	1	3	5	4	0	0	1	3	1
Sars	3	1	1	0	4	3	3	4	0	1	2	4	4	0	1	2	1	1	1	2	5	4	5	0	1	3	3	2	1	4	1	0	2	0	3	2	1	3	2	1	0	5	2	1	2	3	1	4	0
Spg21	4	0	1	1	5	3	1	2	2	0	1	0	2	1	4	2	3	4	1	1	6	2	4	2	0	1	2	2	2	2	0	2	1	6	1	4	2	2	4	3	1	0	3	2	1	2	0	0	3
Frg1	0	1	2	0	3	2	2	4	1	0	4	3	4	5	2	0	0	3	0	2	3	3	3	2	1	2	0	1	3	3	10	1	0	0	0	3	3	5	0	1	1	2	1	2	8	2	1	3	2
Mnat1	3	1	0	2	1	1	2	1	5	2	3	4	2	2	3	0	2	3	8	2	4	1	10	3	2	5	5	1	2	2	2	7	6	1	3	2	2	3	1	3	3	2	0	1	2	2	5	4	4
Smim22	0	0	1	1	0	0	0	3	0	0	0	2	1	2	1	1	1	1	1	0	0	0	5	0	1	0	1	2	4	1	0	1	0	0	4	1	2	1	0	3	2	3	0	5	0	0	0	2	0
Mrps25	6	2	3	0	2	1	2	3	1	2	4	3	2	1	2	2	1	4	1	3	5	3	7	1	2	4	1	3	2	3	2	6	4	2	2	6	4	2	5	2	0	1	3	1	1	2	1	1	2
Fam49b	5	1	2	0	1	1	5	3	3	1	1	2	3	1	4	0	0	5	1	3	4	2	8	2	1	2	1	5	5	1	4	1	1	4	5	3	2	1	4	4	2	2	4	5	1	1	1	1	1
Icam1	0	0	0	1	0	0	0	0	0	0	0	0	0	0	0	0	0	0	0	0	0	0	0	0	0	0	0	0	0	0	0	0	0	0	0	0	0	0	0	0	0	0	0	0	0	0	0	0	0
Pitpna	2	1	1	0	1	1	5	5	1	5	0	8	1	3	3	2	2	4	3	0	5	4	5	1	3	3	5	0	2	1	2	0	2	2	4	1	7	3	5	1	0	2	2	2	2	0	2	0	3
Hexb	0	0	0	1	0	0	0	0	0	1	2	0	4	0	1	0	0	1	0	0	2	0	0	0	0	1	0	0	0	0	1	0	1	0	2	0	0	0	3	0	0	1	0	0	1	0	0	0	1
Utp3	0	0	0	0	3	1	1	5	0	0	0	4	3	1	3	5	0	2	2	0	2	2	2	1	2	2	0	3	0	4	3	1	1	0	1	1	1	0	3	4	2	4	3	0	1	0	2	2	2
Tapbp	0	0	0	1	1	0	0	0	0	0	0	0	0	0	0	0	1	1	0	0	0	0	1	0	1	0	0	0	0	0	3	0	0	0	0	0	0	0	1	0	0	0	0	0	0	0	0	0	0
Gtf3c6	3	1	0	2	5	3	4	1	0	2	4	2	1	0	5	6	3	4	2	4	3	2	5	4	1	6	3	4	4	3	5	3	2	3	3	1	2	1	6	3	4	1	1	0	1	2	1	4	4
Rnf126	3	2	1	0	1	3	0	4	2	1	0	4	5	2	3	1	0	0	2	1	5	2	4	2	2	6	3	4	2	0	4	1	3	4	4	5	5	6	6	7	5	4	2	5	1	1	2	2	3
Rab18	0	1	4	1	1	0	3	2	5	2	2	2	2	3	3	2	2	3	3	2	2	0	0	2	0	3	2	1	0	0	1	0	1	3	3	4	2	0	2	2	1	4	2	3	3	1	0	2	3
Tia1	5	4	5	1	3	3	1	2	4	1	1	4	3	1	5	1	1	5	1	0	2	2	8	1	4	6	6	3	8	2	7	3	1	3	0	4	3	4	4	3	1	4	2	1	4	2	1	3	3
Setd8	1	1	0	0	4	3	1	8	2	2	0	2	3	2	2	2	1	4	1	2	2	0	3	2	0	4	5	0	8	0	1	0	1	5	5	4	6	0	3	0	1	2	2	3	4	1	4	2	3
Apoc1	0	0	0	0	0	0	0	0	0	0	0	0	3	0	0	1	0	2	0	0	0	0	0	1	0	1	0	0	0	0	1	0	0	0	1	0	0	0	1	0	0	0	0	0	0	1	0	0	0
Prpf38b	1	1	2	0	1	0	2	1	0	1	1	0	1	2	1	0	2	4	3	1	0	1	6	3	0	4	1	5	2	1	1	2	1	3	0	1	3	1	5	2	3	7	2	1	2	0	3	4	1
Chchd6	1	1	0	0	2	0	2	1	0	1	3	1	3	1	1	2	1	7	0	1	2	1	2	1	1	1	0	1	1	1	1	1	2	4	3	1	3	2	2	0	2	2	0	3	2	1	1	0	0
Trappc2l	2	3	1	0	0	2	2	2	1	1	0	5	1	1	0	2	2	1	0	0	4	2	6	3	3	0	2	4	1	1	0	2	4	3	0	0	4	2	4	4	1	3	2	1	1	0	0	6	1
Klf5	0	0	0	2	1	1	1	1	0	0	0	2	1	0	1	1	0	2	2	0	1	0	1	0	0	1	1	0	0	0	1	0	0	0	0	1	1	0	1	0	1	0	0	1	2	0	0	0	1
Otub1	4	4	2	2	1	4	1	4	1	0	0	4	2	1	2	2	1	3	4	1	5	3	3	7	2	4	1	0	4	5	5	2	1	2	0	2	4	2	2	2	4	4	2	7	4	1	1	2	2
Ccdc53	4	0	0	2	2	4	0	0	1	0	2	3	3	1	3	0	0	1	4	0	1	0	5	2	1	0	1	0	1	1	3	2	0	1	0	0	1	3	4	1	2	2	1	2	1	1	0	1	1
Saraf	1	1	0	0	0	2	2	3	3	1	2	0	1	2	0	1	1	2	2	0	1	1	4	0	1	2	1	7	2	0	0	1	4	2	1	1	3	1	1	2	4	2	2	2	0	0	1	0	0
Cebpz	1	3	1	1	3	1	0	6	1	2	2	9	5	2	2	2	3	1	1	1	8	2	4	2	0	5	1	0	5	0	3	0	4	4	0	1	3	1	2	0	4	0	1	3	3	0	3	5	0
Gar1	1	0	2	0	4	5	0	1	2	2	0	0	3	5	2	4	2	2	1	6	0	3	2	1	0	3	1	2	1	1	0	0	2	1	0	5	2	1	1	1	0	0	3	4	1	0	1	6	2
Smco4	4	5	6	1	0	1	3	4	2	3	0	1	0	2	2	1	0	2	2	2	8	0	4	3	0	1	1	2	3	3	5	1	0	2	1	6	3	2	0	0	0	3	2	5	4	1	3	0	2
Immt	1	2	3	0	3	3	3	3	0	2	1	2	2	3	4	2	4	2	2	3	4	1	4	3	1	2	5	1	0	3	3	2	3	5	2	2	3	1	3	3	4	3	0	5	3	2	2	1	0
Dnajc7	2	2	0	1	2	0	4	3	0	3	3	3	0	1	2	2	2	2	4	1	2	4	5	3	1	2	0	4	2	2	4	3	2	5	2	4	2	1	1	2	1	0	2	4	1	2	2	2	7
Nars	2	0	0	1	6	4	1	1	1	0	3	3	5	0	1	1	2	4	1	2	0	2	4	2	3	0	2	3	5	3	5	0	3	2	0	2	6	2	3	1	1	1	4	0	0	0	1	6	1
Cd47	1	0	0	0	3	0	1	0	0	1	0	1	2	0	1	1	1	1	2	0	2	0	0	1	1	1	0	0	0	0	1	0	0	1	1	0	0	1	0	1	1	1	2	1	0	0	2	0	1
Foxn1	8	2	1	1	0	0	3	2	2	0	2	4	2	0	5	2	3	2	3	0	6	0	6	4	0	0	5	2	2	2	2	0	3	1	2	4	4	4	3	1	6	8	1	12	3	0	0	0	1
Cmc2	2	0	0	1	1	3	0	2	1	1	1	5	4	0	2	1	1	0	0	3	1	2	1	3	2	3	3	0	4	1	0	0	1	3	0	6	2	4	0	3	3	1	2	1	3	1	2	5	1
Diablo	4	4	2	2	2	2	3	5	0	3	1	3	0	1	1	0	1	3	3	4	2	4	1	0	0	3	0	2	4	4	2	1	4	2	5	1	1	1	3	3	2	1	2	1	1	2	2	2	3
Serpine2	2	0	1	1	1	2	0	5	3	3	3	0	2	0	2	1	2	0	1	0	3	1	1	2	0	4	0	1	2	0	2	1	1	3	1	0	9	2	2	0	2	2	1	6	0	0	4	0	0
Mff	1	2	2	0	2	4	4	4	0	1	3	3	3	3	2	1	0	4	2	4	4	6	5	4	4	0	1	0	1	3	2	3	1	1	5	4	4	3	3	3	2	1	1	6	6	2	2	5	0
Arl6ip5	0	0	0	0	0	3	2	1	2	0	0	3	1	0	0	0	2	2	2	0	2	0	2	2	1	3	2	0	0	0	2	0	0	2	1	0	5	1	1	0	0	3	3	3	2	2	2	1	1
F11r	1	2	1	3	1	0	1	1	1	3	3	2	3	0	1	3	1	1	1	0	2	0	0	2	2	2	2	4	0	2	3	1	2	0	0	3	3	2	4	1	2	0	0	2	1	1	1	1	0
Srm	0	0	1	0	4	5	0	9	3	0	1	4	1	2	0	1	1	0	0	8	2	1	3	1	0	2	2	1	2	6	1	1	0	2	2	1	1	0	2	2	1	1	4	1	2	0	0	1	0
Scaf11	1	0	1	0	1	2	1	6	1	1	2	10	1	5	2	1	3	3	1	1	2	1	4	0	3	1	0	1	6	1	5	0	4	1	3	1	5	1	4	2	2	6	2	7	5	3	0	3	3
Vps72	3	3	0	1	2	0	1	1	2	0	3	7	1	1	3	3	4	1	3	5	0	2	3	3	5	4	0	5	2	2	3	3	2	3	3	12	6	4	3	2	4	3	2	1	2	2	1	5	4
Kmt2e	1	3	1	2	1	2	1	1	1	0	3	5	3	3	7	2	2	2	2	2	1	1	6	6	3	3	5	3	4	2	2	1	0	1	0	0	6	4	7	1	3	6	3	13	3	1	2	2	3
Bad	0	0	3	1	0	0	1	3	1	0	0	3	1	3	0	1	1	2	0	1	2	2	1	1	1	0	0	1	0	1	5	2	2	4	0	0	1	1	4	0	3	3	1	6	3	2	1	1	0
Ablim1	1	0	0	1	1	0	0	1	0	0	0	2	6	1	3	0	1	0	0	0	4	0	2	1	0	1	0	1	2	0	1	0	0	1	1	2	3	0	0	0	2	0	0	5	1	1	0	0	0
Snrnp40	0	0	1	0	2	3	0	5	0	2	0	3	3	1	2	1	4	3	4	2	2	0	5	1	2	5	1	1	4	2	2	3	2	5	0	3	2	0	2	1	5	2	2	1	1	0	0	2	0
Nsmce2	3	1	2	1	1	3	0	5	0	2	2	5	5	1	3	4	2	1	3	3	3	3	3	2	2	3	1	3	2	1	0	2	3	2	3	2	2	4	1	1	3	0	0	2	1	1	1	2	4
Acaa2	1	1	0	1	3	1	1	2	2	1	2	3	2	0	0	0	1	2	2	2	0	1	3	0	0	1	1	2	0	2	1	1	1	0	3	0	1	2	2	2	3	1	1	4	1	1	0	1	1
Fdx1	2	0	3	1	2	0	1	4	0	0	2	3	4	0	0	3	1	3	3	2	1	0	4	4	0	1	3	1	1	1	1	1	0	0	3	0	1	2	2	2	2	2	0	0	2	0	1	0	0
Polr1c	1	3	2	0	4	3	2	4	2	0	2	2	3	3	2	3	1	1	3	2	2	0	7	1	1	4	2	0	1	1	7	3	3	4	3	6	5	6	1	1	5	2	3	1	2	5	1	4	0
Ctnna1	4	0	1	0	4	3	1	3	1	3	1	3	4	4	0	1	3	2	1	2	1	1	5	0	3	3	2	1	2	2	1	1	6	0	1	3	0	2	4	2	0	2	3	1	1	1	0	6	1
Oit1	0	0	0	0	0	0	1	0	1	0	0	0	0	0	0	0	0	0	0	0	0	0	1	0	0	0	0	0	0	0	0	0	0	0	1	0	0	0	0	0	0	0	0	0	0	0	0	0	0
Rbm42	1	2	0	1	0	3	5	2	1	1	1	3	1	2	5	2	0	2	2	0	3	1	3	1	0	5	4	0	1	5	3	2	2	4	5	0	3	2	2	1	3	4	1	0	2	0	0	2	1
Gadd45g	0	0	0	0	1	0	1	2	0	0	2	0	0	8	1	1	1	1	0	0	0	5	1	0	0	1	0	0	1	0	1	0	0	0	3	1	0	0	0	1	0	0	0	0	2	0	0	0	1
Dpcd	1	2	0	0	1	1	0	2	4	2	0	2	1	2	0	5	0	1	1	1	3	2	6	4	1	1	3	2	3	2	0	0	1	1	2	2	0	1	1	1	0	1	0	1	0	0	1	1	3
Enah	3	2	2	1	0	2	5	3	1	1	2	5	4	5	8	0	0	4	1	1	4	3	4	1	1	1	2	2	2	0	3	2	0	2	1	4	7	1	5	3	1	0	1	8	1	0	4	1	0
Zfp644	2	3	1	0	3	3	3	2	2	0	0	2	2	6	4	3	1	3	2	0	6	1	3	3	3	5	1	3	1	2	5	1	6	1	0	5	5	3	4	0	0	2	0	2	2	2	0	1	0
Nap1l4	3	0	1	0	5	2	4	3	1	2	3	9	3	3	2	3	3	2	5	1	1	3	2	5	0	7	1	6	4	8	1	1	4	2	1	4	2	1	2	4	4	4	3	3	2	0	2	4	1
Pak2	2	0	0	1	1	2	1	4	2	2	2	1	4	5	4	2	3	6	1	2	0	3	4	3	2	5	2	2	5	4	4	3	3	1	2	3	2	1	2	1	3	3	5	2	5	0	3	3	2
Nans	1	0	2	0	0	0	0	3	0	0	2	3	1	2	3	1	0	0	2	2	2	0	0	0	1	2	2	1	1	2	1	0	1	0	0	1	1	0	2	2	0	0	3	0	1	0	2	2	1
Ghitm	3	3	0	0	5	4	2	6	3	1	0	1	2	3	0	2	3	2	2	3	2	1	3	2	3	2	1	0	1	4	3	1	4	0	1	1	6	3	2	1	2	3	4	2	1	3	2	3	0
Oard1	2	2	1	0	2	2	2	3	1	1	0	3	3	1	0	2	1	1	3	6	0	4	3	2	3	2	1	4	2	0	1	5	1	0	0	4	2	0	1	2	2	0	3	0	4	1	0	3	0
Psmd14	1	0	1	0	4	3	1	4	1	0	0	2	4	2	0	4	2	2	7	1	2	2	2	2	2	4	0	8	5	3	1	3	2	0	3	4	1	1	1	2	2	3	2	1	3	2	0	1	2
Dap	2	0	5	0	0	1	5	2	3	2	0	7	3	4	2	1	0	0	0	1	6	1	2	2	2	4	0	1	1	3	4	3	1	7	1	4	3	2	3	2	0	0	9	6	1	1	1	1	1
Itpa	1	0	2	1	3	4	4	1	3	2	5	5	3	2	1	3	2	1	1	3	3	2	6	2	3	3	3	2	5	2	3	3	3	2	2	5	4	3	4	4	1	1	2	0	1	0	2	4	3
Syncrip	3	0	2	0	4	0	1	9	0	2	1	6	2	3	2	2	0	4	1	0	2	2	5	2	1	3	1	3	3	1	3	3	3	2	1	3	0	1	1	4	0	0	3	1	1	0	3	3	3
Alad	0	0	0	1	1	0	1	1	1	0	0	4	0	1	1	0	1	0	2	3	5	2	0	0	1	4	1	3	1	1	1	3	0	0	0	1	1	0	1	0	0	0	1	1	1	1	1	0	1
Wdr61	1	0	0	1	3	5	0	1	0	1	3	3	2	0	6	4	2	1	3	1	4	4	0	0	2	3	3	1	1	1	4	3	0	5	1	1	3	0	5	4	3	1	5	0	1	2	1	4	0
Cetn2	3	1	1	1	2	1	1	1	1	0	0	3	3	1	7	2	1	6	2	2	4	1	6	1	1	3	4	1	0	4	1	3	1	1	0	2	2	2	4	4	3	1	2	4	1	0	1	3	0
Oat	1	0	0	0	1	0	1	1	1	0	2	1	0	0	0	0	1	0	0	1	0	3	0	0	1	1	0	1	3	0	1	0	2	0	1	0	2	0	0	2	1	1	0	0	0	0	1	0	0
Rtcb	2	0	2	0	1	1	1	3	3	1	2	2	2	2	1	3	3	1	2	0	2	0	7	3	2	0	2	4	5	0	4	4	3	4	1	1	1	0	3	2	0	2	0	2	3	2	1	0	2
Sar1b	2	4	0	0	2	3	1	3	3	0	1	2	2	2	4	1	0	0	0	2	2	3	6	4	2	1	2	1	2	2	0	2	2	3	0	5	2	1	2	2	1	1	0	1	0	1	1	0	1
Mrto4	2	0	2	0	2	5	2	4	1	0	3	4	1	1	3	2	3	1	3	8	2	1	3	1	0	2	1	0	5	4	1	2	2	2	2	0	3	1	2	2	1	0	1	2	2	0	1	2	2
Fam133b	1	2	1	1	3	8	0	4	1	8	0	6	2	2	5	2	0	2	4	1	2	6	5	4	0	3	0	2	8	3	2	6	0	0	1	3	3	4	5	1	1	1	0	1	2	1	4	1	5
Drg1	2	1	0	0	0	1	0	2	0	1	2	5	3	1	6	2	1	0	0	6	0	3	4	0	2	4	1	1	4	5	7	1	0	1	1	3	3	0	2	8	0	2	2	0	2	1	2	2	0
Mvb12a	1	0	1	1	0	2	1	1	2	1	1	3	3	1	2	3	0	1	3	1	3	0	0	3	1	5	1	2	0	1	0	1	0	1	1	3	0	1	1	1	2	1	1	1	2	0	0	0	1
Actl6a	5	2	2	1	3	4	1	7	0	2	4	1	1	6	1	0	1	2	5	4	3	2	5	1	2	4	4	0	6	0	2	4	1	6	1	2	4	0	1	3	1	3	5	0	7	2	3	1	1
Kdm1a	3	2	1	2	5	1	1	10	0	2	2	1	2	3	1	1	2	3	5	0	5	0	3	1	1	5	1	0	9	6	8	1	1	1	4	3	6	1	6	5	3	4	1	6	1	2	4	3	0
Cystm1	0	1	0	0	1	1	0	0	0	0	1	1	1	0	1	0	3	1	0	0	4	0	2	2	1	1	1	2	0	0	1	2	0	0	0	2	4	0	2	3	0	3	0	1	0	0	0	0	0
Eif3b	1	1	0	0	6	2	0	2	1	0	0	2	2	4	2	1	2	2	2	5	0	2	1	0	2	1	1	0	4	1	1	1	3	1	3	3	5	2	2	2	0	1	0	3	0	0	1	1	1
Nrep	1	1	6	0	3	0	6	4	0	2	4	6	0	3	4	4	2	2	6	3	2	3	6	4	2	5	3	4	4	3	2	4	1	3	8	15	6	1	13	2	2	0	2	6	2	1	0	1	2
Emc7	1	1	2	1	1	1	2	0	0	0	0	1	1	1	0	0	1	1	3	1	3	1	3	1	0	1	2	0	0	1	0	0	1	2	0	1	0	0	0	2	0	3	1	0	3	0	1	3	2
Hacd2	1	0	0	1	4	2	1	2	0	2	1	1	3	0	1	1	0	0	0	1	3	1	3	0	0	0	0	0	1	1	0	3	4	1	1	1	1	0	4	2	0	3	2	1	1	1	1	0	0
Pbdc1	3	0	1	0	1	4	1	3	0	2	3	6	4	6	0	6	2	2	2	4	2	2	3	2	3	4	3	4	3	3	2	3	4	3	2	2	3	2	3	2	3	4	3	2	1	1	2	5	6
Maged2	4	0	1	2	0	0	4	0	0	2	5	6	0	3	3	1	4	6	2	9	7	1	7	1	1	1	3	2	2	3	2	4	1	3	3	5	7	2	4	1	5	4	1	2	3	5	1	2	1
Sdcbp	0	3	1	0	1	2	4	5	0	0	1	1	1	1	6	2	0	2	3	0	4	0	3	1	1	1	2	2	1	1	8	1	2	2	1	3	4	2	4	5	1	1	2	1	1	0	1	2	0
Tspo	0	0	0	0	1	1	1	0	0	0	0	1	0	0	0	1	1	0	0	1	0	0	0	0	0	0	1	0	0	0	0	1	2	1	1	0	1	0	1	0	1	0	0	0	0	0	0	0	0
Purb	0	1	0	1	0	1	1	7	0	0	2	4	3	1	3	0	1	4	0	1	5	2	5	2	3	2	0	2	3	0	2	2	3	4	2	3	0	3	1	4	1	4	4	2	1	3	0	1	0
Ppa2	2	1	1	0	4	5	3	4	0	0	0	2	2	0	2	1	1	2	0	0	0	1	2	2	0	2	2	1	4	2	1	1	2	2	3	0	2	0	0	0	0	4	1	1	1	1	1	1	2
Gemin7	0	1	2	0	2	1	1	1	1	0	1	2	6	1	2	2	0	1	4	5	4	1	3	1	2	4	1	0	3	2	1	1	3	1	0	3	5	1	1	0	3	1	1	4	2	0	0	1	1
Nudt4	0	0	0	0	3	0	0	4	3	0	0	3	0	3	3	1	0	0	0	2	4	2	3	0	1	1	1	0	2	0	0	0	0	1	0	2	1	0	5	0	0	3	3	0	1	0	0	0	0
Lgals3bp	0	0	0	0	0	0	0	0	0	0	0	0	0	0	0	0	0	1	0	0	0	0	0	0	0	0	0	0	2	0	0	0	0	0	0	0	0	0	0	0	1	0	0	0	0	1	0	0	0
Bola1	4	1	0	0	0	3	0	4	0	0	2	5	2	1	0	0	3	0	0	2	1	0	1	0	0	3	4	1	2	7	2	3	0	1	2	1	2	2	2	0	0	2	0	1	3	1	1	0	0
Mapk13	1	0	0	0	2	2	1	0	0	1	0	2	2	3	1	1	2	2	1	1	3	0	0	0	1	3	3	1	2	3	2	3	1	0	1	1	1	0	2	1	0	1	2	2	3	0	0	0	0
Isyna1	2	2	0	3	1	5	1	6	2	2	0	4	1	1	1	1	3	1	2	2	2	0	0	0	1	7	0	2	6	1	0	2	8	0	1	1	5	2	3	3	0	3	3	0	0	1	0	4	5
Taf6l	2	1	0	0	1	1	0	2	0	0	4	0	4	1	2	1	3	1	0	1	2	1	3	1	0	3	2	2	1	1	2	0	3	0	2	5	5	1	3	1	0	1	0	1	1	1	3	0	3
Ddb1	2	0	0	0	3	2	1	5	1	5	1	6	2	2	3	1	0	1	1	2	3	4	3	1	4	2	2	2	3	1	5	1	1	0	1	3	6	3	3	1	2	0	3	3	0	1	0	0	1
Atp6v0d1	3	2	1	1	3	0	1	0	1	1	3	3	2	1	6	4	2	8	2	3	3	7	3	0	1	3	3	3	0	2	1	0	3	2	1	1	3	2	2	0	3	4	0	7	3	1	1	0	0
Clk1	1	0	3	1	2	2	1	3	1	0	0	2	1	1	4	3	1	0	2	2	0	1	6	2	0	1	2	2	3	1	2	2	2	2	0	0	3	1	1	3	0	0	6	8	1	3	3	1	0
Ruvbl2	1	0	2	1	5	1	1	3	2	0	1	4	1	7	3	4	0	0	1	2	2	2	3	1	1	8	1	2	6	3	1	0	3	2	1	4	0	0	1	1	2	3	1	1	2	0	2	2	3
Hist1h1c	0	1	1	0	0	1	0	1	0	1	0	1	1	0	0	0	1	1	0	1	2	0	2	0	0	0	0	1	0	1	0	0	0	0	0	2	1	0	1	0	0	0	0	1	1	0	3	1	0
Pole4	0	0	2	0	4	2	1	1	0	4	0	5	0	0	4	4	0	0	0	5	6	7	3	2	0	5	0	2	1	3	1	2	3	2	0	4	4	0	6	4	2	0	0	2	1	1	0	3	2
Sf1	0	1	0	1	1	0	0	4	1	2	2	3	1	1	0	0	1	1	3	0	3	0	3	1	0	0	4	1	5	2	4	1	0	4	2	2	4	1	2	4	2	2	0	4	5	0	4	1	3
Tmem160	0	3	2	1	2	2	5	2	0	1	1	2	1	0	6	3	0	1	3	5	2	1	1	0	1	5	3	0	1	5	2	4	4	0	1	2	2	2	1	4	4	3	1	1	0	0	3	0	3
Rsl24d1	5	2	1	0	5	1	3	3	2	0	2	8	0	1	3	2	4	0	2	4	2	4	5	1	1	8	1	4	7	2	6	2	2	0	1	6	6	5	1	4	1	0	3	7	3	1	2	4	1
Prdx3	0	1	4	0	0	0	0	2	0	1	1	4	1	2	1	2	2	0	0	2	2	2	3	1	3	3	1	0	2	2	1	0	1	0	2	4	2	0	2	0	1	2	1	0	0	1	0	2	0
Hspa4	4	0	0	0	5	1	2	5	2	0	0	6	0	2	2	3	0	4	0	2	1	1	2	2	0	1	0	0	5	1	2	1	1	1	0	1	3	2	2	1	2	3	3	7	3	2	5	2	4
Ppp4r2	0	0	2	0	4	0	2	3	1	0	0	2	3	1	1	2	0	2	3	2	0	0	5	2	2	0	3	2	1	1	3	1	1	1	1	1	2	0	1	4	1	2	1	0	1	0	0	3	1
Josd2	2	2	0	0	0	1	1	0	1	0	0	4	1	0	2	1	2	1	0	4	3	0	2	3	0	2	2	2	2	2	3	0	2	3	0	1	2	2	0	1	1	1	0	2	1	1	0	2	2
R3hdm4	0	1	2	3	3	2	1	3	1	1	0	0	4	1	1	1	2	3	3	0	3	2	2	2	1	0	1	0	1	2	1	0	1	0	3	3	2	2	0	2	1	1	0	2	4	2	1	4	0
Ncaph2	0	2	1	1	1	3	0	2	1	1	1	1	4	1	0	1	1	1	4	1	3	1	2	1	1	0	1	0	3	0	1	3	0	3	1	0	2	2	3	3	1	0	1	0	2	2	1	1	0
Rpl7l1	3	1	2	1	3	4	2	3	2	1	3	7	4	2	1	4	2	1	2	1	2	4	3	0	1	7	2	3	1	3	2	3	0	5	2	2	2	2	0	4	1	2	1	2	3	1	1	3	0
Lmnb1	0	0	2	0	5	1	0	3	1	0	0	3	3	4	0	3	2	1	3	3	1	2	2	0	0	5	1	2	11	0	4	2	3	1	0	4	0	2	0	4	0	1	3	2	3	0	3	9	6
Fermt1	3	2	0	0	1	3	2	2	1	1	1	0	7	1	3	0	2	3	1	0	0	1	16	4	0	0	2	6	0	0	6	0	3	0	3	0	0	1	2	0	2	0	0	1	1	2	2	2	5
Pdcd10	1	1	2	0	3	2	1	2	0	1	0	1	4	3	0	0	1	3	2	0	3	0	4	1	2	4	1	1	2	2	2	1	1	1	0	1	0	0	2	0	2	3	2	0	1	1	2	1	0
Tsc22d4	2	1	1	0	1	3	3	3	0	3	0	1	5	0	2	0	2	3	2	1	3	1	2	0	0	2	2	5	3	1	0	0	1	2	3	4	3	2	7	1	0	3	0	4	2	1	0	0	2
Pop5	1	1	3	1	1	4	4	2	0	0	1	5	2	2	0	0	1	2	2	1	1	2	5	1	2	4	1	2	1	2	1	0	2	2	2	0	6	3	2	3	2	3	1	5	1	0	0	4	2
Lsm1	1	0	4	1	4	3	2	3	2	0	2	6	1	2	1	1	2	2	6	0	5	1	3	1	4	2	0	4	2	1	2	0	0	4	2	5	1	4	0	3	3	1	1	0	4	0	1	0	2
Gatad1	6	2	3	0	2	2	6	2	0	1	0	2	2	3	5	2	2	2	2	2	7	4	2	0	1	5	1	1	3	2	2	3	0	1	4	2	3	5	3	1	1	1	2	3	1	1	0	2	1
Mrpl35	1	0	1	1	1	0	1	4	0	2	1	2	4	4	2	6	0	1	0	2	0	2	3	1	4	2	4	2	7	2	3	2	0	3	1	4	3	2	1	3	1	3	4	3	1	1	1	3	2
Flna	0	0	1	1	1	2	1	1	2	1	0	1	1	0	0	1	1	1	1	2	3	0	5	0	0	5	1	0	1	2	4	0	2	1	2	1	2	0	1	1	1	1	2	2	1	0	1	0	1
Gtf2e2	2	1	1	0	2	1	4	4	1	0	3	2	3	3	4	3	7	2	3	2	3	2	1	3	1	3	6	1	3	4	4	1	1	2	2	1	3	0	9	3	0	7	2	9	1	1	1	4	0
Mettl23	0	0	3	0	2	1	2	5	1	0	2	7	2	3	1	1	2	0	4	2	1	1	10	3	0	1	1	3	2	3	0	3	2	2	0	2	2	3	3	3	1	2	5	1	1	1	1	2	2
Nfu1	0	0	0	0	0	2	0	4	2	2	2	0	2	2	2	1	0	1	0	1	3	1	2	0	2	2	4	2	4	2	5	2	7	1	0	2	1	4	2	1	0	1	1	1	2	1	2	2	0
Zfyve21	2	1	3	1	1	0	1	2	0	0	1	0	4	3	1	2	1	3	0	0	2	0	2	0	1	3	1	3	0	2	3	2	1	3	0	5	1	2	3	2	0	4	0	2	2	1	0	2	0
Chmp2b	1	4	0	0	6	0	2	0	4	1	0	4	1	0	4	1	3	4	2	1	5	5	4	2	3	1	1	0	0	1	0	3	4	2	2	5	4	3	2	1	5	3	3	2	0	0	0	2	4
Ccnb2	0	0	0	0	6	6	0	7	1	1	0	0	2	0	0	4	0	0	0	2	4	6	3	0	6	1	0	0	4	0	4	3	0	8	0	1	0	0	0	1	1	0	4	0	6	0	1	4	0
Fzd2	2	4	4	2	1	3	3	6	1	1	0	1	3	1	2	12	0	3	6	0	7	2	12	2	1	1	0	5	5	1	10	1	1	4	2	11	2	5	8	2	1	4	6	12	3	2	1	1	1
Fnta	0	1	1	0	1	2	3	2	1	0	1	2	2	1	2	2	3	3	4	2	1	1	4	2	5	1	2	4	3	2	2	3	3	1	0	0	1	1	1	1	3	0	2	3	3	1	0	1	0
Rcn2	1	2	1	2	6	1	0	1	3	3	1	5	0	3	2	3	2	2	6	5	3	5	5	2	4	5	2	2	4	1	3	0	4	5	6	3	6	3	3	5	4	4	1	2	1	3	0	3	1
Cdc5l	5	0	1	0	3	3	2	2	2	0	2	4	1	0	3	2	2	3	2	5	2	3	4	1	2	3	1	2	1	2	2	3	1	2	1	3	2	2	0	2	0	6	1	1	2	1	3	6	2
Rnaset2b	2	4	1	0	2	1	0	2	1	0	1	0	2	2	1	2	2	2	2	0	1	0	1	1	0	4	2	1	2	2	1	2	0	0	0	5	4	1	1	1	0	0	0	2	1	0	0	0	2
Hpgd	4	4	0	2	4	4	0	0	0	0	4	1	3	0	5	0	2	5	0	0	1	1	2	0	3	6	5	5	0	0	4	1	3	0	0	0	1	8	2	1	3	4	0	3	3	0	1	0	1
N4bp2l2	1	1	2	1	3	3	2	2	2	0	0	4	3	2	1	1	1	1	3	1	1	3	4	4	1	3	0	1	3	0	4	1	0	1	1	2	4	0	6	2	0	4	2	4	1	3	1	7	1
Wdr18	3	0	1	2	1	7	2	4	1	2	0	5	2	1	3	5	2	3	2	1	2	2	4	0	0	8	2	1	1	5	1	2	1	3	1	4	1	0	3	0	1	2	0	0	2	0	1	0	0
Pkig	3	0	1	2	4	3	2	5	0	0	3	4	3	2	3	2	1	3	2	2	13	1	5	0	3	2	0	2	7	3	1	4	1	2	1	2	4	1	2	1	1	4	1	7	0	0	1	2	3
Tk1	0	0	0	0	0	1	0	5	0	1	0	10	3	6	1	0	0	0	0	2	2	0	0	0	0	8	0	0	3	1	0	0	0	1	0	1	0	0	0	3	0	1	0	0	0	0	2	0	0
Dynlt3	2	0	0	1	0	1	1	1	1	0	1	0	5	0	1	1	1	1	1	0	2	2	2	1	2	0	0	1	1	1	1	0	0	1	0	3	2	2	0	1	1	1	0	4	0	0	0	1	0
Tcf3	1	2	1	0	2	3	4	6	1	1	1	8	1	4	0	4	1	2	3	2	5	2	7	0	3	3	1	2	2	1	2	0	3	6	3	3	6	0	2	0	1	2	0	2	1	1	1	0	0
Dnlz	2	0	2	1	2	5	3	0	2	0	1	5	1	2	1	1	2	4	4	1	4	1	1	2	2	2	1	3	0	1	4	4	1	1	2	3	3	0	5	0	2	3	2	5	3	2	1	0	2
Cops3	0	0	0	0	1	1	2	2	1	0	0	6	2	3	3	1	0	2	1	3	1	3	2	0	4	3	2	4	3	0	1	5	7	3	0	4	4	3	1	3	1	3	2	3	3	1	0	3	1
Abhd17a	2	0	2	0	2	3	2	7	2	0	2	3	2	0	3	7	0	2	1	3	11	4	4	2	3	3	4	1	3	2	1	4	2	0	0	1	5	0	3	2	2	2	4	0	2	0	3	3	1
Hey1	6	2	3	0	0	2	2	2	2	1	0	3	0	5	3	2	1	1	0	1	3	3	3	1	2	1	2	2	2	1	3	1	0	0	0	13	0	4	6	0	0	2	2	0	0	0	3	2	0
Syngr1	0	0	0	0	0	0	1	0	1	0	0	0	6	0	0	0	1	1	0	0	5	0	0	0	0	0	0	0	0	1	0	0	0	0	0	0	1	0	12	0	0	0	1	3	0	0	0	0	2
Fcf1	4	1	0	0	7	2	4	4	1	1	7	7	0	2	2	1	3	3	2	1	3	3	6	3	2	2	1	2	1	3	2	3	2	0	3	2	4	3	4	1	1	3	2	2	0	0	1	3	3
Lman1	4	1	2	2	3	2	1	2	2	3	1	8	1	3	0	4	1	2	4	0	1	4	7	2	2	7	2	3	2	2	2	0	0	2	0	2	4	0	6	2	2	0	5	0	2	1	0	2	0
Ostf1	2	0	0	0	4	2	2	1	0	1	1	2	3	1	1	0	0	1	1	3	2	0	0	2	0	3	1	1	1	1	0	3	2	1	1	1	4	0	1	1	0	0	0	1	1	0	0	1	0
Smarcd2	1	0	0	0	0	3	2	0	0	0	1	2	3	0	0	0	0	1	1	4	1	0	2	2	0	0	1	0	0	1	1	0	0	0	1	1	0	2	0	1	0	2	0	2	1	0	1	1	1
Tnrc6c	4	4	2	0	1	1	3	2	1	1	6	5	1	5	3	1	2	6	2	3	5	1	11	2	1	1	1	4	5	1	4	1	3	5	2	5	1	2	5	4	1	3	2	8	7	1	5	4	0
Chd6	3	0	0	1	2	0	0	1	4	1	0	3	2	2	2	0	0	0	0	0	2	1	3	2	0	2	2	6	2	0	4	1	2	4	3	2	4	0	4	0	0	2	1	1	2	0	2	2	0
Clstn1	1	0	1	0	3	0	0	0	0	1	0	0	2	1	1	0	0	0	1	1	0	0	3	0	0	0	0	0	0	0	0	0	0	0	0	1	0	1	1	0	1	0	0	3	3	0	0	0	0
Bphl	2	2	2	0	1	2	6	2	3	0	1	0	3	3	3	3	0	1	0	0	3	1	1	1	0	1	0	1	1	1	3	2	2	2	3	3	5	4	4	0	1	1	0	3	1	3	1	2	1
Ncbp2	3	2	0	1	4	5	3	3	1	0	1	4	2	1	3	6	3	3	4	3	4	1	6	3	2	2	2	1	1	3	3	3	3	3	1	1	3	1	4	4	0	1	1	5	1	0	3	3	2
Pdhb	6	1	1	0	8	3	4	3	1	1	3	3	4	2	3	3	3	3	2	3	5	1	10	1	2	4	1	3	2	0	2	1	1	1	0	3	1	6	1	2	5	5	2	1	1	1	1	1	0
1110065P20Rik	0	2	5	0	0	1	3	1	3	0	3	3	1	1	0	0	2	2	1	2	4	2	4	2	1	1	0	1	1	2	2	2	1	0	3	2	2	2	2	3	2	3	2	4	1	0	1	3	2
Ssr1	1	3	2	0	2	2	1	1	2	2	3	4	0	2	1	3	0	0	0	1	3	3	1	1	1	3	1	0	2	4	4	2	1	2	0	3	2	0	2	4	0	2	1	1	0	0	1	3	0
Tprgl	1	1	0	1	1	3	0	2	0	1	2	3	4	2	1	3	5	1	5	1	4	1	3	0	0	2	1	1	1	0	3	2	2	4	0	1	7	1	4	1	1	3	0	4	1	2	0	1	5
Ech1	0	1	1	1	1	1	3	1	0	0	1	1	0	0	1	2	0	1	3	0	0	1	3	0	1	2	1	2	1	3	2	0	1	1	1	0	0	0	1	1	3	0	2	0	0	3	2	0	2
Col18a1	2	5	1	1	3	0	1	9	4	3	3	3	2	2	3	7	5	1	0	2	5	2	8	4	1	0	4	4	5	2	6	1	3	2	1	6	2	4	7	6	3	0	0	10	3	1	2	3	1
Fermt2	1	3	1	1	4	0	0	2	3	0	0	4	4	5	4	4	1	2	0	0	1	0	5	0	1	1	2	1	4	2	5	1	0	2	1	2	2	4	1	3	1	3	1	2	2	1	0	1	0
Klhdc2	1	0	1	1	3	5	1	4	2	2	2	8	0	6	1	1	1	1	5	2	1	6	5	1	1	2	2	1	1	2	1	2	3	7	1	2	1	1	1	2	5	3	2	1	1	1	1	4	3
Cryl1	1	0	0	1	1	2	2	0	1	0	4	0	3	1	4	0	1	5	0	0	1	0	3	0	0	1	2	1	0	0	4	0	0	0	0	0	0	4	5	1	3	4	0	6	2	0	1	0	2
Spint1	0	3	2	0	1	2	0	2	3	1	0	6	2	0	2	2	2	0	2	0	4	0	0	1	1	1	2	2	1	0	0	0	0	0	1	0	1	3	1	1	1	4	1	0	0	0	0	0	1
Ubn1	3	0	0	1	3	4	2	1	1	0	1	2	6	4	2	0	0	1	0	3	5	0	5	2	3	2	4	0	2	0	2	2	2	1	7	1	3	2	4	7	1	2	1	1	1	1	0	2	1
Sdhaf1	1	0	1	0	0	5	0	2	2	0	1	3	3	0	1	1	1	3	7	0	3	0	1	0	1	1	1	0	1	2	4	3	0	3	0	0	0	1	2	1	0	0	1	0	4	1	0	1	2
Pyy	0	0	0	0	0	0	0	0	0	0	0	0	0	0	0	0	0	0	0	0	0	0	0	0	0	0	0	0	0	0	0	0	0	0	0	0	0	0	0	0	0	0	0	0	0	0	0	0	0
Hadha	2	0	1	1	5	0	1	1	3	1	1	2	1	4	2	2	2	2	4	4	4	2	2	2	2	2	2	2	1	3	1	0	3	0	2	2	2	4	5	2	3	4	0	1	4	0	0	2	0
Sgta	2	0	2	1	2	1	2	2	2	3	3	8	0	0	2	2	0	1	3	1	0	0	2	1	0	2	2	2	4	5	2	3	1	1	4	1	1	3	1	4	0	1	1	0	4	1	1	1	2
Tgif1	5	1	1	0	1	0	1	2	0	1	3	0	1	1	1	2	1	1	0	0	6	3	3	0	2	3	0	1	0	0	2	6	5	2	3	3	3	1	2	1	0	2	1	3	2	2	1	1	0
Tnks2	3	2	1	2	0	2	3	3	0	0	7	1	3	4	7	2	1	3	1	1	8	1	5	4	5	1	2	0	3	1	5	1	2	0	0	1	3	2	3	2	4	1	2	9	2	0	1	2	2
Yy1	6	3	0	1	1	5	2	3	2	1	4	1	2	1	3	5	2	3	1	4	3	2	3	0	0	1	6	1	1	2	2	4	1	2	1	3	6	2	2	1	2	5	2	6	2	0	2	2	4
Rbms3	2	1	1	1	3	1	5	7	1	1	5	7	8	7	1	4	1	5	2	0	5	3	3	5	3	2	1	4	5	2	1	0	1	3	5	2	5	2	5	3	2	3	3	8	1	1	3	2	1
Med19	3	1	2	0	4	3	2	1	0	1	2	5	2	0	2	2	4	3	5	2	3	6	4	0	3	2	0	3	1	5	5	6	1	6	2	2	0	2	3	2	4	2	1	2	3	3	1	3	1
Tmem9	4	2	5	1	3	0	1	3	3	2	5	2	1	0	5	4	0	0	4	0	4	3	6	0	0	2	0	3	3	3	3	4	2	3	1	5	5	0	2	3	3	4	3	3	3	1	0	1	0
Fip1l1	1	1	3	1	1	2	0	4	0	2	1	6	1	3	5	4	0	2	0	3	0	0	2	4	4	1	3	1	3	2	5	1	1	4	4	6	3	2	1	4	1	2	3	4	5	0	0	1	1
Serpinb1a	0	0	0	0	0	0	0	0	0	0	0	0	0	0	0	0	0	0	0	0	0	0	0	0	0	0	0	0	0	0	0	0	0	0	0	0	0	0	0	0	0	0	0	0	0	0	0	0	0
Wfdc21	0	0	0	0	0	0	0	0	0	0	0	0	0	0	0	0	0	0	0	0	0	0	0	0	0	0	0	0	0	0	0	0	0	0	0	0	0	0	0	0	0	0	0	0	0	0	0	0	0
Tm9sf3	1	2	0	1	1	1	2	3	1	1	2	1	0	3	0	2	2	2	1	0	3	0	4	0	3	1	0	0	1	0	0	2	3	1	1	2	2	2	2	0	1	1	1	5	3	1	0	1	0
Phf14	4	1	0	0	2	0	3	5	0	1	3	8	2	1	6	2	0	4	2	1	3	4	6	3	3	3	2	2	6	3	3	2	3	3	1	3	3	1	2	5	3	0	3	3	3	2	1	3	1
Igf1r	4	3	1	0	0	2	4	1	0	2	1	5	4	2	1	0	2	1	2	1	4	3	9	0	3	3	0	1	2	3	4	0	2	2	1	6	9	2	3	1	0	2	2	10	3	1	2	3	0
Nipbl	0	3	4	0	2	1	4	2	2	1	3	6	2	2	5	1	6	4	3	0	4	4	6	3	1	2	1	4	7	0	4	2	1	2	0	5	3	2	2	1	3	3	2	7	0	1	2	4	0
Nt5c	0	2	1	0	1	0	1	2	2	0	1	3	1	0	2	1	0	2	1	0	2	1	2	4	1	3	2	1	2	3	3	0	3	1	1	1	0	1	3	2	3	1	2	2	1	1	1	1	3
Esf1	4	2	2	0	5	1	1	3	1	1	3	2	0	4	3	1	0	3	3	1	3	2	8	3	0	3	2	2	0	1	3	3	3	2	2	3	2	1	2	6	2	4	6	3	7	0	3	4	2
Cfap20	1	1	1	0	0	0	4	3	2	1	0	3	0	1	2	4	1	2	3	1	3	5	1	0	2	2	0	1	1	2	3	3	2	1	2	3	2	5	2	3	2	1	1	3	2	1	2	0	1
Ppic	1	0	2	0	2	0	0	3	1	0	2	3	8	2	1	1	2	0	1	1	1	1	2	8	1	3	2	2	1	6	1	1	2	1	3	1	2	2	4	4	2	4	0	1	0	1	3	1	2
Pdzd11	0	1	2	0	0	3	0	3	1	1	0	3	3	1	1	0	2	1	0	1	3	0	0	2	4	1	2	3	6	0	3	2	1	3	1	5	1	1	2	4	1	5	1	1	2	0	1	3	2
Krt10	0	0	0	0	0	2	2	2	1	0	1	1	1	0	0	4	4	2	0	1	0	1	2	0	1	2	2	0	0	0	6	1	0	2	1	0	1	1	3	0	0	2	0	3	5	0	1	1	0
AI413582	2	0	0	0	0	0	0	2	0	0	1	0	2	0	0	1	1	0	1	0	0	0	0	0	1	0	1	0	1	0	0	0	2	1	1	0	0	0	0	0	1	0	0	2	1	0	0	0	0
Gnl3	4	0	0	0	4	4	0	6	1	0	0	5	4	3	3	3	0	1	2	3	3	2	8	1	2	5	3	1	2	1	4	0	4	2	0	3	1	2	1	3	1	0	4	2	0	0	2	1	3
Slpi	0	0	0	0	0	0	0	0	0	0	0	0	0	0	0	0	0	0	0	0	0	0	0	0	0	0	0	0	0	0	0	0	0	0	0	0	0	0	0	0	0	0	0	0	0	0	0	0	0
Ythdf2	2	1	1	2	5	6	4	7	2	1	3	8	2	1	3	1	0	5	2	4	2	5	4	3	1	8	4	2	3	5	5	4	3	4	3	7	1	3	1	3	4	2	3	4	1	0	1	4	4
Fcgbp	0	0	0	0	0	0	0	0	0	0	0	0	0	0	0	0	0	0	0	0	0	0	0	0	0	0	0	0	0	0	0	0	0	0	0	0	0	0	0	0	0	0	0	0	0	0	0	0	0
Usp34	1	1	3	2	3	3	2	2	1	1	1	3	7	6	2	0	0	3	7	2	5	2	4	1	0	4	0	2	2	0	5	0	3	6	7	3	7	3	2	1	2	2	0	7	2	1	1	3	0
Cltc	0	0	0	0	1	0	1	1	4	0	1	2	2	0	1	0	1	3	0	1	1	1	4	0	1	2	1	2	3	1	3	0	0	0	2	2	0	1	3	0	0	4	2	2	0	0	0	1	0
Pfdn4	2	1	1	0	5	3	1	1	0	1	0	3	1	3	2	2	0	2	1	1	2	3	1	3	4	2	2	1	1	0	2	0	2	3	0	3	0	1	2	2	1	1	0	1	0	0	0	1	1
Pnrc2	1	1	0	0	2	3	2	5	1	0	4	2	3	0	4	0	3	3	3	0	2	2	4	1	3	0	0	3	9	1	5	1	4	5	2	3	3	1	3	0	2	4	1	4	2	1	0	4	0
Cmc1	1	3	1	0	2	1	0	5	1	1	2	2	3	3	1	1	0	1	3	2	2	1	4	1	0	1	0	0	0	1	0	1	2	1	3	2	1	2	3	1	1	1	0	2	1	3	1	1	0
Mpnd	1	1	2	0	5	0	1	2	0	0	3	2	3	5	3	4	2	4	2	3	8	1	3	2	2	3	1	1	3	3	7	8	1	3	3	3	3	1	5	4	2	3	1	2	1	3	1	1	2
Tmem205	1	1	0	1	0	1	0	3	1	1	0	1	1	1	2	0	0	1	0	0	2	0	4	0	1	1	0	1	0	1	2	2	1	1	3	2	4	1	1	2	1	1	1	5	1	0	0	0	0
Jtb	1	1	0	0	0	1	1	3	1	1	1	4	2	0	1	3	2	4	0	1	0	1	2	3	0	3	1	2	2	2	2	3	1	0	4	1	1	1	4	1	0	1	0	3	3	2	0	3	1
Rpl23a-ps3	0	1	1	1	3	2	1	3	0	1	3	3	2	0	0	3	2	0	0	1	5	1	5	0	3	2	2	4	3	2	1	1	3	1	0	5	2	1	2	1	0	0	2	3	3	0	1	0	2
Ndrg3	2	0	0	0	0	2	1	0	1	0	3	0	4	0	1	0	4	1	0	0	7	1	3	0	0	1	1	2	0	1	1	0	2	0	0	0	7	0	4	0	0	4	0	18	6	0	1	1	1
Fh1	1	1	0	1	4	5	1	0	0	0	4	3	3	1	6	2	2	3	3	2	4	0	5	3	3	2	0	3	1	2	1	3	1	3	0	2	2	4	1	1	1	4	1	0	1	2	0	2	2
Tfg	3	1	1	0	0	0	1	2	1	0	0	1	5	2	3	1	0	1	5	2	3	2	0	2	0	4	1	2	1	0	0	3	1	2	0	2	3	4	2	0	2	3	5	3	1	1	0	0	2
Hadhb	1	0	1	1	1	1	1	1	1	2	0	1	3	2	2	1	2	3	1	0	1	3	3	4	0	1	2	1	1	2	1	3	3	2	3	4	4	1	4	3	3	3	2	3	2	0	2	0	0
Hbegf	0	1	0	0	1	0	0	0	0	0	0	2	2	0	0	1	0	1	0	0	1	0	0	0	0	0	0	0	1	3	2	2	0	0	0	0	0	2	0	6	0	1	0	0	0	1	0	0	0
Nsrp1	2	1	2	1	8	5	2	2	1	0	2	5	2	1	2	2	1	4	0	0	1	1	0	2	0	1	0	1	1	1	0	1	1	2	1	1	5	0	4	3	0	1	0	2	1	0	0	0	1
Zfp326	5	1	1	1	3	3	2	4	1	2	3	4	0	5	2	7	1	2	1	0	4	3	12	0	2	4	1	2	3	3	2	1	1	0	0	2	2	0	2	2	3	2	7	1	2	3	3	3	6
Phlda3	0	0	4	0	0	1	1	2	0	0	0	2	0	1	2	0	0	0	0	0	0	0	1	0	0	0	0	1	0	0	0	0	2	0	1	0	0	1	0	0	2	0	0	1	0	1	1	1	0
Glrx2	1	3	1	0	1	0	2	2	0	0	1	2	2	0	3	1	1	1	2	0	2	1	5	2	1	1	3	0	1	4	0	3	1	3	0	1	0	1	5	3	1	5	0	3	0	0	1	2	1
Ccdc58	4	2	1	0	3	5	2	6	4	1	2	6	1	0	6	1	0	1	2	0	0	6	6	1	1	3	0	0	2	3	2	1	2	2	3	3	2	0	4	7	3	3	2	0	0	2	1	5	1
Prkcsh	0	1	0	2	3	2	3	1	1	3	1	3	0	1	1	0	1	0	1	0	6	2	2	1	0	0	4	1	1	0	5	4	1	3	3	3	1	1	5	1	2	0	1	1	0	2	0	2	1
Ilkap	4	1	1	1	3	5	1	2	2	3	2	5	1	1	1	4	0	1	1	3	2	3	2	2	3	4	0	0	3	4	1	3	2	3	1	4	1	1	1	2	2	1	2	2	0	1	1	3	1
Ndufaf2	0	1	0	1	2	1	1	1	3	1	3	3	1	1	2	4	1	6	0	5	2	3	5	1	0	3	3	2	2	0	3	2	2	2	2	5	1	0	3	6	1	2	3	1	2	0	1	3	4
Exosc4	2	0	0	1	3	0	2	1	2	0	3	5	1	0	2	3	0	2	1	2	0	0	5	1	1	3	1	8	1	2	4	3	1	3	1	3	0	3	2	5	2	2	1	0	0	0	4	2	4
Tor1aip2	1	2	1	0	2	0	0	3	2	0	0	5	3	0	1	2	2	0	0	2	1	3	2	1	1	2	1	0	3	1	5	3	4	2	3	3	6	2	1	2	2	2	1	3	0	1	2	4	0
Ccna2	0	0	0	0	1	0	0	4	0	0	0	0	1	0	0	1	0	0	0	1	0	1	1	0	0	5	0	0	3	0	3	0	0	5	0	6	0	0	0	7	0	0	6	0	4	0	3	10	0
Kifap3	3	1	3	0	0	3	0	5	1	0	1	3	7	1	5	3	5	9	5	4	5	2	3	1	3	3	4	4	3	2	8	2	3	0	2	2	3	8	3	2	5	3	1	3	3	1	1	0	1
Socs3	0	0	0	2	0	0	0	0	1	0	0	0	0	1	0	0	0	0	0	1	0	1	0	0	0	0	1	0	2	0	0	0	0	0	0	1	0	0	0	0	0	0	0	0	0	0	0	1	0
Gps1	5	3	2	0	2	2	2	3	0	1	2	5	1	1	2	2	1	3	4	2	4	1	2	0	1	4	2	0	5	2	1	0	1	5	0	2	6	2	1	4	1	1	1	4	3	0	0	6	1
Yif1b	0	0	1	0	3	2	2	1	0	1	1	3	1	1	3	1	1	1	0	0	3	1	2	2	2	3	0	1	5	1	1	0	2	0	1	2	0	0	0	4	1	1	1	1	2	1	0	1	1
Rraga	5	0	0	0	1	0	3	2	3	1	3	4	7	0	4	1	0	4	1	0	3	0	2	0	1	4	2	2	0	5	0	1	3	3	0	2	1	1	0	4	4	3	0	2	0	2	0	4	3
Dnpep	4	1	0	4	1	0	0	0	0	1	0	2	2	0	0	2	0	2	5	2	2	3	1	3	1	3	1	3	0	4	2	1	3	4	2	1	3	2	3	0	0	4	1	3	2	0	1	0	0
Dhx15	1	3	0	2	6	1	0	8	3	2	3	6	2	6	4	2	2	4	3	2	3	4	5	1	4	4	1	3	3	5	1	1	3	4	0	6	1	0	1	0	2	2	0	0	3	1	2	3	3
Sdhaf4	1	1	0	1	2	1	3	4	2	3	0	5	2	3	0	2	2	1	1	0	2	1	4	2	0	1	2	0	2	2	0	0	5	2	2	2	2	4	3	1	2	6	0	2	1	1	0	2	1
Cbx6	2	1	0	0	2	0	0	0	0	0	0	0	2	2	2	0	2	1	0	0	0	1	4	0	0	0	0	1	1	0	2	1	0	0	1	0	2	1	0	0	0	1	0	6	1	0	1	1	0
Hat1	1	0	2	0	3	0	1	5	1	1	0	6	4	3	1	0	2	2	1	3	4	4	0	1	1	4	2	2	4	0	4	2	3	1	3	2	3	0	2	1	0	1	0	1	1	1	3	2	4
Dusp11	3	1	1	0	1	0	2	0	1	2	1	3	5	0	2	1	2	0	1	0	1	0	2	3	0	0	0	3	1	2	2	2	1	1	2	3	1	2	3	0	0	2	1	0	2	0	0	3	0
Pigx	3	3	0	0	2	4	2	4	2	2	2	10	0	1	5	3	1	2	5	3	3	2	3	3	2	4	1	3	0	6	5	3	3	0	6	3	7	2	11	1	3	4	0	3	3	0	3	2	2
Gde1	2	0	1	0	2	2	2	1	0	3	3	2	2	2	1	1	1	4	1	0	2	0	1	2	2	1	0	0	1	0	3	2	1	0	0	3	2	3	1	3	1	1	0	0	2	0	4	1	0
Bptf	6	3	1	3	5	4	2	5	0	1	1	4	2	3	3	1	0	1	2	1	2	5	2	1	3	4	1	4	2	3	10	3	1	0	3	4	2	3	4	1	1	1	1	4	2	0	1	4	1
Rchy1	4	0	0	0	0	4	4	1	0	2	1	2	1	1	2	1	1	0	1	0	1	2	1	1	2	0	1	1	0	4	2	0	0	0	2	0	1	0	2	4	0	2	1	3	1	1	2	0	1
Mcm6	1	2	0	0	3	2	0	2	1	1	0	9	0	0	1	1	2	0	3	5	3	1	2	3	4	5	0	2	0	3	1	1	4	1	0	1	1	1	0	3	0	4	1	0	0	0	3	1	3
Parm1	1	1	0	1	0	0	0	2	0	1	0	0	2	0	0	1	1	2	0	0	3	0	3	0	0	0	1	1	0	0	0	1	1	0	0	0	0	0	1	0	1	4	1	4	0	0	0	0	0
Babam1	1	0	2	2	1	2	2	4	2	0	1	0	3	3	1	0	3	4	2	3	6	2	3	1	2	2	2	0	2	2	1	1	2	0	1	7	0	0	2	2	2	0	3	2	2	0	1	0	2
Larp4b	1	4	0	0	2	1	2	1	2	1	0	7	4	1	1	3	3	1	1	1	2	1	2	1	2	2	0	0	1	0	1	0	3	0	1	6	3	2	4	3	1	1	1	4	3	2	0	1	0
Spr	4	3	0	0	3	1	0	2	5	0	0	1	0	2	3	0	0	0	1	0	4	1	0	0	0	0	1	1	0	1	1	0	1	0	1	0	2	2	2	1	1	1	0	0	2	0	0	2	0
Rab8a	2	1	2	0	2	4	3	2	1	0	0	2	4	0	2	2	0	0	2	0	2	2	4	2	2	2	0	0	1	1	2	0	3	1	0	2	3	3	2	1	2	4	1	1	0	0	2	0	0
Cdc42se1	4	0	1	0	2	1	1	3	1	0	0	2	6	2	0	1	0	1	2	1	1	1	1	0	1	0	2	3	2	0	3	1	0	3	2	0	2	1	3	1	2	1	1	2	0	1	2	0	2
Hagh	0	0	0	0	3	1	0	0	1	0	1	1	0	0	1	0	0	1	1	2	1	0	2	2	0	0	1	0	0	2	1	1	2	1	0	0	2	0	1	0	1	0	0	1	1	0	0	0	0
Tcea1	2	0	1	0	2	4	1	5	3	0	1	1	2	2	5	2	1	3	4	4	5	2	3	3	0	1	4	2	4	2	4	1	3	1	1	1	1	2	3	4	5	1	2	2	1	2	2	3	2
Dap3	2	1	3	0	0	2	3	3	1	0	2	7	1	1	0	3	3	2	2	1	2	1	4	1	0	6	4	4	1	1	2	2	2	1	0	3	0	3	1	2	1	4	0	1	2	1	0	0	1
Upf3b	3	3	0	0	0	1	1	2	0	1	1	6	1	2	0	2	0	3	1	3	1	2	3	5	3	2	3	3	2	3	1	3	0	1	0	3	3	3	3	3	3	1	1	0	0	1	1	2	1
Dusp6	0	1	16	1	2	0	0	0	1	0	3	0	0	0	0	1	1	0	1	1	0	4	1	1	1	4	0	2	1	4	2	0	5	1	0	2	2	1	1	4	0	1	1	0	1	2	3	0	0
Lmna	0	0	0	0	0	0	0	0	0	0	0	1	1	0	0	2	0	1	0	0	0	1	1	0	0	0	1	1	0	0	1	0	0	0	0	0	0	0	0	0	0	0	0	0	0	0	0	0	0
Hebp1	3	0	0	0	0	0	3	2	1	0	1	0	3	0	2	1	0	1	0	0	3	1	0	1	3	1	0	0	1	0	1	0	0	0	2	1	1	1	2	1	1	1	0	1	0	0	0	0	0
Hmgn3	0	0	2	0	0	1	0	1	1	3	0	0	0	2	0	0	1	2	1	0	5	0	2	1	0	1	0	1	6	2	3	0	0	0	0	2	0	0	0	2	0	0	3	3	0	0	2	0	1
Bcl2a1b	0	0	0	0	0	0	0	0	0	0	0	0	0	0	0	0	0	0	0	0	0	0	0	0	1	0	0	0	0	0	0	0	0	0	0	0	0	0	0	0	0	0	0	0	0	0	0	0	0
Tnrc6a	3	2	5	0	2	4	2	5	0	0	1	4	1	2	0	0	4	2	0	4	3	1	4	2	2	2	0	4	8	1	4	2	2	2	1	0	1	3	2	2	2	1	0	3	2	1	3	1	1
Phax	3	2	1	0	6	4	3	4	0	2	2	2	3	3	2	5	2	2	3	2	2	0	2	1	1	7	3	1	3	4	3	2	0	1	2	3	3	2	6	2	1	1	1	3	1	2	0	4	3
Arl2	1	2	0	1	0	2	2	7	2	0	1	5	1	3	1	1	1	1	1	3	7	1	2	1	0	4	0	0	2	2	1	2	2	4	2	5	3	3	1	6	0	3	3	2	1	1	0	3	1
Clint1	0	1	0	1	1	1	2	5	2	2	0	3	1	2	2	1	0	0	0	1	2	1	1	0	1	2	1	0	2	0	3	0	2	5	1	5	1	2	1	2	0	1	0	4	0	1	2	0	0
Bccip	1	2	3	0	1	1	0	1	0	2	0	4	2	1	3	2	2	2	4	2	2	1	1	0	1	7	0	1	2	1	2	1	3	3	2	7	3	0	3	1	2	1	1	1	2	1	1	3	4
Nelfe	0	0	0	0	1	0	0	3	0	2	1	4	4	4	3	1	2	1	3	0	6	1	2	5	0	2	1	0	1	2	0	3	1	2	0	0	4	2	1	1	2	0	3	0	2	0	0	1	0
Znrd1	5	2	1	0	1	1	3	3	2	0	0	1	1	1	0	1	2	1	1	1	5	3	3	1	3	3	2	0	2	3	5	1	1	4	2	4	4	2	2	0	4	2	1	4	0	0	0	2	0
Hells	0	1	0	0	4	0	1	6	2	1	0	22	2	11	0	2	1	1	0	6	2	1	1	5	0	4	0	1	4	0	0	0	3	0	0	2	2	1	3	5	1	4	1	1	0	0	0	2	7
Tspan6	1	0	2	1	2	2	1	3	4	3	2	4	3	2	5	2	2	2	4	4	3	4	9	3	3	6	1	4	4	4	0	0	0	4	6	3	6	5	1	2	1	2	1	6	5	1	6	2	0
Tex264	2	6	1	0	0	1	2	1	3	1	1	0	1	0	2	0	0	2	1	0	5	0	11	1	2	0	1	0	4	1	2	0	1	1	0	1	2	1	7	1	0	1	0	4	3	0	1	0	1
Fam136a	2	1	1	0	1	2	2	2	2	4	0	2	4	0	1	4	0	0	4	3	6	2	1	5	1	5	2	3	4	4	4	1	4	2	4	2	6	2	5	5	2	2	4	2	0	1	2	2	2
Xrn2	1	0	1	1	5	1	1	7	1	0	1	3	2	2	4	0	1	4	4	3	2	2	2	5	4	2	1	1	2	1	2	1	3	1	1	5	1	0	2	1	0	1	5	5	1	0	1	2	3
Tspan1	0	0	0	0	0	0	0	0	0	0	0	0	1	0	0	0	0	0	0	0	0	0	0	0	0	0	0	0	0	0	0	0	0	0	0	0	0	0	0	0	0	0	0	0	0	1	0	0	0
Poldip2	3	1	2	0	2	2	0	2	3	1	0	2	2	0	1	2	1	3	2	2	1	2	4	3	0	4	4	1	0	1	3	2	2	4	1	1	1	2	0	3	2	2	1	0	1	1	0	1	0
Sfxn1	2	0	1	0	6	3	1	3	1	1	1	5	2	4	2	2	0	0	3	2	1	2	5	1	0	6	1	2	2	4	2	2	4	2	1	2	1	4	2	3	0	2	1	2	1	1	1	2	1
Pum1	3	0	3	1	3	0	1	2	2	1	1	2	2	4	3	3	4	1	0	2	4	0	7	2	0	3	3	2	5	1	1	2	8	2	3	1	3	3	2	4	3	5	1	8	0	0	1	3	1
Get4	3	1	0	0	1	3	0	2	1	0	1	2	2	1	0	1	2	1	1	6	3	0	1	1	0	0	0	1	4	2	0	1	2	3	1	4	3	3	2	5	0	2	2	1	1	1	1	4	0
Tmem126a	3	0	1	0	3	1	1	1	2	0	3	2	0	1	3	0	2	3	1	3	3	4	3	3	0	1	4	0	0	5	1	4	6	3	0	6	0	5	3	0	1	3	2	5	0	0	3	2	2
Rnf5	1	1	2	2	5	3	0	6	0	0	1	6	2	1	2	2	1	0	1	3	2	2	3	2	4	0	2	1	6	3	2	4	1	5	0	2	2	0	4	2	4	0	3	3	2	2	4	1	1
Pdzk1ip1	0	0	0	0	0	0	0	0	0	0	0	0	0	0	0	0	0	0	0	0	0	0	0	0	0	0	0	0	0	0	0	0	0	0	0	0	0	0	0	0	0	0	0	0	0	0	0	0	0
Shisa5	1	0	1	1	0	0	1	1	0	0	0	0	0	0	0	0	2	0	0	0	2	0	1	1	0	0	1	2	0	0	0	0	1	0	0	0	0	2	2	0	0	0	0	1	1	1	0	0	1
Med30	1	0	1	0	2	1	3	5	1	0	5	1	4	1	3	2	1	1	0	0	5	0	2	1	2	1	3	1	7	1	6	2	1	2	1	4	3	0	3	1	1	7	0	3	3	0	1	4	0
Glul	2	0	1	0	2	0	1	3	0	1	2	1	0	1	8	4	0	0	2	2	0	2	3	2	3	0	1	3	0	4	2	1	2	0	0	2	2	0	1	1	2	0	0	0	2	1	0	1	0
Adss	1	0	2	1	4	0	1	0	0	0	0	1	2	3	3	3	1	2	2	2	1	0	3	1	0	1	2	2	0	0	3	1	2	2	1	2	1	0	1	3	1	2	2	3	1	1	2	2	3
Hba-a1	1	3	0	0	1	1	0	1	1	2	2	5	2	0	1	5	0	1	2	1	1	1	3	1	1	0	3	1	4	0	1	0	3	0	0	4	1	2	0	5	1	1	4	0	1	0	2	3	0
Pdcl3	3	1	1	1	3	3	0	0	1	1	3	1	0	3	1	3	0	0	0	0	1	0	3	1	3	2	1	2	0	2	0	3	0	3	0	0	1	0	1	0	1	2	0	0	0	0	1	3	2
Ing4	3	5	3	0	3	2	0	2	1	0	4	3	1	2	2	2	2	2	4	3	4	2	4	4	1	0	1	7	3	2	2	4	1	4	7	2	4	2	5	2	1	2	1	3	3	3	2	7	3
Dgcr6	1	0	0	0	0	1	0	6	2	1	0	4	0	2	0	3	1	2	4	2	2	3	3	4	3	3	3	2	1	1	2	2	2	2	2	3	3	2	3	2	1	2	1	2	1	2	1	3	2
Commd9	1	2	4	0	1	2	2	8	1	2	8	2	0	2	2	4	5	3	6	0	3	4	3	1	1	0	3	5	4	0	3	5	3	3	1	1	2	3	4	2	4	4	0	1	4	1	1	4	1
Tspan31	1	1	1	1	2	3	2	5	1	1	1	6	2	1	0	0	1	0	1	3	1	1	5	3	3	1	0	4	1	3	2	6	1	2	3	2	4	5	3	2	0	3	4	1	4	2	2	3	2
Rab15	1	0	2	1	0	0	0	0	0	1	0	3	8	0	1	1	0	0	1	0	4	0	1	0	0	1	0	0	0	1	1	3	2	2	1	1	1	0	3	0	2	1	1	2	0	1	0	0	0
A730017C20Rik	6	4	1	1	5	3	0	2	4	2	5	0	2	3	10	6	1	6	1	1	7	7	6	6	2	4	13	1	7	5	2	3	7	2	1	3	2	8	3	5	2	13	0	4	9	3	4	0	0
Cir1	1	2	2	0	5	1	3	1	2	1	4	5	1	1	3	2	3	0	4	1	3	2	8	5	2	2	0	2	1	2	6	5	1	0	0	4	3	3	2	0	5	3	4	3	3	1	0	2	4
Ppih	1	0	1	0	3	4	0	0	1	0	1	2	3	2	3	2	1	0	2	4	1	3	0	0	1	3	1	0	4	1	1	2	1	1	0	5	1	1	1	1	1	4	1	0	2	0	1	2	4
Phip	2	3	2	1	3	0	3	1	1	0	1	7	4	2	1	1	2	0	1	3	6	0	8	1	3	2	0	2	2	3	1	1	2	1	1	4	3	2	2	1	2	2	1	6	2	1	1	3	2
Copz2	1	0	1	0	0	0	1	0	1	0	3	1	3	4	3	0	2	3	0	0	4	1	1	0	0	1	0	3	0	0	5	0	3	4	3	0	1	1	4	1	1	2	1	1	3	4	0	0	3
Acot13	2	2	0	0	1	1	0	2	1	1	3	2	0	1	1	0	0	1	3	0	4	0	0	1	1	3	0	0	0	2	0	1	0	0	4	2	1	3	0	1	1	2	0	0	1	0	0	0	1
Hax1	0	1	1	0	0	1	0	3	1	0	1	5	2	4	1	4	1	2	1	1	2	3	3	1	1	4	1	2	3	2	0	2	2	4	3	4	6	4	6	1	1	2	0	2	5	1	2	3	5
Slc29a1	1	0	0	0	1	0	0	1	0	0	0	0	0	0	0	0	0	0	2	0	0	0	0	0	0	0	0	0	0	0	0	0	0	0	3	1	0	0	1	0	0	0	0	0	0	0	0	0	0
Mfap4	1	1	6	3	4	1	2	15	2	6	7	9	0	1	4	9	1	3	10	8	9	4	17	12	3	14	13	6	6	8	5	7	1	3	6	16	7	3	15	7	10	7	3	2	2	7	5	11	3
Ppm1g	2	0	3	4	1	3	2	4	2	4	2	3	1	1	0	2	1	0	0	8	3	0	1	0	1	2	2	1	1	0	3	2	3	0	0	1	4	1	1	4	1	0	0	3	1	1	1	3	0
Polr2a	1	2	2	1	5	1	3	5	0	2	1	0	2	2	2	2	1	0	5	5	2	1	9	5	1	3	0	3	3	2	1	2	1	1	1	4	1	6	2	1	1	3	2	1	0	1	1	2	0
Ctxn1	8	2	5	0	3	0	1	14	2	1	4	5	5	2	1	10	1	4	1	2	10	5	8	5	2	6	3	3	4	3	6	6	3	1	1	5	3	3	6	1	3	3	1	4	2	3	3	2	1
Brd7	3	1	1	0	1	0	1	5	0	1	1	5	0	1	3	1	2	3	1	4	1	0	4	3	0	0	3	1	5	2	3	3	1	2	1	1	4	3	2	3	2	3	4	3	3	2	1	1	4
Mpst	3	0	2	0	1	1	0	1	0	1	2	0	4	0	3	0	0	2	1	1	1	1	2	2	0	0	0	1	0	1	0	3	0	1	0	2	2	3	3	0	1	1	0	2	1	0	1	1	1
Asna1	2	2	2	0	1	2	0	3	2	0	2	2	2	1	0	3	2	3	2	1	3	2	4	2	2	4	1	0	4	6	1	3	0	1	1	1	4	2	2	2	0	1	0	1	1	2	1	3	1
Vti1b	2	1	1	0	0	3	1	4	1	0	2	0	5	0	2	3	1	0	1	1	1	1	4	1	3	0	2	0	4	1	0	1	1	2	1	0	3	1	6	4	2	0	0	2	2	0	0	1	1
Suds3	4	1	0	0	5	4	0	3	0	0	3	2	4	4	3	1	0	5	0	2	3	1	3	1	1	1	0	3	2	1	1	0	1	2	1	0	3	0	2	1	1	3	1	4	2	0	0	5	2
Pcmt1	2	1	0	0	2	4	2	0	1	2	1	6	2	0	0	3	2	3	2	1	1	0	1	4	0	0	1	1	0	1	4	4	1	2	2	3	1	1	3	2	1	1	0	3	1	1	0	4	0
Ier3	0	0	0	0	0	0	0	1	0	0	0	0	1	0	0	0	0	0	0	0	0	0	0	0	0	0	0	0	1	0	1	0	0	1	0	0	0	0	0	0	0	0	0	0	0	0	0	0	0
Zc3h13	4	3	1	1	3	3	4	8	1	1	0	10	1	2	2	2	1	1	1	3	3	2	4	1	1	1	2	4	2	1	4	2	2	4	0	4	0	1	6	6	4	3	1	3	4	3	2	7	3
Lrrc59	0	0	3	0	4	2	0	4	1	2	0	0	3	1	4	2	0	1	0	1	2	2	1	0	3	1	0	1	1	4	1	0	0	1	2	3	3	2	2	3	0	1	1	1	1	0	1	5	3
Rad21	2	2	0	0	6	0	4	10	2	0	0	4	1	5	2	1	2	1	0	2	1	2	3	0	1	2	0	0	4	0	3	0	2	1	1	5	3	2	1	1	0	1	1	1	3	1	0	4	0
Knstrn	0	1	0	0	8	6	1	5	0	0	0	0	7	1	0	0	0	0	0	1	0	9	3	0	4	1	0	0	8	0	8	1	0	2	0	5	1	0	0	1	0	0	3	0	6	1	1	5	2
Trappc3	3	2	2	0	3	3	1	3	0	0	0	2	3	1	1	3	0	3	2	2	0	2	2	2	1	2	0	0	2	1	7	2	0	1	3	0	2	0	2	1	2	1	1	1	1	0	0	1	1
Timm44	4	2	0	2	1	1	2	2	1	1	2	5	3	3	1	0	0	2	3	1	2	0	5	0	2	5	3	2	3	4	1	3	5	2	3	3	5	2	2	0	2	3	3	1	3	0	1	3	1
Actr10	3	3	0	0	5	3	3	4	3	0	3	2	0	2	2	2	1	2	4	3	4	1	2	2	1	5	1	1	4	0	2	3	2	1	1	2	3	0	1	2	1	1	3	1	3	1	2	6	2
Dag1	2	0	2	4	3	2	1	1	2	1	0	7	7	2	3	1	0	0	1	1	3	3	5	2	4	0	1	1	1	0	1	1	3	0	2	1	2	2	2	2	1	0	0	5	0	0	1	1	1
Eci2	4	2	0	0	4	0	1	2	0	1	5	3	1	3	1	5	1	1	1	2	4	2	5	4	1	4	3	2	0	0	2	1	3	1	2	3	2	3	3	0	5	0	1	3	1	2	2	0	2
Spats2l	1	0	0	0	0	1	2	1	2	1	0	2	2	4	4	2	2	3	1	1	0	3	4	3	1	0	1	1	1	0	4	0	1	1	4	2	0	1	4	0	0	1	0	3	4	1	2	1	2
Iigp1	0	0	0	0	0	0	0	0	0	0	0	0	0	0	0	0	0	0	0	0	0	0	1	0	0	0	0	0	0	0	1	0	0	0	0	0	0	0	0	0	0	0	0	1	0	0	1	0	0
Gtpbp4	2	1	0	0	2	2	0	1	2	1	3	1	1	3	7	5	0	3	0	5	3	1	1	1	0	4	2	3	4	4	5	2	2	2	4	5	8	1	1	6	0	0	4	4	1	2	3	6	3
2210016L21Rik	3	1	1	1	1	1	1	3	0	1	3	5	2	1	5	3	4	0	2	0	4	2	4	2	0	1	2	3	4	1	3	2	0	0	3	0	0	1	1	1	6	4	2	1	1	2	2	1	0
Srpk1	1	0	1	0	4	3	0	2	2	1	0	12	2	2	1	1	2	2	4	3	2	0	5	4	0	3	1	1	5	0	1	0	1	3	1	1	2	2	1	4	4	3	1	2	4	0	2	0	5
Muc5b	0	0	0	0	0	0	0	0	0	0	0	0	0	0	0	0	0	0	0	0	0	0	0	0	0	0	0	0	0	0	0	0	0	0	0	0	0	0	0	0	0	0	0	0	0	0	0	0	0
Kctd1	1	1	0	0	0	1	5	0	2	0	1	0	5	1	2	0	0	1	1	0	4	1	1	0	0	0	0	1	0	0	5	0	1	0	3	0	4	0	1	1	2	0	1	7	1	1	1	0	1
Rab24	3	1	2	0	1	1	2	3	3	1	1	3	4	0	1	1	1	1	2	1	1	0	3	1	1	2	0	0	1	0	4	1	5	6	0	3	0	1	3	0	1	2	0	3	1	0	1	3	1
Polr2d	2	2	1	0	2	1	1	3	2	1	1	5	2	3	2	4	2	5	2	2	5	2	2	3	3	3	3	1	5	2	3	2	2	2	3	3	1	6	6	1	2	2	1	4	2	0	3	3	2
Defb6	0	0	0	0	0	0	0	0	0	0	0	0	0	0	0	0	0	0	0	0	0	0	0	0	0	0	0	0	0	0	0	0	0	0	0	0	0	0	0	0	0	0	0	0	0	0	0	0	0
Fgfr1op2	1	0	1	2	0	0	1	2	1	0	2	1	0	2	3	1	1	1	0	1	3	1	3	1	2	2	2	0	3	4	0	1	1	2	3	0	3	1	3	2	1	2	1	4	0	0	1	3	0
Med29	5	1	1	0	2	1	0	1	1	0	1	2	2	1	1	2	0	0	2	1	1	1	5	0	2	2	1	2	2	1	1	1	0	1	3	3	2	2	1	2	0	1	0	2	0	2	0	2	2
Hnrnph3	1	1	4	0	4	3	3	1	1	2	1	3	5	1	1	2	0	4	2	1	3	1	5	1	1	0	1	2	8	3	2	2	1	3	1	1	2	1	3	1	3	1	1	0	2	1	0	3	0
Pfkl	1	1	0	0	1	0	1	4	2	3	1	3	4	1	2	4	0	1	3	0	2	0	0	1	1	2	1	2	0	1	0	4	2	1	3	2	2	1	2	0	0	2	0	3	1	2	1	1	1
Rfc1	2	0	1	0	3	0	3	7	2	1	1	11	0	7	1	1	6	1	0	6	4	4	2	1	1	4	1	2	5	2	2	4	7	1	1	1	1	1	4	3	1	0	1	4	1	3	1	6	2
Tmem165	3	3	1	1	4	2	5	2	2	2	4	6	0	3	0	1	2	5	0	2	3	4	8	0	0	4	2	1	2	1	3	2	0	1	1	3	3	1	3	2	3	3	2	3	5	0	2	3	2
Wdr1	0	0	1	0	0	2	0	1	1	2	1	2	1	0	2	1	0	1	1	1	0	1	4	1	0	1	0	0	1	0	1	1	0	1	1	1	2	0	0	1	0	1	0	3	1	0	0	0	0
Cisd2	6	0	2	2	2	2	1	3	2	0	2	5	0	1	0	3	3	1	2	2	0	1	2	3	0	5	0	2	4	4	2	3	1	1	0	3	2	3	1	3	0	2	2	1	2	0	1	1	0
Yif1a	1	0	1	0	2	2	0	2	0	1	2	2	1	1	1	0	3	1	1	0	1	1	4	0	0	1	2	0	0	3	0	4	0	2	1	2	1	0	1	1	2	0	2	3	1	0	0	1	2
Akt1s1	1	0	2	1	3	1	1	2	2	0	3	2	3	0	3	0	1	0	2	2	4	4	1	3	1	3	2	1	2	3	2	3	1	1	1	3	0	4	1	0	1	1	1	0	2	0	1	3	0
Med21	4	0	3	1	1	2	3	4	1	1	2	1	3	1	4	4	1	2	3	2	1	1	5	1	1	3	1	0	1	3	3	0	2	3	0	3	2	2	5	3	1	0	0	3	4	1	0	3	3
Ap3s1	5	3	0	0	1	4	1	1	1	2	1	5	2	0	3	3	0	4	2	5	2	1	2	0	2	2	3	1	4	3	4	3	3	2	1	1	0	0	4	2	2	1	3	0	0	0	1	0	1
Mkks	2	1	0	0	3	3	2	1	1	0	0	2	4	3	3	3	0	2	0	0	2	2	5	0	1	2	0	2	3	1	2	2	2	0	1	2	3	2	2	5	4	2	5	2	2	0	0	2	1
Carkd	4	2	2	3	4	2	1	1	0	2	1	1	0	1	0	2	1	2	0	5	0	2	0	3	0	2	1	1	1	2	0	1	0	5	1	1	1	3	1	0	2	2	3	1	5	0	2	2	2
Mrpl4	2	1	0	0	0	0	3	3	2	1	0	3	2	1	1	2	0	2	2	4	2	1	4	4	0	2	1	3	1	1	4	4	1	3	2	6	0	5	2	0	1	1	0	1	0	0	1	0	0
Bcl11a	1	0	2	0	1	1	2	4	2	1	0	2	3	3	3	0	1	1	1	0	3	0	6	2	1	2	4	4	1	1	1	1	2	2	1	1	0	1	1	0	0	0	2	5	0	0	7	0	1
0610011F06Rik	2	1	2	1	3	0	1	2	0	2	4	1	1	1	3	2	2	2	0	1	1	2	2	1	0	1	1	3	2	1	4	0	1	1	1	2	3	3	3	1	2	1	2	1	0	0	0	3	1
Strbp	3	0	0	0	3	1	4	5	0	1	4	10	2	2	2	2	4	0	1	2	5	1	3	1	0	1	2	3	1	3	5	3	2	1	1	2	4	4	2	1	1	4	2	5	3	1	2	1	0
Bod1	2	0	2	1	4	4	3	6	0	1	3	7	5	0	2	2	2	2	2	1	3	0	9	3	4	1	1	3	4	1	1	3	2	3	0	2	2	4	4	4	1	1	0	4	2	1	2	3	2
Cep164	2	1	0	2	2	2	0	3	3	1	1	2	1	1	4	1	2	2	1	2	3	2	5	3	1	3	3	1	3	4	4	1	2	2	1	2	1	1	4	1	1	2	0	5	1	0	2	1	0
Ifit1	1	1	0	0	0	0	0	0	0	0	0	0	0	0	0	0	0	0	0	0	4	0	0	0	0	0	0	0	0	0	0	0	0	0	2	0	1	0	3	0	0	0	0	0	0	0	0	0	0
Cops8	3	1	4	0	1	1	0	4	3	1	0	2	0	3	2	2	1	3	1	2	4	1	3	2	3	3	2	1	6	5	2	0	0	4	2	2	2	1	3	2	4	2	1	1	3	1	2	4	2
Commd2	1	4	2	1	4	3	0	3	1	1	2	5	3	3	1	2	1	1	5	4	2	3	2	1	0	1	2	0	2	1	1	2	0	1	1	7	3	1	0	2	0	0	2	0	1	0	2	2	0
Rangap1	2	0	0	0	7	2	0	10	0	0	0	6	3	1	2	1	0	1	1	0	2	4	6	0	3	8	1	0	4	1	5	1	0	7	0	7	1	0	0	4	1	1	3	1	5	0	1	2	1
Tm2d2	1	2	2	0	1	2	3	6	1	0	2	1	3	1	0	2	2	0	2	2	2	3	3	0	3	7	2	4	0	3	3	1	0	1	2	2	1	2	2	0	2	1	2	6	2	2	2	2	0
[truncated: 6,471 more rows]
[truncated: 951 more columns]
