# Supplementary material for: The Lineage Differentiation and Dynamic Heterogeneity of Thymic Epithelial Cells During Thymus Organogenesis
Source: Front Immunol. 2022 Feb 22;13:805451. doi: 10.3389/fimmu.2022.805451 (PMC8901506; doi:10.3389/fimmu.2022.805451)
Supplement: Supplementary file 6 [file Table_5.xlsx]

## Sheet: L_R Scores.1
Table S5 Ligand-Receptor scores (Mes : other cell types) in E15.5 thymus. Related to Figure 8.
Cell Type	Mes	cTEC	Mes-cTEC	mTEC	Mes-mTEC	Mes	Mes-Mes	Endo	Mes-Endo
Ligand_Receptor Pair	Ligand_Ave Exp	Receptor_Ave Exp	Scores	Receptor_Ave Exp	Scores	Receptor_Ave Exp	Scores	Receptor_Ave Exp	Scores
COL1A1_CD36	21.1517	0.0100997	0.213627	0.00805238	0.170322	0.0266578	0.56386	3.36213	71.115
COL1A1_CD44	21.1517	0.155784	3.2951	0.293912	6.21674	0.517243	10.9406	0.0919383	1.94465
COL1A1_CD93	21.1517	0.0107362	0.227089	0.0144943	0.306579	0.0687444	1.45406	4.98127	105.362
COL1A1_DDR1	21.1517	0.571827	12.0951	0.425165	8.99299	0.141848	3.00033	0.0536307	1.13438
COL1A1_DDR2	21.1517	0.0046151	0.0976174	0.00966285	0.204386	0.879896	18.6113	0.0191538	0.405136
COL1A1_FLT4	21.1517	0.00129399	0.0273702	0.00161048	0.0340643	0.0031532	0.0666956	0.464799	9.83131
COL1A1_ITGA5	21.1517	0.0336932	0.712669	0.0265728	0.562062	0.291106	6.1574	0.768706	16.2595
COL1A1_ITGAV	21.1517	0.24528	5.18809	0.194867	4.12179	0.465474	9.84558	0.0829999	1.75559
COL1A1_ITGB1	21.1517	0.702426	14.8575	0.690089	14.5966	2.27065	48.0281	3.03269	64.1466
COL1A2_CD36	30.7222	0.0100997	0.310286	0.00805238	0.247387	0.0266578	0.818988	3.36213	103.292
COL1A2_CD44	30.7222	0.155784	4.78603	0.293912	9.02962	0.517243	15.8908	0.0919383	2.82455
COL1A2_CD93	30.7222	0.0107362	0.32984	0.0144943	0.445296	0.0687444	2.11198	4.98127	153.036
COL1A2_FLT4	30.7222	0.00129399	0.0397543	0.00161048	0.0494773	0.0031532	0.0968731	0.464799	14.2797
COL1A2_ITGAV	30.7222	0.24528	7.53554	0.194867	5.98676	0.465474	14.3004	0.0829999	2.54994
COL1A2_ITGB1	30.7222	0.702426	21.5801	0.690089	21.201	2.27065	69.7592	3.03269	93.1708
COL3A1_DDR1	34.657	0.571827	19.8178	0.425165	14.735	0.141848	4.91602	0.0536307	1.85868
COL3A1_DDR2	34.657	0.0046151	0.159945	0.00966285	0.334885	0.879896	30.4945	0.0191538	0.663813
COL3A1_ITGB1	34.657	0.702426	24.344	0.690089	23.9164	2.27065	78.6937	3.03269	105.104
COL5A1_ITGB1	2.83484	0.702426	1.99127	0.690089	1.95629	2.27065	6.43692	3.03269	8.59719
COL5A2_DDR1	3.49391	0.571827	1.99791	0.425165	1.48549	0.141848	0.495604	0.0536307	0.187381
COL5A2_ITGB1	3.49391	0.702426	2.45421	0.690089	2.41111	2.27065	7.93343	3.03269	10.5959
COL6A1_ITGA6	4.41841	0.494393	2.18443	0.452543	1.99952	0.325429	1.43788	2.41721	10.6802
COL6A1_ITGB1	4.41841	0.702426	3.1036	0.690089	3.04909	2.27065	10.0326	3.03269	13.3996
COL6A2_ITGB1	5.0177	0.702426	3.52456	0.690089	3.46266	2.27065	11.3934	3.03269	15.2171
COL6A3_ITGB1	2.52801	0.702426	1.77574	0.690089	1.74455	2.27065	5.74021	3.03269	7.66665
DCN_EGFR	51.6912	0.270265	13.9703	0.311627	16.1084	0.168859	8.72852	0.0306461	1.58413
DLK1_NOTCH1	57.1311	0.204978	11.7106	0.549977	31.4208	0.544739	31.1216	1.13135	64.6354
DLK1_NOTCH2	57.1311	0.173068	9.88758	0.231103	13.2032	0.350917	20.0483	0.031923	1.8238
DLK1_NOTCH3	57.1311	0.0553523	3.16234	0.0563666	3.22029	0.9091	51.9379	0.0242615	1.38609
DLK1_NOTCH4	57.1311	0.0344328	1.96718	0.0233519	1.33412	0.0459841	2.62712	0.429045	24.5118
FBN1_ITGA5	3.68874	0.0336932	0.124285	0.0265728	0.0980203	0.291106	1.07382	0.768706	2.83556
FBN1_ITGAV	3.68874	0.24528	0.904773	0.194867	0.718815	0.465474	1.71701	0.0829999	0.306165
FBN1_ITGB1	3.68874	0.702426	2.59106	0.690089	2.54556	2.27065	8.37582	3.03269	11.1868
FGF10_FGFR1	0.808857	0.0133371	0.0107878	0.0152995	0.0123751	0.843618	0.682366	0.229846	0.185912
FGF10_FGFR2	0.808857	1.44114	1.16568	0.902671	0.730132	0.149821	0.121184	0.134077	0.108449
GPC3_CD81	4.16822	1.94607	8.11166	1.74737	7.28341	12.1753	50.7492	15.6295	65.1473
GPC3_IGF1R	4.16822	1.73733	7.24157	1.02587	4.27607	0.892727	3.72109	0.731676	3.04979
IGF1_IGF1R	5.80963	1.73733	10.0932	1.02587	5.95995	0.892727	5.18642	0.731676	4.25077
IGF2_IGF1R	15.9149	1.73733	27.6494	1.02587	16.3267	0.892727	14.2077	0.731676	11.6446
IGF2_IGF2R	15.9149	0.0942216	1.49953	0.13689	2.1786	2.0966	33.3672	0.717629	11.421
IGFBP4_LRP6	10.2551	0.917998	9.41417	0.702167	7.2008	0.540706	5.54499	0.337107	3.45707
NID1_ITGAV	2.31483	0.24528	0.567781	0.194867	0.451085	0.465474	1.07749	0.0829999	0.19213
NID1_ITGB1	2.31483	0.702426	1.62599	0.690089	1.59744	2.27065	5.25615	3.03269	7.02015
NID1_PTPRF	2.31483	1.26054	2.91794	1.11284	2.57603	0.572338	1.32486	0.201753	0.467025
VCAN_CD44	2.40047	0.155784	0.373954	0.293912	0.705525	0.517243	1.24162	0.0919383	0.220695
VCAN_EGFR	2.40047	0.270265	0.648763	0.311627	0.74805	0.168859	0.405341	0.0306461	0.0735649
VCAN_ITGB1	2.40047	0.702426	1.68615	0.690089	1.65653	2.27065	5.45061	3.03269	7.27986
VIM_CD44	22.0928	0.155784	3.44171	0.293912	6.49333	0.517243	11.4273	0.0919383	2.03117

## Sheet: L_R Scores.2
Table S5 Ligand-Receptor scores (TEC : other cell types) in E15.5 thymus. Related to Figure 8.
Cell Type	TEC	Mes	TEC-Mes	mTEC	TEC-mTEC	cTEC	TEC-cTEC	Endo	TEC-Endo
Ligand_Receptor Pair	Ligand_Ave Exp	Receptor_Ave Exp	Scores	Receptor_Ave Exp	Scores	Receptor_Ave Exp	Scores	Receptor_Ave Exp	Scores
BMP7_BMPR1A	0.6	0.55454	0.332724	0.438049	0.26283	0.490866	0.29452	0.048523	0.0291138
BMP7_BMPR2	0.6	0.412749	0.247649	0.224661	0.134797	0.343728	0.206237	0.416276	0.249766
BMP7_ENG	0.6	0.522106	0.313264	0.0201309	0.0120786	0.0148251	0.00889508	4.37601	2.6256
CCL25_ACKR4	18	0.0925783	1.66641	0.115954	2.08718	0.673496	12.1229	0.0255384	0.459691
CDH1_EGFR	0.76	0.168859	0.128333	0.311627	0.236836	0.270265	0.205402	0.0306461	0.023291
CDH1_IGF1R	0.76	0.892727	0.678473	1.02587	0.779663	1.73733	1.32037	0.731676	0.556073
CDH1_ITGB7	0.76	0.0380711	0.028934	0.194867	0.148099	0.638077	0.484939	0.0421384	0.0320252
CDH1_PTPRF	0.76	0.572338	0.434977	1.11284	0.845757	1.26054	0.958014	0.201753	0.153333
CDH1_PTPRM	0.76	0.0384182	0.0291978	0.0152995	0.0116276	0.0102183	0.0077659	0.408615	0.310547
CTF1_IL6ST	0.91	0.505464	0.459972	0.369604	0.33634	0.2864	0.260624	0.459691	0.418319
CTF1_LIFR	0.91	0.206438	0.187859	0.906697	0.825095	0.383461	0.348949	0.333276	0.303281
CXCL10_SDC4	8.5	0.080758	0.686443	1.06774	9.07583	0.467177	3.97101	0.0421384	0.358176
CXCL12_ITGB1	5.2	2.27065	11.8074	0.690089	3.58846	0.702426	3.65261	3.03269	15.77
CXCL12_SDC4	5.2	0.080758	0.419941	1.06774	5.55227	0.467177	2.42932	0.0421384	0.21912
FN1_CD44	5.2	0.517243	2.68966	0.293912	1.52834	0.155784	0.810077	0.0919383	0.478079
FN1_FLT4	5.2	0.0031532	0.0163966	0.00161048	0.00837447	0.00129399	0.00672875	0.464799	2.41696
FN1_ITGA5	5.2	0.291106	1.51375	0.0265728	0.138179	0.0336932	0.175205	0.768706	3.99727
FN1_ITGA6	5.2	0.325429	1.69223	0.452543	2.35323	0.494393	2.57084	2.41721	12.5695
FN1_ITGB1	5.2	2.27065	11.8074	0.690089	3.58846	0.702426	3.65261	3.03269	15.77
FN1_ITGB7	5.2	0.0380711	0.19797	0.194867	1.01331	0.638077	3.318	0.0421384	0.21912
FN1_TNFRSF11B	5.2	0.0576577	0.29982	0.0917971	0.477345	0.000724315	0.00376644	0.0140461	0.0730399
ICAM1_CAV1	1.33	0.262657	0.349334	0.06764	0.0899611	0.0457737	0.060879	11.0964	14.7583
ICAM1_EGFR	1.33	0.168859	0.224583	0.311627	0.414464	0.270265	0.359453	0.0306461	0.0407593
ICAM1_IL2RA	1.33	0.0160944	0.0214055	1.08546	1.44366	0.0449145	0.0597363	0.0102154	0.0135864
ICAM1_IL2RG	1.33	0.0631806	0.0840301	0.191647	0.25489	0.00312124	0.00415125	0.563122	0.748952
IL15_IL15RA	0.4	0.049403	0.0197612	1.22638	0.490551	0.576401	0.230561	0.144292	0.0577168
IL15_IL2RA	0.4	0.0160944	0.00643774	1.08546	0.434184	0.0449145	0.0179658	0.0102154	0.00408615
IL15_IL2RG	0.4	0.0631806	0.0252722	0.191647	0.0766586	0.00312124	0.0012485	0.563122	0.225249
IL7_IL2RG	4.20048	0.0631806	0.265389	0.191647	0.805007	0.00312124	0.0131107	0.563122	2.36538
PDGFA_PDGFRA	3.07565	1.30621	4.01745	0.00885761	0.0272429	0.00397815	0.0122354	0.0166	0.0510557
PDGFA_PDGFRB	3.07565	1.16528	3.58401	0.0241571	0.0742989	0.00487193	0.0149844	0.0229846	0.0706926
PIGF_FLT1	0.51	0.0245602	0.0125257	0.0394566	0.0201229	0.0115954	0.00591364	4.28535	2.18553
PLTP_ABCA1	9.15	0.192237	1.75897	0.0314043	0.287349	0.0121057	0.110767	0.63846	5.84191
TNC_EGFR	2.22	0.168859	0.374867	0.311627	0.691812	0.270265	0.599989	0.0306461	0.0680343
TNC_ITGA5	2.22	0.291106	0.646256	0.0265728	0.0589917	0.0336932	0.0747989	0.768706	1.70653
TNC_ITGB1	2.22	2.27065	5.04083	0.690089	1.532	0.702426	1.55938	3.03269	6.73256
TNC_PTPRB	2.22	0.00623216	0.0138354	0.0177152	0.0393278	0.00770088	0.017096	0.888737	1.973
TNC_PTPRZ1	2.22	0.0403074	0.0894825	0.297938	0.661422	0.561986	1.24761	0.0344769	0.0765386
TNC_SDC1	2.22	1.11952	2.48534	0.408255	0.906327	0.280821	0.623424	0.145569	0.323163
TNC_SDC4	2.22	0.080758	0.179283	1.06774	2.37039	0.467177	1.03713	0.0421384	0.0935472
VCAM1_ITGB1	1.26	2.27065	2.86101	0.690089	0.869512	0.702426	0.885056	3.03269	3.82119
VCAM1_ITGB7	1.26	0.0380711	0.0479696	0.194867	0.245533	0.638077	0.803977	0.0421384	0.0530944
WNT4_FZD2	3.23	1.32302	4.27334	0.98239	3.17312	1.54905	5.00342	0.131523	0.424819
cTEC ligands
DLK2_NOTCH1	0.358295	0.544739	0.195177	0.549977	0.197054	0.204978	0.0734426	1.13135	0.405358
DLL4_NOTCH1	0.573121	0.544739	0.312201	0.549977	0.315204	0.204978	0.117477	1.13135	0.648402
DLL4_NOTCH2	0.573121	0.350917	0.201118	0.231103	0.13245	0.173068	0.0991891	0.031923	0.0182958
DLL4_NOTCH3	0.573121	0.9091	0.521025	0.0563666	0.0323049	0.0553523	0.0317236	0.0242615	0.0139048
DLL4_NOTCH4	0.573121	0.0459841	0.0263544	0.0233519	0.0133835	0.0344328	0.0197342	0.429045	0.245895
FGF14_FGFR1	1.63299	0.843618	1.37762	0.0152995	0.0249839	0.0133371	0.0217792	0.229846	0.375335
FGF14_FGFR2	1.63299	0.149821	0.244655	0.902671	1.47405	1.44114	2.35336	0.134077	0.218945
mTEC ligands
ADM_CALCRL	2.43343	0.218518	0.531748	0.164268	0.399735	0.0216365	0.0526509	0.353707	0.860721
ADM_GPR182	2.43343	0.0617411	0.150243	0	0	0.00133857	0.00325733	0.540137	1.31439
ADM_RAMP2	2.43343	3.45546	8.40861	0.0797185	0.193989	0.0489012	0.118998	12.0337	29.2831
APP_CAV1	1.31173	0.262657	0.344536	0.06764	0.0887255	0.0457737	0.0600428	11.0964	14.5556
APP_CD74	1.31173	2.57185	3.37357	99.3792	130.359	44.3618	58.1908	3.4579	4.53584
APP_GPC1	1.31173	0.116778	0.153181	0.381683	0.500665	0.452919	0.594108	0.0600153	0.078724
APP_LRP1	1.31173	1.19017	1.56118	0.0620033	0.0813317	0.111806	0.14666	0.0229846	0.0301496
APP_NCSTN	1.31173	0.311282	0.408319	0.309211	0.405602	0.257711	0.338047	0.371584	0.487419
APP_NGFR	1.31173	0.120225	0.157704	0.0152995	0.0200689	0.105467	0.138344	0.0063846	0.00837489
BMP2_BMPR1A	0.42436	0.55454	0.235325	0.438049	0.185891	0.490866	0.208304	0.048523	0.0205912
BMP2_BMPR2	0.42436	0.412749	0.175154	0.224661	0.0953373	0.343728	0.145865	0.416276	0.176651
BMP2_ENG	0.42436	0.522106	0.221561	0.0201309	0.00854277	0.0148251	0.00629119	4.37601	1.857
CALCB_CALCRL	0.571719	0.218518	0.124931	0.164268	0.0939153	0.0216365	0.01237	0.353707	0.202221
CALCB_RAMP1	0.571719	0.646473	0.369601	0.0120786	0.00690554	0.00659846	0.00377246	0.00766152	0.00438024
CCL19_ACKR4	0.512936	0.0925783	0.0474868	0.115954	0.0594771	0.673496	0.34546	0.0255384	0.0130996
CCL5_ACKR4	1.90841	0.0925783	0.176678	0.115954	0.221288	0.673496	1.28531	0.0255384	0.0487378
CCL5_SDC1	1.90841	1.11952	2.13651	0.408255	0.77912	0.280821	0.535923	0.145569	0.277806
CCL5_SDC4	1.90841	0.080758	0.15412	1.06774	2.0377	0.467177	0.891567	0.0421384	0.0804174
FGF21_FGFR2	1.05325	0.149821	0.157799	0.902671	0.950739	1.44114	1.51788	0.134077	0.141216
IL1RN_IL1R1	0.788328	0.38565	0.304018	0.185205	0.146002	0.161218	0.127093	0.135354	0.106703
IL1RN_IL1R2	0.788328	0.333457	0.262873	0.942933	0.74334	0.268465	0.211638	0.0383076	0.030199
MADCAM1_CD44	0.434828	0.517243	0.224912	0.293912	0.127801	0.155784	0.0677393	0.0919383	0.0399774
MADCAM1_ITGB7	0.434828	0.0380711	0.0165544	0.194867	0.0847339	0.638077	0.277454	0.0421384	0.018323

## Sheet: L_R Scores.3
Table S5 Ligand-Receptor scores (Mes : other cell types) in newborn thymus. Related to Figure 8.
Cell Type	Mes	cTEC	Mes-cTEC	mTEC	Mes-mTEC	Mes	Mes-Mes	Endo	Mes-Endo
Ligand_Receptor Pair	Ligand_Ave Exp	Receptor_Ave Exp	Scores	Receptor_Ave Exp	Scores	Receptor_Ave Exp	Scores	Receptor_Ave Exp	Scores
CCL11_ACKR4	5.22515	1.27279	6.65051	0.167341	0.874382	0.25653	1.34041	0.204034	1.06611
BMP4_BMPR1A	0.383679	0.435249	0.166996	0.236617	0.0907849	0.435551	0.167112	0.110477	0.0423878
BMP4_BMPR2	0.383679	0.281569	0.108032	0.194332	0.074561	0.330021	0.126622	0.524517	0.201246
COL1A1_CD36	8.21635	0.0419096	0.344343	0.201529	1.65583	0.108489	0.891381	13.1826	108.313
COL1A2_CD36	16.259	0.0419096	0.681408	0.201529	3.27666	0.108489	1.76392	13.1826	214.336
COL14A1_CD44	0.823534	0.310218	0.255475	0.403058	0.331932	0.399661	0.329135	0.105501	0.0868833
COL1A1_CD44	8.21635	0.310218	2.54886	0.403058	3.31166	0.399661	3.28376	0.105501	0.866829
COL1A2_CD44	16.259	0.310218	5.04383	0.403058	6.55332	0.399661	6.4981	0.105501	1.71533
LPL_CD44	3.61891	0.310218	1.12265	0.403058	1.45863	0.399661	1.44634	0.105501	0.381797
VCAN_CD44	0.702092	0.310218	0.217802	0.403058	0.282984	0.399661	0.280599	0.105501	0.0740711
VIM_CD44	12.5285	0.310218	3.88657	0.403058	5.04972	0.399661	5.00716	0.105501	1.32176
VTN_CD47	2.04313	0.704342	1.43906	1.75078	3.57707	2.22738	4.55082	2.05427	4.19714
GPC3_CD81	1.22429	1.91058	2.3391	0.811514	0.993527	8.97028	10.9822	11.5304	14.1166
COL1A1_CD93	8.21635	0.0161867	0.132996	0.0773727	0.635721	0.145236	1.19331	4.94061	40.5938
COL1A2_CD93	16.259	0.0161867	0.26318	0.0773727	1.258	0.145236	2.36139	4.94061	80.3294
COL1A1_DDR1	8.21635	0.523328	4.29985	0.22672	1.86281	0.252183	2.07202	0.128392	1.05491
COL3A1_DDR1	20.2574	0.523328	10.6013	0.22672	4.59276	0.252183	5.10858	0.128392	2.60089
COL5A2_DDR1	1.98378	0.523328	1.03817	0.22672	0.449764	0.252183	0.500277	0.128392	0.254702
COL1A1_DDR2	8.21635	0.00641179	0.0526814	0.0107962	0.0887053	0.514568	4.22787	0.0358304	0.294395
COL3A1_DDR2	20.2574	0.00641179	0.129886	0.0107962	0.218703	0.514568	10.4238	0.0358304	0.725831
DCN_EGFR	25.5546	0.316024	8.07587	0.134952	3.44865	0.211679	5.40937	0.0467785	1.19541
VCAN_EGFR	0.702092	0.316024	0.221878	0.134952	0.0947491	0.211679	0.148618	0.0467785	0.0328429
LPL_GPIHBP1	3.61891	0.0689197	0.249414	0.262707	0.950714	0.107276	0.388221	20.3298	73.5715
GPC3_IGF1R	1.22429	1.12818	1.38122	0.474133	0.580475	0.976748	1.19582	0.797226	0.976034
IGF1_IGF1R	1.09258	1.12818	1.23263	0.474133	0.518027	0.976748	1.06717	0.797226	0.871031
IGF2_IGF1R	5.52299	1.12818	6.23093	0.474133	2.61863	0.976748	5.39457	0.797226	4.40307
IGF2_IGF2R	5.52299	0.0816366	0.450878	0.164642	0.909316	0.521371	2.87953	0.36129	1.9954
COL1A1_ITGA5	8.21635	0.0275459	0.226327	0.0224921	0.184803	0.162479	1.33498	0.55338	4.54676
FBN1_ITGA5	2.2329	0.0275459	0.0615072	0.0224921	0.0502225	0.162479	0.362798	0.55338	1.23564
VTN_ITGA5	2.04313	0.0275459	0.0562798	0.0224921	0.0459542	0.162479	0.331965	0.55338	1.13063
COL1A1_ITGAV	8.21635	0.352889	2.89946	0.327485	2.69073	0.39691	3.26115	0.142326	1.1694
COL1A2_ITGAV	16.259	0.352889	5.73763	0.327485	5.32457	0.39691	6.45336	0.142326	2.31408
FBN1_ITGAV	2.2329	0.352889	0.787966	0.327485	0.73124	0.39691	0.88626	0.142326	0.3178
NID1_ITGAV	2.10574	0.352889	0.743093	0.327485	0.689597	0.39691	0.835789	0.142326	0.299702
VTN_ITGAV	2.04313	0.352889	0.720998	0.327485	0.669093	0.39691	0.810938	0.142326	0.290791
ADAM12_ITGB1	0.352619	0.673849	0.237612	0.588393	0.207479	1.92061	0.677243	1.99058	0.701915
COL1A1_ITGB1	8.21635	0.673849	5.53658	0.588393	4.83444	1.92061	15.7804	1.99058	16.3553
COL1A2_ITGB1	16.259	0.673849	10.9561	0.588393	9.56668	1.92061	31.2271	1.99058	32.3648
COL3A1_ITGB1	20.2574	0.673849	13.6504	0.588393	11.9193	1.92061	38.9065	1.99058	40.3239
COL5A1_ITGB1	1.41867	0.673849	0.955968	0.588393	0.834734	1.92061	2.7247	1.99058	2.82397
COL5A2_ITGB1	1.98378	0.673849	1.33677	0.588393	1.16724	1.92061	3.81007	1.99058	3.94887
COL6A2_ITGB1	6.2129	0.673849	4.18656	0.588393	3.65562	1.92061	11.9325	1.99058	12.3672
COL6A3_ITGB1	2.29737	0.673849	1.54808	0.588393	1.35175	1.92061	4.41234	1.99058	4.57308
FBN1_ITGB1	2.2329	0.673849	1.50464	0.588393	1.31382	1.92061	4.28852	1.99058	4.44475
NID1_ITGB1	2.10574	0.673849	1.41895	0.588393	1.239	1.92061	4.04429	1.99058	4.19163
VCAN_ITGB1	0.702092	0.673849	0.473104	0.588393	0.413106	1.92061	1.34844	1.99058	1.39757
VTN_ITGB1	2.04313	0.673849	1.37676	0.588393	1.20216	1.92061	3.92404	1.99058	4.067
VTN_KDR	2.04313	0.0100602	0.0205542	0.0665765	0.136024	0.0209759	0.0428564	3.81195	7.78831
LPL_LRP1	3.61891	0.119349	0.431913	0.0872692	0.315819	0.833487	3.01631	0.072656	0.262936
SERPING1_LRP1	2.49043	0.119349	0.29723	0.0872692	0.217338	0.833487	2.07574	0.072656	0.180945
DKK2_LRP6	0.588814	0.787273	0.463558	0.376967	0.221964	0.480814	0.28311	0.392144	0.2309
IGFBP4_LRP6	6.22933	0.787273	4.90418	0.376967	2.34825	0.480814	2.99515	0.392144	2.44279
DLK1_NOTCH1	15.1534	0.169368	2.5665	0.357174	5.4124	0.306501	4.64453	0.937561	14.2072
MFAP2_NOTCH1	4.96935	0.169368	0.84165	0.357174	1.77492	0.306501	1.52311	0.937561	4.65907
MFAP5_NOTCH1	3.7463	0.169368	0.634504	0.357174	1.33808	0.306501	1.14825	0.937561	3.51238
DLK1_NOTCH2	15.1534	0.319436	4.84054	0.222222	3.36741	0.215349	3.26327	0.0766372	1.16131
DLK1_NOTCH3	15.1534	0.0177807	0.269438	0.0773727	1.17246	1.35585	20.5457	0.155265	2.35279
DLK1_NOTCH4	15.1534	0.0231832	0.351304	0.0278902	0.422631	0.0629277	0.953567	0.486696	7.37509
PTN_PTPRB	28.4532	0.010143	0.288602	0.0278902	0.793564	0.0132243	0.376274	2.38471	67.8526
NID1_PTPRF	2.10574	0.844528	1.77836	0.710749	1.49665	0.479191	1.00905	0.24285	0.511379
PTN_PTPRS	28.4532	0.488671	13.9042	0.224021	6.37411	0.586018	16.6741	0.178157	5.06912
LPL_SDC1	3.61891	0.283131	1.02463	0.699054	2.52981	0.969864	3.50985	0.183133	0.662742
PTN_SDC1	28.4532	0.283131	8.05598	0.699054	19.8903	0.969864	27.5957	0.183133	5.21072
VTN_TNFRSF11B	2.04313	0.00468403	0.00957006	0.847501	1.73155	0.021301	0.0435206	0.00696702	0.0142345

## Sheet: L_R Scores.4
Table S5 Ligand-Receptor scores (TEC : other cell types) in newborn thymus. Related to Figure 8.
Cell Type	TEC	cTEC	TEC-cTEC	mTEC (pre-Aire)	TEC-mTEC(pre-Aire)	mTEC (Aire)	TEC-mTEC (Aire)	Mes	TEC-Mes	Endo	TEC-Endo
Ligand_Receptor Pair	Ligand_Ave Exp	Receptor_Ave Exp	Scores	Receptor_Ave Exp	Scores	Receptor_Ave Exp	Scores	Receptor_Ave Exp	Scores	Receptor_Ave Exp	Scores
PLTP_ABCA1	9.92883	0.0591712	0.587501	0.105074	1.04326	0.0728743	0.723556	0.233275	2.31615	1.40833	13.9831
CCL19_ACKR4	2.64327	1.27279	3.36432	0.615881	1.62794	0.167341	0.442327	0.25653	0.678078	0.204034	0.539317
CCL25_ACKR4	30.1935	1.27279	38.4298	0.615881	18.5956	0.167341	5.0526	0.25653	7.74553	0.204034	6.16049
CCL5_ACKR4	12.61	1.27279	16.0498	0.615881	7.76624	0.167341	2.11016	0.25653	3.23483	0.204034	2.57286
CXCL13_ACKR4	0.68106	1.27279	0.866844	0.615881	0.419452	0.167341	0.113969	0.25653	0.174712	0.204034	0.138959
GAS6_AXL	5.3862	0.0754913	0.406611	0.221592	1.19354	0.202429	1.09032	0.963698	5.19067	0.114458	0.616494
APP_CAV1	1.59514	0.0440688	0.0702958	0.169575	0.270496	0.106163	0.169344	1.10695	1.76574	7.29248	11.6325
ICAM1_CAV1	1.59784	0.0440688	0.0704147	0.169575	0.270954	0.106163	0.16963	1.10695	1.76872	7.29248	11.6522
CCL19_CCR7	2.64327	0.00136984	0.00362086	0.00728238	0.0192493	0.288798	0.763371	0.000857939	0.00226776	0.00298586	0.00789244
CCL21a_Ccr7	8.7926	0.00136984	0.0120445	0.00728238	0.0640311	0.288798	2.53929	0.000857939	0.00754352	0.00298586	0.0262535
LAMB3_CD151	0.419692	0.88145	0.369937	1.05178	0.441425	0.436346	0.183131	1.06395	0.446532	2.07717	0.87177
LAMC2_CD151	0.322086	0.88145	0.283903	1.05178	0.338765	0.436346	0.140541	1.06395	0.342684	2.07717	0.669027
LTB_CD40	0.661267	0.262893	0.173842	0.622123	0.41139	1.11021	0.734144	0.108844	0.071975	0.147303	0.0974064
FN1_CD44	2.39336	0.310218	0.742463	0.478556	1.14536	0.403058	0.964663	0.399661	0.956534	0.105501	0.252501
MADCAM1_CD44	0.408456	0.310218	0.12671	0.478556	0.195469	0.403058	0.164631	0.399661	0.163244	0.105501	0.0430923
MMP9_CD44	0.81785	0.310218	0.253712	0.478556	0.391387	0.403058	0.329641	0.399661	0.326863	0.105501	0.0862836
APP_CD74	1.59514	80.7541	128.814	93.2446	148.738	160.499	256.018	23.4369	37.3851	15.5374	24.7844
MLLT4_F11R	0.682859	0.313538	0.214102	0.73344	0.500836	1.63292	1.11506	0.184433	0.125942	2.32201	1.5856
FGF14_FGFR2	1.21913	0.82982	1.01166	0.849958	1.03621	0.229419	0.279693	0.24597	0.29987	0.17119	0.208703
FGF21_FGFR2	2.51821	0.82982	2.08966	0.849958	2.14037	0.229419	0.577726	0.24597	0.619404	0.17119	0.431092
VEGFB_FLT1	0.561685	0.00850646	0.00477795	0.0124841	0.00701212	0.11246	0.0631673	0.0350883	0.0197085	3.66664	2.0595
SFRP1_FZD2	0.535757	0.614926	0.329451	0.67414	0.361175	0.154745	0.0829059	0.526814	0.282244	0.15626	0.0837174
WNT4_FZD2	4.56275	0.614926	2.80575	0.67414	3.07593	0.154745	0.706065	0.526814	2.40372	0.15626	0.712976
CDH1_IGF1R	1.10211	1.12818	1.24338	0.971678	1.0709	0.474133	0.522547	0.976748	1.07649	0.797226	0.878632
IGF1_IGF1R	0.753934	1.12818	0.850574	0.971678	0.732581	0.474133	0.357465	0.976748	0.736404	0.797226	0.601056
IL1RN_IL1R2	0.969858	0.153046	0.148433	0.48792	0.473213	0.467835	0.453734	0.276678	0.268339	0.0577267	0.0559867
ICAM1_IL2RA	1.59784	0.0498481	0.0796491	0.531614	0.849432	0.130454	0.208444	0.0335199	0.0535593	0.0298586	0.0477092
ICAM1_IL2RG	1.59784	0.0126088	0.0201468	0.0426539	0.068154	0.958162	1.53099	0.116093	0.185497	0.778315	1.24362
IL13_IL2RG	0.495725	0.0126088	0.00625051	0.0426539	0.0211446	0.958162	0.474985	0.116093	0.0575502	0.778315	0.385831
IL7_IL2RG	2.28461	0.0126088	0.0288062	0.0426539	0.0974477	0.958162	2.18903	0.116093	0.265227	0.778315	1.77815
CTF1_IL6ST	0.794307	0.467043	0.370975	0.67414	0.535474	0.195231	0.155074	0.507557	0.403156	1.18439	0.940772
EBI3_IL6ST	0.274403	0.467043	0.128158	0.67414	0.184986	0.195231	0.0535721	0.507557	0.139275	1.18439	0.325001
FN1_ITGA6	2.39336	0.488394	1.1689	0.739682	1.77033	0.813313	1.94655	0.390703	0.935093	1.57355	3.76607
LAMB3_ITGA6	0.419692	0.488394	0.204975	0.739682	0.310438	0.813313	0.341341	0.390703	0.163975	1.57355	0.660406
LAMC2_ITGA6	0.322086	0.488394	0.157305	0.739682	0.238242	0.813313	0.261957	0.390703	0.12584	1.57355	0.506819
CD14_ITGB1	0.337381	0.673849	0.227344	1.01641	0.342918	0.588393	0.198513	1.92061	0.647976	1.99058	0.671583
COL18A1_ITGB1	1.05479	0.673849	0.71077	1.01641	1.0721	0.588393	0.620632	1.92061	2.02584	1.99058	2.09964
CXCL12_ITGB1	7.76145	0.673849	5.23004	1.01641	7.88883	0.588393	4.56678	1.92061	14.9067	1.99058	15.4497
FN1_ITGB1	2.39336	0.673849	1.61276	1.01641	2.43264	0.588393	1.40824	1.92061	4.5967	1.99058	4.76417
LAMB3_ITGB1	0.419692	0.673849	0.282809	1.01641	0.42658	0.588393	0.246944	1.92061	0.806062	1.99058	0.835428
LAMC2_ITGB1	0.322086	0.673849	0.217038	1.01641	0.327373	0.588393	0.189513	1.92061	0.618601	1.99058	0.641138
NPNT_ITGB1	0.602805	0.673849	0.406199	1.01641	0.612698	0.588393	0.354686	1.92061	1.15775	1.99058	1.19993
TNC_ITGB1	5.75137	0.673849	3.87555	1.01641	5.84576	0.588393	3.38406	1.92061	11.0461	1.99058	11.4485
VCAM1_ITGB1	2.14595	0.673849	1.44605	1.01641	2.18117	0.588393	1.26266	1.92061	4.12153	1.99058	4.27168
COL18A1_KDR	1.05479	0.0100602	0.0106114	0.0208068	0.0219468	0.0665765	0.0702244	0.0209759	0.0221252	3.81195	4.02082
CTF1_LIFR	0.794307	1.19879	0.952206	2.31684	1.84028	0.360773	0.286564	0.695868	0.552733	0.65689	0.521772
LIPH_LPAR1	0.305892	0.733771	0.224455	1.14958	0.351646	0.260008	0.0795345	0.6303	0.192804	0.143321	0.0438409
APP_LRP1	1.59514	0.119349	0.190378	0.140446	0.224031	0.0872692	0.139206	0.833487	1.32953	0.072656	0.115896
LRPAP1_LRP1	1.62268	0.119349	0.193665	0.140446	0.227899	0.0872692	0.14161	0.833487	1.35248	0.072656	0.117897
LTF_LRP1	0.447142	0.119349	0.0533659	0.140446	0.0627993	0.0872692	0.0390218	0.833487	0.372687	0.072656	0.0324876
MMP9_LRP1	0.81785	0.119349	0.0976095	0.140446	0.114864	0.0872692	0.0713731	0.833487	0.681667	0.072656	0.0594217
LTB_LTBR	0.661267	0.74886	0.495196	0.585711	0.387312	0.358973	0.237377	0.751456	0.496913	0.680777	0.450175
DLK2_NOTCH1	0.428793	0.169368	0.072624	0.302739	0.129812	0.357174	0.153154	0.306501	0.131426	0.937561	0.40202
DLL4_NOTCH1	0.404431	0.169368	0.0684978	0.302739	0.122437	0.357174	0.144452	0.306501	0.123959	0.937561	0.379179
DLL4_NOTCH3	0.404431	0.0177807	0.00719106	0.0447346	0.0180921	0.0773727	0.0312919	1.35585	0.548348	0.155265	0.062794
VEGFB_NRP1	0.561685	0.0819881	0.0460515	0.162293	0.0911575	0.162843	0.0914662	2.37605	1.33459	3.37303	1.89458
PDGFA_PDGFRA	2.2587	0.00251175	0.0056733	0.00416136	0.00939928	0.00449841	0.0101606	0.6718	1.5174	0.0199058	0.0449612
TNC_PTPRB	5.75137	0.010143	0.0583363	0.0124841	0.0718005	0.0278902	0.160407	0.0132243	0.0760579	2.38471	13.7153
CDH1_PTPRF	1.10211	0.844528	0.930764	0.986242	1.08695	0.710749	0.783325	0.479191	0.528122	0.24285	0.267648
MLLT4_PVRL1	0.682859	0.734762	0.501739	0.850998	0.581112	0.447142	0.305335	0.277211	0.189296	0.174175	0.118937
MLLT4_PVRL2	0.682859	0.117472	0.0802165	0.141486	0.0966152	0.462437	0.315779	0.225765	0.154166	0.964434	0.658573
CALCA_RAMP1	2.29059	0.0407279	0.0932909	0.0291295	0.0667239	0.239316	0.548175	1.31379	3.00935	0.0925618	0.212021
CALCB_RAMP1	2.74943	0.0407279	0.111978	0.0291295	0.0800896	0.239316	0.657982	1.31379	3.61216	0.0925618	0.254492
IAPP_RAMP1	0.524675	0.0407279	0.0213689	0.0291295	0.0152835	0.239316	0.125563	1.31379	0.689311	0.0925618	0.0485649
ADM_RAMP2	1.31804	0.0425157	0.0560372	0.0312102	0.0411362	0.258209	0.340329	1.09501	1.44326	9.27808	12.2288
CALCA_RAMP2	2.29059	0.0425157	0.0973862	0.0312102	0.0714899	0.258209	0.591452	1.09501	2.50822	9.27808	21.2523
IAPP_RAMP2	0.524675	0.0425157	0.022307	0.0312102	0.0163752	0.258209	0.135476	1.09501	0.574523	9.27808	4.86798
IAPP_RAMP3	0.524675	1.05332	0.552653	0.33707	0.176852	0.188034	0.0986567	0.370579	0.194434	0.44788	0.234991
FN1_ROBO4	2.39336	0.00466371	0.011162	0.00624204	0.0149395	0.0188933	0.0452186	0.00704112	0.0168519	1.00922	2.41543
CCL5_SDC1	12.61	0.283131	3.57027	0.36828	4.644	0.699054	8.81503	0.969864	12.2299	0.183133	2.3093
TNC_SDC1	5.75137	0.283131	1.62839	0.36828	2.11812	0.699054	4.02051	0.969864	5.57804	0.183133	1.05327
FN1_SDC2	2.39336	0.109704	0.262562	0.193503	0.463123	0.134053	0.320837	0.927876	2.22074	0.0487691	0.116722
LAMA3_SDC2	0.287271	0.109704	0.0315149	0.193503	0.0555879	0.134053	0.0385095	0.927876	0.266552	0.0487691	0.0140099
MMP2_SDC2	0.811034	0.109704	0.088974	0.193503	0.156938	0.134053	0.108721	0.927876	0.752539	0.0487691	0.0395534
CCL5_SDC4	12.61	1.09459	13.8027	1.32955	16.7656	0.931172	11.742	0.469396	5.91906	0.224935	2.83642
CXCL10_SDC4	10.8271	1.09459	11.8512	1.32955	14.3952	0.931172	10.0819	0.469396	5.08218	0.224935	2.43539
CXCL12_SDC4	7.76145	1.09459	8.49558	1.32955	10.3193	0.931172	7.22724	0.469396	3.64319	0.224935	1.74582
TNC_SDC4	5.75137	1.09459	6.29537	1.32955	7.64676	0.931172	5.35551	0.469396	2.69967	0.224935	1.29368
TGFB2_TGFBR2	0.451641	0.344155	0.155434	0.262166	0.118405	0.104363	0.0471347	0.514773	0.232492	1.41032	0.63696
FN1_TNFRSF11B	2.39336	0.00468403	0.0112106	0.045775	0.109556	0.847501	2.02838	0.021301	0.0509809	0.00696702	0.0166746
LTB_TNFRSF1A	0.661267	1.17548	0.777307	1.13293	0.749169	0.409356	0.270693	2.11163	1.39635	1.97664	1.30709
APP_TNFRSF21	1.59514	0.0410122	0.0654201	0.0853079	0.136078	0.125956	0.200917	0.570314	0.909729	0.0597173	0.0952573

## Sheet: L_R Scores.5
Table S5 Ligand-Receptor scores (Mes : other cell types) in 5-week thymus. Related to Figure 8.
Cell Type	Mes	Mes	Mes-Mes	cTEC	Mes-cTEC	mTEC pre-Aire	Mes-mTEC pre-Aire	mTEC Aire-expressing	Mes-mTEC Aire-expressing	mTEC post-Aire	Mes-mTEC post-Aire	Endo	Mes-Endo
Ligand_Receptor Pair	Ligand_Ave Exp	Receptor_Ave Exp	Scores	Receptor_Ave Exp	Scores	Receptor_Ave Exp	Scores	Receptor_Ave Exp	Scores	Receptor_Ave Exp	Scores	Receptor_Ave Exp	Scores
APOE_LRP1	12.0404	0.978617	11.7829	0.0101214	0.121865	0.100522	1.21032	0.0331496	0.399134	0.0333528	0.40158	0.0232454	0.279884
APOE_SCARB1	12.0404	0.042091	0.506792	0.0161942	0.194984	0.00279228	0.0336201	0.0441995	0.532179	0.0291837	0.351383	2.71042	32.6345
C3_CD81	9.85409	7.78474	76.7115	0.337041	3.32124	1.02756	10.1257	0.402345	3.96475	0.207413	2.04386	5.54636	54.6544
C3_IFITM1	9.85409	4.00496	39.4653	0.0253034	0.249342	0.212213	2.09117	0.352946	3.47796	0.422121	4.15962	0.148771	1.466
C3_LRP1	9.85409	0.978617	9.64338	0.0101214	0.0997368	0.100522	0.990553	0.0331496	0.326659	0.0333528	0.328661	0.0232454	0.229063
CCL11_ACKR4	5.05578	0.0231501	0.117042	0.10425	0.527066	0.675731	3.41635	0.0129999	0.0657244	0.00729592	0.0368866	0.00464909	0.0235048
CCL2_ACKR4	2.47592	0.0231501	0.0573178	0.10425	0.258115	0.675731	1.67306	0.0129999	0.0321867	0.00729592	0.0180641	0.00464909	0.0115108
CCL7_ACKR4	2.42382	0.0231501	0.0561117	0.10425	0.252684	0.675731	1.63785	0.0129999	0.0315093	0.00729592	0.017684	0.00464909	0.0112686
CD34_SELP	3.24219	0.00210455	0.00682335	0.00506068	0.0164077	0	0	0.0350996	0.1138	0.00729592	0.0236548	3.25436	10.5513
COL14A1_CD44	1.36274	0.296742	0.404381	0.102226	0.139307	0.31832	0.433786	0.0688992	0.0938916	0.398149	0.542572	0.0278945	0.0380129
COL1A1_CD36	5.87745	0.0126273	0.0742164	0.0232791	0.136822	0	0	0.0201498	0.118429	0.0104227	0.0612591	3.39383	19.9471
COL1A1_CD44	5.87745	0.296742	1.74408	0.102226	0.600827	0.31832	1.87091	0.0688992	0.404952	0.398149	2.3401	0.0278945	0.163949
COL1A1_CD93	5.87745	0.0042091	0.0247388	0.00404855	0.0237951	0.00558455	0.0328229	0.00519994	0.0305624	0.00521137	0.0306296	2.03165	11.9409
COL1A1_DDR2	5.87745	0.601902	3.53765	0.0121456	0.0713853	0.0111691	0.0656459	0.00649993	0.038203	0.0125073	0.073511	0.0325436	0.191273
COL1A1_ITGB1	5.87745	1.02281	6.01153	0.309714	1.82033	0.483064	2.83918	0.186548	1.09643	0.299133	1.75814	1.16227	6.83119
COL1A2_CD36	12.4242	0.0126273	0.156884	0.0232791	0.289225	0	0	0.0201498	0.250345	0.0104227	0.129494	3.39383	42.1657
COL1A2_CD44	12.4242	0.296742	3.68678	0.102226	1.27008	0.31832	3.95487	0.0688992	0.856019	0.398149	4.94669	0.0278945	0.346568
COL1A2_CD93	12.4242	0.0042091	0.0522948	0.00404855	0.0503	0.00558455	0.0693837	0.00519994	0.0646052	0.00521137	0.0647472	2.03165	25.2417
COL1A2_ITGB1	12.4242	1.02281	12.7076	0.309714	3.84795	0.483064	6.00169	0.186548	2.31771	0.299133	3.71649	1.16227	14.4403
COL3A1_DDR2	18.745	0.601902	11.2826	0.0121456	0.22767	0.0111691	0.209365	0.00649993	0.121841	0.0125073	0.234449	0.0325436	0.610029
COL3A1_ITGB1	18.745	1.02281	19.1726	0.309714	5.80557	0.483064	9.05502	0.186548	3.49683	0.299133	5.60723	1.16227	21.7868
COL4A1_CD47	1.75199	2.56755	4.49833	0.562748	0.985929	0.751123	1.31596	0.633093	1.10917	0.927624	1.62519	2.02235	3.54315
COL4A1_CD93	1.75199	0.0042091	0.00737431	0.00404855	0.00709302	0.00558455	0.00978409	0.00519994	0.00911025	0.00521137	0.00913028	2.03165	3.55944
COL4A1_ITGB1	1.75199	1.02281	1.79196	0.309714	0.542616	0.483064	0.846324	0.186548	0.32683	0.299133	0.524078	1.16227	2.03629
COL4A2_CD93	1.15617	0.0042091	0.00486642	0.00404855	0.00468079	0.00558455	0.00645668	0.00519994	0.006012	0.00521137	0.00602521	2.03165	2.34893
COL5A1_ITGB1	0.847133	1.02281	0.866457	0.309714	0.262369	0.483064	0.409219	0.186548	0.158031	0.299133	0.253405	1.16227	0.984598
COL5A2_ITGB1	1.61805	1.02281	1.65496	0.309714	0.501131	0.483064	0.781619	0.186548	0.301843	0.299133	0.48401	1.16227	1.88061
COL6A1_ITGA6	4.68838	0.0505092	0.236806	0.375503	1.7605	0.915867	4.29393	0.404295	1.89549	0.386684	1.81292	0.776398	3.64005
COL6A1_ITGB1	4.68838	1.02281	4.79533	0.309714	1.45206	0.483064	2.26479	0.186548	0.874607	0.299133	1.40245	1.16227	5.44917
COL6A2_ITGB1	5.25879	1.02281	5.37875	0.309714	1.62872	0.483064	2.54033	0.186548	0.981016	0.299133	1.57308	1.16227	6.11214
CYR61_CAV1	1.96227	0.132587	0.260171	0.015182	0.0297912	0.114483	0.224647	0.0129999	0.0255092	0.0218878	0.0429496	3.64488	7.15223
FBLN1_ITGB1	2.19233	1.02281	2.24235	0.309714	0.678996	0.483064	1.05904	0.186548	0.408975	0.299133	0.655799	1.16227	2.54809
FBN1_ITGB1	2.61028	1.02281	2.66982	0.309714	0.808439	0.483064	1.26093	0.186548	0.486942	0.299133	0.78082	1.16227	3.03385
FN1_CD44	1.53798	0.296742	0.456382	0.102226	0.157221	0.31832	0.489569	0.0688992	0.105966	0.398149	0.612344	0.0278945	0.0429012
FN1_ITGA6	1.53798	0.0505092	0.0776821	0.375503	0.577515	0.915867	1.40858	0.404295	0.621798	0.386684	0.594711	0.776398	1.19408
FN1_ITGB1	1.53798	1.02281	1.57306	0.309714	0.476333	0.483064	0.742942	0.186548	0.286907	0.299133	0.46006	1.16227	1.78755
FN1_SDC2	1.53798	1.24379	1.91292	0.0587039	0.0902854	0.142406	0.219018	0.0721492	0.110964	0.0823397	0.126637	0.0278945	0.0429012
FN1_TNFRSF11B	1.53798	0.0126273	0.0194205	0.00506068	0.00778322	0.0251305	0.0386502	0.362046	0.556819	0.300175	0.461663	0.00929817	0.0143004
HSPG2_ITGB1	1.36829	1.02281	1.3995	0.309714	0.423777	0.483064	0.660969	0.186548	0.255251	0.299133	0.409299	1.16227	1.59032
HSPG2_SDC1	1.36829	0.149423	0.204454	0.181172	0.247896	0.228967	0.313292	0.0792991	0.108504	0.215751	0.295209	0.0697363	0.0954192
LPL_CD44	3.90843	0.296742	1.1598	0.102226	0.399543	0.31832	1.24413	0.0688992	0.269288	0.398149	1.55614	0.0278945	0.109024
LPL_GPIHBP1	3.90843	0.0147319	0.0575785	0.0101214	0.0395587	0	0	0.0337996	0.132104	0.00729592	0.0285156	2.45472	9.5941
LPL_LRP1	3.90843	0.978617	3.82486	0.0101214	0.0395587	0.100522	0.392884	0.0331496	0.129563	0.0333528	0.130357	0.0232454	0.0908533
LPL_SDC1	3.90843	0.149423	0.584011	0.181172	0.7081	0.228967	0.894901	0.0792991	0.309935	0.215751	0.843248	0.0697363	0.27256
MMP2_SDC2	2.09104	1.24379	2.60081	0.0587039	0.122752	0.142406	0.297777	0.0721492	0.150867	0.0823397	0.172175	0.0278945	0.0583285
NID1_ITGB1	1.8982	1.02281	1.9415	0.309714	0.587899	0.483064	0.916952	0.186548	0.354105	0.299133	0.567814	1.16227	2.20623
PLAT_LRP1	1.26512	0.978617	1.23807	0.0101214	0.0128047	0.100522	0.127172	0.0331496	0.0419382	0.0333528	0.0421952	0.0232454	0.0294082
PTN_PTPRB	15.146	0.0042091	0.0637511	0.0131578	0.199288	0	0	0.0220998	0.334723	0.0166764	0.252581	2.02235	30.6306
PTN_SDC1	15.146	0.149423	2.26317	0.181172	2.74404	0.228967	3.46793	0.0792991	1.20107	0.215751	3.26776	0.0697363	1.05623
SERPINE2_LRP1	10.1615	0.978617	9.94423	0.0101214	0.102848	0.100522	1.02146	0.0331496	0.336851	0.0333528	0.338915	0.0232454	0.236209
SERPING1_LRP1	6.45251	0.978617	6.31453	0.0101214	0.0653082	0.100522	0.648619	0.0331496	0.213898	0.0333528	0.215209	0.0232454	0.149991
SERPING1_SELP	6.45251	0.00210455	0.0135796	0.00506068	0.0326541	0	0	0.0350996	0.226481	0.00729592	0.047077	3.25436	20.9988
TIMP2_ITGB1	5.67711	1.02281	5.80662	0.309714	1.75828	0.483064	2.74241	0.186548	1.05905	0.299133	1.69821	1.16227	6.59835
VIM_CD44	7.60991	0.296742	2.25818	0.102226	0.777929	0.31832	2.42239	0.0688992	0.524317	0.398149	3.02988	0.0278945	0.212275

## Sheet: L_R Scores.6
Table S5 Ligand-Receptor scores (TEC : other cell types) in 5-week thymus. Related to Figure 8.
Cell Type	TEC	Mes	TEC-Mes	cTEC	TEC-cTEC	Endo	TEC-Endo	mTEC pre-Aire	Mes-mTEC pre-Aire	mTEC Aire-expressing	Mes-mTEC Aire-expressing	mTEC post-Aire	Mes-mTEC post-Aire
Ligand_Receptor Pair	Ligand_Ave Exp	Receptor_Ave Exp	Scores	Receptor_Ave Exp	Scores	Receptor_Ave Exp	Scores	Receptor_Ave Exp	Scores	Receptor_Ave Exp	Scores	Receptor_Ave Exp	Scores
ALOX5AP_ALOX5	1.79996	0.00210455	0.0037881	0.00506068	0.00910901	0	0	0.0362996	0.0653378	0.00714992	0.0128696	0.011465	0.0206366
APOC3_SDC2	7.6352	1.24379	9.49659	0.0587039	0.448216	0.0278945	0.21298	0.142406	1.0873	0.0721492	0.550874	0.0823397	0.62868
APP_CAV1	2.43614	0.132587	0.322999	0.015182	0.0369855	3.64488	8.87943	0.114483	0.278897	0.0129999	0.0316694	0.0218878	0.0533215
APP_CD74	2.43614	5.0404	12.2791	58.4701	142.441	4.3376	10.567	55.1838	134.435	100.837	245.653	99.9322	243.448
APP_LRP1	2.43614	0.978617	2.38404	0.0101214	0.024657	0.0232454	0.056629	0.100522	0.244885	0.0331496	0.080757	0.0333528	0.0812519
BDNF_NGFRAP1	0.730124	0.391447	0.285804	0.536432	0.391662	0.20456	0.149354	1.03314	0.754322	0.475795	0.347389	0.258484	0.188725
BMP2_ENG	1.55972	0.694502	1.08323	0.0111335	0.0173651	3.41243	5.32244	0.00279228	0.00435517	0.0318496	0.0496765	0.0104227	0.0162566
CALCA_RAMP2	1.65488	1.35323	2.23943	0.0263155	0.0435491	5.27206	8.72464	0.0167537	0.0277253	0.103349	0.17103	0.0427333	0.0707185
CCL19_ACKR4	4.61102	0.0231501	0.106745	0.10425	0.480699	0.00464909	0.021437	0.675731	3.11581	0.0129999	0.0599426	0.00729592	0.0336417
CCL19_CCR7	4.61102	0.00841821	0.0388165	0.0111335	0.0513368	0	0	0	0	0.170298	0.785248	0.375219	1.73014
CCL21a_Ccr7	107.559	0.00841821	0.90545	0.0111335	1.1975	0	0	0	0	0.170298	18.317	0.375219	40.358
CCL25_ACKR4	62.7251	0.0231501	1.45209	0.10425	6.5391	0.00464909	0.291615	0.675731	42.3853	0.0129999	0.815417	0.00729592	0.457638
CCL5_ACKR4	14.0895	0.0231501	0.326172	0.10425	1.46883	0.00464909	0.0655032	0.675731	9.52069	0.0129999	0.183161	0.00729592	0.102796
CCL5_SDC1	14.0895	0.149423	2.10529	0.181172	2.55262	0.0697363	0.982547	0.228967	3.22602	0.0792991	1.11728	0.215751	3.03981
CCL5_SDC4	14.0895	0.35146	4.95189	1.44128	20.3069	0.0743854	1.04805	1.16996	16.4842	0.410145	5.77873	0.579505	8.16491
CCL8_ACKR4	0.89699	0.0231501	0.0207654	0.10425	0.0935112	0.00464909	0.00417018	0.675731	0.606124	0.0129999	0.0116607	0.00729592	0.00654437
CTF1_IL6ST	0.463558	0.568229	0.263407	0.223682	0.10369	2.44077	1.13144	0.424426	0.196746	0.0487494	0.0225982	0.053156	0.0246409
CTF1_LIFR	0.463558	0.248337	0.115119	1.45343	0.673749	0.808941	0.374992	1.06386	0.49316	0.0370496	0.0171746	0.0458601	0.0212588
CXCL10_SDC4	9.63056	0.35146	3.38476	1.44128	13.8804	0.0743854	0.716373	1.16996	11.2674	0.410145	3.94993	0.579505	5.58096
CXCL12_ITGB1	9.28838	1.02281	9.50026	0.309714	2.87674	1.16227	10.7956	0.483064	4.48688	0.186548	1.73273	0.299133	2.77846
CXCL12_SDC4	9.28838	0.35146	3.26449	1.44128	13.3872	0.0743854	0.690919	1.16996	10.8671	0.410145	3.80958	0.579505	5.38266
CXCL13_ACKR4	0.601893	0.0231501	0.0139339	0.10425	0.0627474	0.00464909	0.00279825	0.675731	0.406718	0.0129999	0.00782452	0.00729592	0.00439137
EBI3_IL6ST	0.814016	0.568229	0.462548	0.223682	0.182081	2.44077	1.98683	0.424426	0.34549	0.0487494	0.0396828	0.053156	0.0432699
GAS6_AXL	3.11434	0.65662	2.04494	0.0192306	0.0598907	0.0185963	0.0579154	0.173121	0.539159	0.202798	0.631582	0.130284	0.40575
IGF1_IGF1R	3.83036	0.288324	1.10438	0.670034	2.56647	0.311489	1.19311	0.270851	1.03746	0.156648	0.600019	0.0865088	0.33136
IL13_IL2RG	0.976611	0.103123	0.100711	0.0829952	0.081054	1.06464	1.03974	0.0335073	0.0327236	0.698742	0.682399	0.626407	0.611756
IL7_IL2RG	0.770669	0.103123	0.0794737	0.0829952	0.0639618	1.06464	0.820485	0.0335073	0.025823	0.698742	0.538499	0.626407	0.482752
LAMB3_CD151	0.599185	0.736593	0.441355	0.514165	0.30808	1.14832	0.688059	0.60034	0.359714	0.111799	0.0669881	0.0958893	0.0574554
LAMB3_ITGA6	0.599185	0.0505092	0.0302644	0.375503	0.224995	0.776398	0.465206	0.915867	0.548773	0.404295	0.242248	0.386684	0.231695
LAMB3_ITGB1	0.599185	1.02281	0.612853	0.309714	0.185576	1.16227	0.696416	0.483064	0.289445	0.186548	0.111777	0.299133	0.179236
LIPC_LRP1	0.867022	0.978617	0.848482	0.0101214	0.00877545	0.0232454	0.0201543	0.100522	0.0871548	0.0331496	0.0287415	0.0333528	0.0289176
LPL_GPIHBP1	0.870437	0.0147319	0.0128232	0.0101214	0.00881001	2.45472	2.13668	0	0	0.0337996	0.0294204	0.00729592	0.00635064
LPL_LRP1	0.870437	0.978617	0.851824	0.0101214	0.00881001	0.0232454	0.0202337	0.100522	0.0874981	0.0331496	0.0288547	0.0333528	0.0290315
LPL_SDC1	0.870437	0.149423	0.130063	0.181172	0.157699	0.0697363	0.0607011	0.228967	0.199301	0.0792991	0.0690249	0.215751	0.187798
MDK_ITGA6	2.21707	0.0505092	0.111982	0.375503	0.832515	0.776398	1.72133	0.915867	2.03054	0.404295	0.896351	0.386684	0.857304
MDK_ITGB1	2.21707	1.02281	2.26764	0.309714	0.686656	1.16227	2.57684	0.483064	1.07099	0.186548	0.413589	0.299133	0.663198
MDK_LRP1	2.21707	0.978617	2.16966	0.0101214	0.0224398	0.0232454	0.0515367	0.100522	0.222864	0.0331496	0.073495	0.0333528	0.0739454
MDK_PTPRB	2.21707	0.0042091	0.00933187	0.0131578	0.0291717	2.02235	4.48369	0	0	0.0220998	0.0489967	0.0166764	0.0369727
MDK_SDC1	2.21707	0.149423	0.331281	0.181172	0.401672	0.0697363	0.15461	0.228967	0.507635	0.0792991	0.175812	0.215751	0.478334
MDK_SDC4	2.21707	0.35146	0.779211	1.44128	3.19542	0.0743854	0.164917	1.16996	2.59389	0.410145	0.90932	0.579505	1.2848
MMP2_SDC2	1.41092	1.24379	1.75489	0.0587039	0.0828264	0.0278945	0.0393569	0.142406	0.200923	0.0721492	0.101797	0.0823397	0.116175
MMP7_CD151	1.81967	0.736593	1.34036	0.514165	0.935613	1.14832	2.08958	0.60034	1.09242	0.111799	0.203437	0.0958893	0.174487
PLTP_ABCA1	6.76208	0.151528	1.02464	0.26518	1.79317	1.28315	8.67675	0.161952	1.09513	0.0396496	0.268114	0.0396064	0.267822
PTGS2_ALOX5	1.01934	0.00210455	0.00214526	0.00506068	0.00515858	0	0	0.0362996	0.0370018	0.00714992	0.00728823	0.011465	0.0116868
PTGS2_CAV1	1.01934	0.132587	0.135152	0.015182	0.0154757	3.64488	3.71539	0.114483	0.116698	0.0129999	0.0132513	0.0218878	0.0223112
SAA1_SCARB1	6.93738	0.042091	0.292001	0.0161942	0.112345	2.71042	18.8032	0.00279228	0.0193711	0.0441995	0.306629	0.0291837	0.202458
SPP1_ITGB1	0.696792	1.02281	0.712687	0.309714	0.215806	1.16227	0.809862	0.483064	0.336595	0.186548	0.129985	0.299133	0.208433
SPP1_S1PR1	0.696792	0.0441956	0.0307951	0.0283398	0.019747	1.32964	0.926482	0.0223382	0.0155651	0.0571994	0.0398561	0.083382	0.0580999
TNC_ITGB1	1.78642	1.02281	1.82717	0.309714	0.553279	1.16227	2.07631	0.483064	0.862955	0.186548	0.333253	0.299133	0.534377
TNC_PTPRB	1.78642	0.0042091	0.00751923	0.0131578	0.0235053	2.02235	3.61277	0	0	0.0220998	0.0394795	0.0166764	0.0297911
TNC_SDC1	1.78642	0.149423	0.266933	0.181172	0.32365	0.0697363	0.124578	0.228967	0.409031	0.0792991	0.141662	0.215751	0.385422
TNC_SDC4	1.78642	0.35146	0.627856	1.44128	2.57474	0.0743854	0.132884	1.16996	2.09005	0.410145	0.732692	0.579505	1.03524
TNF_TNFRSF1A	0.555532	0.936525	0.52027	0.364369	0.202419	1.0321	0.573363	0.460726	0.255948	0.0955489	0.0530805	0.159468	0.0885896
VCAM1_ITGB1	2.40585	1.02281	2.46073	0.309714	0.745124	1.16227	2.79625	0.483064	1.16218	0.186548	0.448806	0.299133	0.719668
